# Supplementary material for: Wg/Wnt1 and Erasp link ER stress to proapoptotic signaling in an autosomal dominant retinitis pigmentosa model
Source: Exp Mol Med. 2023 Jul 18;55(7):1544–55. doi: 10.1038/s12276-023-01044-7 (PMC10394004; doi:10.1038/s12276-023-01044-7)
Supplement: Supplementary file 2 — Supplementary Table 1 [file 12276_2023_1044_MOESM2_ESM.xls]

## Sheet: orderItem
Supplemental Table 1. List of RNAi lines screened
VDRC ID	Gene	FBgn
100023	CG5961	FBgn0038056
100096	Su(z)2	FBgn0008654
100099	CG5440	FBgn0031331
100104	Apc2	FBgn0026598
100130	As	FBgn0061469
100212	CG10694	FBgn0039147
100298	ppa	FBgn0020257
100326	Tab2	FBgn0086358
100337	CG17302	FBgn0031443
100356	ago	FBgn0041171
100397	CG10801	FBgn0029660
100483	CG8209	FBgn0035830
100528	Prosalpha3T	FBgn0039819
100532	CG3251	FBgn0031622
100561	Prosbeta3	FBgn0026380
100568	Socs16D	FBgn0030869
100570	UbcD10	FBgn0026316
100586	CG7023	FBgn0039025
100591	CG8493	FBgn0033716
100628	Pomp	FBgn0032884
100651	CG11321	FBgn0031857
100703	Pros35	FBgn0250843
100724	pygo	FBgn0043900
100725	CG15814	FBgn0030873
100727	lig	FBgn0020279
100735	tou	FBgn0033636
100736	CG2010	FBgn0039667
100758	fbl6	FBgn0033609
100761	CG7375	FBgn0035853
100791	CG7656	FBgn0036516
100801	CG15432	FBgn0031603
100815	RhoBTB	FBgn0036980
100851	CG6765	FBgn0035903
100910	CG9316	FBgn0032878
100947	CG13933	FBgn0035270
100972	CG12236	FBgn0029822
100980	CG34366	FBgn0085395
100992	CG15817	FBgn0028476
101001	CG14937	FBgn0032377
101049	CG16952	FBgn0030701
101060	mei-P26	FBgn0026206
101113	CG10862	FBgn0035455
101202	elfless	FBgn0032660
101203	Pros28.1A	FBgn0017557
101229	CG3356	FBgn0034989
101311	CG1845	FBgn0033155
101345	mri	FBgn0035107
101364	Aut1	FBgn0036813
101409	Pros25	FBgn0086134
101417	l(3)73Ah	FBgn0002283
101426	CG4080	FBgn0035983
101465	CG9769	FBgn0037270
101487	CG9772	FBgn0037236
101606	CG8910	FBgn0025833
101620	rno	FBgn0035106
101639	CG12857	FBgn0033963
101668	CG10981	FBgn0037384
101694	Mkrn1	FBgn0029152
101737	bon	FBgn0023097
101738	gus	FBgn0026238
101755	cbx	FBgn0011241
101890	CG17048	FBgn0033828
101925	lola	FBgn0005630
101932	CG5071	FBgn0039347
101943	Pros28.1B	FBgn0017556
101980	ttk	FBgn0003870
101990	Prosbeta4	FBgn0250746
102002	CG9293	FBgn0032516
102016	Prosalpha7	FBgn0023175
102076	lolal	FBgn0022238
102218	Shab	FBgn0003383
102379	Ubi-p63E	FBgn0003943
102448	CG33260	FBgn0053260
102463	CG34366	FBgn0085395
102587	CG6118	FBgn0038339
102641	CG9602	FBgn0038175
102689	Chd3	FBgn0023395
102738	CG15047	FBgn0030938
102744	CG10508	FBgn0037060
102764	Socs44A	FBgn0033266
102765	CG5334	FBgn0030577
102795	CG34376	FBgn0085405
102835	CG12402	FBgn0038202
102918	CG31633	FBgn0051633
102972	Alh	FBgn0037471
102993	CG4325	FBgn0026878
103003	CG12725	FBgn0030483
103033	CG5491	FBgn0039459
103218	CG12362	FBgn0036082
103257	CG31688	FBgn0051688
103302	CG3099	FBgn0030145
103323	CG12161	FBgn0037296
103362	CG8188	FBgn0030863
103363	Shal	FBgn0005564
103481	Uch-L3	FBgn0011327
103524	CG10107	FBgn0035713
103553	CG30421	FBgn0050421
103575	Prosbeta2	FBgn0023174
103581	gw	FBgn0051992
103614	Uch	FBgn0010288
103647	CG8042	FBgn0027554
103743	Ubp64E	FBgn0016756
103746	CG9426	FBgn0032485
103791	CG6412	FBgn0032646
103814	Su(dx)	FBgn0003557
103830	lid	FBgn0031759
103910	CG6752	FBgn0038296
103920	Tango10	FBgn0030330
103923	CG32369	FBgn0052369
103928	CG7379	FBgn0038546
103939	Rpn1	FBgn0028695
103977	rib	FBgn0003254
104007	lwr	FBgn0010602
104063	CG3223	FBgn0037538
104176	CG6792	FBgn0032401
104207	CG3473	FBgn0028913
104294	CG32847	FBgn0052847
104337	CG17754	FBgn0030114
104354	Rad23	FBgn0026777
104363	park	FBgn0041100
104373	Pros29	FBgn0003150
104382	CG14619	FBgn0031187
104394	CG3099	FBgn0030145
104399	jet	FBgn0031652
104440	crl	FBgn0015374
104461	Atg5	FBgn0029943
104474	Sh	FBgn0003380
104477	nopo	FBgn0034314
104478	CG7220	FBgn0033544
104482	CG2924	FBgn0023528
104512	CG17717	FBgn0029877
104548	vari	FBgn0250785
104579	wg	FBgn0284084
104582	ab	FBgn0259750
104629	trx	FBgn0003862
104648	br	FBgn0000210
104656	CG1812	FBgn0031119
104672	Hrs	FBgn0031450
104733	CG17440	FBgn0030120
104780	Mat1	FBgn0024956
104972	CG17059	FBgn0040754
105005	fru	FBgn0004652
105101	cul-2	FBgn0032956
105104	Gint3	FBgn0034372
105112	CG13605	FBgn0039150
105141	CG13343	FBgn0033882
105287	Trc8	FBgn0039668
105351	Iap2	FBgn0015247
105374	HERC2	FBgn0031107
105385	CSN6	FBgn0028837
105397	kel	FBgn0001301
105407	dbo	FBgn0040230
105416	isopeptidase-T-3	FBgn0028372
105456	CG7148	FBgn0046301
105469	CG7857	FBgn0026738
105501	RpS27A	FBgn0003942
105594	CG14739	FBgn0037987
105651	CG11982	FBgn0037653
105666	pfk	FBgn0035405
105668	cul-4	FBgn0033260
105673	Pros26	FBgn0002284
105711	CG9855	FBgn0037242
105712	Pros28.1	FBgn0004066
105725	CG2574	FBgn0030386
105731	eff	FBgn0011217
105740	Elongin-C	FBgn0023211
105826	CG9941	FBgn0030514
105927	CG11261	FBgn0036332
105946	e(y)3	FBgn0087008
105980	smt3	FBgn0026170
105989	Usp36	FBgn0035633
106050	Ubqn	FBgn0031057
106063	BtbVII	FBgn0012049
106080	neur	FBgn0002932
106086	dx	FBgn0000524
106110	bab1	FBgn0004870
106158	CG4911	FBgn0035959
106179	rno	FBgn0035106
106189	eIF-3p40	FBgn0022023
106192	CG5794	FBgn0039214
106239	CG12717	FBgn0030420
106271	CG15445	FBgn0031161
106317	CG12821	FBgn0040780
106328	Sce	FBgn0003330
106361	CG2662	FBgn0024993
106363	Ubc84D	FBgn0017456
106404	psq	FBgn0004399
106433	Trl	FBgn0013263
106457	Rpn2	FBgn0028692
106521	skpB	FBgn0026176
106533	prom	FBgn0259210
106572	skpF	FBgn0034863
106600	UbcD4	FBgn0015321
106625	Ulp1	FBgn0027603
106635	CG2701	FBgn0024973
106663	CG5087	FBgn0035953
106671	ec	FBgn0000542
106686	CG8272	FBgn0033337
106721	CG10752	FBgn0036325
106726	CG32163	FBgn0052163
106730	CG17260	FBgn0031498
106782	CG33223	FBgn0053223
106840	CG30051	FBgn0050051
106943	Prosbeta5R1	FBgn0034842
106945	rdx	FBgn0086364
106986	mr	FBgn0002791
107011	CG15923	FBgn0038814
107052	Keap1	FBgn0038475
107060	sip3	FBgn0039875
107067	abba	FBgn0034412
107131	CG10465	FBgn0033017
107148	p47	FBgn0033179
107162	CG16941	FBgn0038464
107170	CG33291	FBgn0053291
107204	Mi-2	FBgn0013591
107208	CG13604	FBgn0039137
107294	rdx	FBgn0086364
107300	lqf	FBgn0028582
107306	cdc23	FBgn0032863
107315	CG4643	FBgn0043010
107331	CG11419	FBgn0034231
107349	lack	FBgn0029006
107414	Faf	FBgn0025608
107465	Uev1A	FBgn0035601
107517	pfk	FBgn0035405
107518	CG10916	FBgn0034312
107547	CG10855	FBgn0035461
107591	bip2	FBgn0026262
107620	Bruce	FBgn0037808
107623	CG5798	FBgn0038862
107628	Prosbeta5	FBgn0029134
107634	CG32110	FBgn0052110
107678	CG11866	FBgn0033486
107716	Faf	FBgn0025608
107720	vih	FBgn0027936
107751	CG15725	FBgn0030417
107757	CG8445	FBgn0034088
107815	skpA	FBgn0025637
107822	gol	FBgn0004919
107825	slmb	FBgn0023423
107887	CG7102	FBgn0031961
108022	gcl	FBgn0005695
108082	CG5319	FBgn0038501
108086	pps	FBgn0082831
108095	CG6923	FBgn0037944
108121	CG8552	FBgn0031990
108122	trx	FBgn0003862
108141	CG18341	FBgn0029812
108169	CG8335	FBgn0033069
108206	Bre1	FBgn0086694
108239	neur	FBgn0002932
108292	CG5823	FBgn0038515
108380	ProsMA5	FBgn0016697
108386	Ubc-E2H	FBgn0029996
108408	CG3894	FBgn0035059
108428	ben	FBgn0000173
108460	CG14435	FBgn0029911
108475	Nedd4	FBgn0259174
108546	CG17735	FBgn0037277
108558	lin19	FBgn0015509
108573	Mov34	FBgn0002787
108578	CG7081	FBgn0035876
108583	CG33144	FBgn0053144
108584	CG9153	FBgn0035207
108602	CG14647	FBgn0037244
108622	CG2224	FBgn0039773
108628	CG4221	FBgn0038385
108657	CG10254	FBgn0027512
108678	yip3	FBgn0040063
108694	Cp190	FBgn0000283
108708	CG30357	FBgn0050357
108712	p47	FBgn0033179
108722	CG5591	FBgn0034926
108730	RpL40	FBgn0003941
108769	mamo	FBgn0085375
108804	CG17030	FBgn0035584
108816	CG32810	FBgn0025394
108817	cul-5	FBgn0039632
108828	rno	FBgn0035106
108831	HDAC6	FBgn0026428
108832	ash1	FBgn0005386
108845	otu	FBgn0003023
108846	CG7546	FBgn0035793
108861	Shab	FBgn0003383
108879	th	FBgn0260635
108910	CG9014	FBgn0028847
108970	CG31742	FBgn0051742
108983	CG16894	FBgn0034483
108995	CG7694	FBgn0038627
109001	CG10277	FBgn0037442
109047	skpC	FBgn0026175
109103	CG5357	FBgn0034862
109114	Nacalpha	FBgn0086904
109181	skpD	FBgn0026174
109214	CG32713	FBgn0052713
109293	CG12099	FBgn0035232
109295	CG11033	FBgn0037659
109415	gft	FBgn0001980
109418	Psc	FBgn0005624
109428	CG15097	FBgn0034396
109495	CG32676	FBgn0052676
109525	stops	FBgn0086704
109539	skpE	FBgn0031074
109599	CG9461	FBgn0037760
109617	CG17033	FBgn0036546
109638	ben	FBgn0000173
109643	CG5111	FBgn0039343
109683	CG12692	FBgn0029703
109698	CG33552	FBgn0053552
109723	CG14785	FBgn0027795
109799	Ing3	FBgn0030945
109831	E(bx)	FBgn0000541
109886	CG31528	FBgn0051528
109912	CG6091	FBgn0036180
110117	CG7217	FBgn0038570
110154	Fbxl4	FBgn0030555
110156	REG	FBgn0029133
110162	CG5555	FBgn0038686
110173	Uba2	FBgn0029113
110176	d4	FBgn0033015
110182	CG8060	FBgn0034113
110197	Atg6	FBgn0010709
110227	CG5384	FBgn0032216
110250	CG8494	FBgn0033916
110265	CG10440	FBgn0034636
110266	Traf6	FBgn0026318
110286	CG4165	FBgn0029763
110290	Apc	FBgn0015589
110298	CG17991	FBgn0039498
110310	mamo	FBgn0085375
110324	Usp7	FBgn0030366
110326	CG13090	FBgn0032054
110343	shtd	FBgn0004391
110395	CG1749	FBgn0030305
110397	Tusp	FBgn0039530
110405	CG7864	FBgn0035233
110421	CG4973	FBgn0038772
110427	CG5347	FBgn0030578
110429	MBD-R2	FBgn0038016
110463	CG8677	FBgn0026577
110486	CG1503	FBgn0031157
110535	CG7288	FBgn0030969
110563	Rab40	FBgn0030391
110589	Shaw	FBgn0003386
110616	CG3016	FBgn0029819
110635	CG15439	FBgn0031606
110648	trx	FBgn0003862
110659	Pros54	FBgn0015283
110668	CG14040	FBgn0031676
110685	CG1826	FBgn0030228
110690	CG17446	FBgn0030121
110720	CG12765	FBgn0033813
110767	eff	FBgn0011217
110816	Fuca	FBgn0036169
