# Supplementary material for: Wg/Wnt1 and Erasp link ER stress to proapoptotic signaling in an autosomal dominant retinitis pigmentosa model
Source: Exp Mol Med. 2023 Jul 18;55(7):1544–55. doi: 10.1038/s12276-023-01044-7 (PMC10394004; doi:10.1038/s12276-023-01044-7)
Supplement: Supplementary file 3 — Supplementary Table 2 [file 12276_2023_1044_MOESM3_ESM.xlsx]

## Sheet: fc2 & raw.p
Supplemental Table 2. Full list of transcripts that were differentially expressed in all samples
Feature_ID	Transcript_ID	Gbkey	Type	Gene_ID	Gene_Symbol	FlyBase_Gene_ID	Protein_ID	Description	GMR>wnt RNAi, dicer2/GMR>dicer2.fc	GMR>wnt RNAi, dicer2/GMR>dicer2.volume	GMR>wnt RNAi, dicer2/GMR>dicer2.stat_results	GMR>wnt RNAi, dicer2/GMR>dicer2.raw.pval	GMR>wnt RNAi, dicer2/GMR>dicer2.bh.pval	GMR>Rh-1P37H,dicer2/GMR>dicer2.fc	GMR>Rh-1P37H,dicer2/GMR>dicer2.volume	GMR>Rh-1P37H,dicer2/GMR>dicer2.stat_results	GMR>Rh-1P37H,dicer2/GMR>dicer2.raw.pval	GMR>Rh-1P37H,dicer2/GMR>dicer2.bh.pval	GMR>Rh-1P37H,wnt RNAi, dicer2/GMR>Rh-1P37H, dicer2.fc	GMR>Rh-1P37H,wnt RNAi, dicer2/GMR>Rh-1P37H, dicer2.volume	GMR>Rh-1P37H,wnt RNAi, dicer2/GMR>Rh-1P37H, dicer2.stat_results	GMR>Rh-1P37H,wnt RNAi, dicer2/GMR>Rh-1P37H, dicer2.raw.pval	GMR>Rh-1P37H,wnt RNAi, dicer2/GMR>Rh-1P37H, dicer2.bh.pval	GMR>Rh-1P37H, wnt RNAi, dicer2/GMR>wnt RNAi, dicer2.fc	GMR>Rh-1P37H, wnt RNAi, dicer2/GMR>wnt RNAi, dicer2.volume	GMR>Rh-1P37H, wnt RNAi, dicer2/GMR>wnt RNAi, dicer2.stat_results	GMR>Rh-1P37H, wnt RNAi, dicer2/GMR>wnt RNAi, dicer2.raw.pval	GMR>Rh-1P37H, wnt RNAi, dicer2/GMR>wnt RNAi, dicer2.bh.pval	GMR>wnt RNAi, dicer2/GMR>dicer2.fc.sd	GMR>Rh-1P37H, dicer2/GMR>dicer2.fc.sd	GMR>Rh-1P37H, wnt RNAi, dicer2/GMR>Rh-1P37H, dicer2.fc.sd	GMR>Rh-1P37H, wnt RNAi, dicer2/GMR>wnt RNAi, dicer2.fc.sd	GMR>dicer2.mean	GMR>wnt RNAi, dicer2.mean	GMR>Rh-1P37H, dicer2.mean	GMR>Rh-1P37H, wnt RNAi, dicer2.mean	GMR>dicer2.sd	GMR>wnt RNAi, dicer2.sd	GMR>Rh-1P37H, dicer2.sd	GMR>Rh-1P37H, wnt RNAi, dicer2.sd	N_GMR>dicer2-1	N_GMR>dicer2-2	N_GMR>dicer2-3	N_GMR>wnt RNAi, dicer2-1	N_GMR>wnt RNAi, dicer2-2	N_GMR>wnt RNAi, dicer2-3	N_1-Rh-1P37H, dicer2	N_2-Rh-1P37H, dicer2	N_3-Rh-1P37H, dicer2
gene14369	rna28410	Gene	protein_coding	41361	KP78b	FBgn0026063	NP_001163587.1,NP_650065.1	KP78b	1.03381	1.28639	0.105597	0.92146	0.971451	2.99683	1.89566	4.5978	0.010958	0.135001	-1.16981	2.73059	-0.598513	0.585052	1	2.47802	1.85297	2.72541	0.0544596	0.277746	0.786948	0.596501	0.654807	0.832014	1.26263	1.31061	2.84606	2.61979	0.46085	0.637891	0.378722	0.534174	1.05872	1.79026	0.93891	0.671121	1.94689	1.3138	2.66223	3.28161	2.59435
gene14811	rna29211,rna29210	Gene	protein_coding	41720	140up	FBgn0010340	NP_001262561.1,NP_476951.1	upstream of RpII140	1.14291	3.7105	0.982339	0.423624	0.810841	2.02742	4.09359	4.5172	0.0164563	0.157065	1.10073	4.70376	0.846003	0.445228	1	1.95259	4.26357	8.06663	0.00859553	0.166373	0.339793	0.390966	0.283483	0.207287	3.6154	3.80811	4.63504	4.7735	0.333965	0.0626673	0.203278	0.197587	3.99439	3.36423	3.48756	3.78434	3.87919	3.76081	4.47569	4.56545	4.86397
gene4499	rna9597,rna9596,rna9601,rna9600,rna9599,rna9598	Gene	protein_coding	34519	SCAR	FBgn0041781	NP_001245966.1,NP_001245967.1,NP_001260368.1,NP_001260369.1,NP_001285824.1,NP_609477.1	SCAR	-1.45096	4.23578	-1.80798	0.158429	0.810841	-2.4828	3.8006	-7.63986	0.00647118	0.114715	1.02397	3.21785	0.297017	0.782468	1	-1.67109	3.5863	-2.76143	0.0847495	0.33268	0.514453	0.29744	0.199263	0.464648	4.51278	3.97578	3.20081	3.23498	0.272954	0.436072	0.118181	0.160434	4.21128	4.74307	4.58399	3.64098	3.81746	4.46889	3.25498	3.2822	3.06526
gene15810	rna31210,rna31209,rna31208,rna31205,rna31204,rna31207,rna31206	Gene	ncRNA	3772547	Hsromega	FBgn0001234		Heat shock RNA omega	-2.26125	5.90553	-3.28495	0.0371061	0.810841	1.49546	6.80746	2.91036	0.0997914	0.278189	-1.15922	6.99656	-0.928444	0.45077	1	2.91716	6.06958	4.10877	0.0167753	0.191335	0.620657	0.34553	0.397641	0.651109	6.52335	5.34623	7.10394	6.89079	0.344955	0.515967	0.0199319	0.397141	6.87995	6.19135	6.49876	5.11627	4.98523	5.9372	7.09244	7.12696	7.09244
gene3111	rna6801	Gene	protein_coding	33460	Cwc25	FBgn0031452	NP_608705.1	Cwc25	-1.11583	2.68388	-0.544339	0.621845	0.851086	2.01477	3.23013	4.56292	0.0107863	0.135001	-1.05178	3.73813	-0.334686	0.755192	1	2.13747	3.10598	3.81163	0.0295984	0.224487	0.503107	0.383622	0.376887	0.497991	2.76411	2.60599	3.77472	3.70189	0.25173	0.435602	0.289478	0.241343	2.47495	2.88298	2.93439	2.14888	2.65278	3.01631	3.61113	4.10896	3.60407
gene15148	rna29887	Gene	protein_coding	41991	mRpS33	FBgn0038426	NP_524380.1	mitochondrial ribosomal protein S33	1.09545	6.53563	0.250454	0.823644	0.929838	3.04914	7.22981	3.05662	0.0809485	0.26314	1.01907	8.09221	0.156406	0.883295	1	2.83654	7.31523	8.79932	0.000938259	0.114401	0.90955	0.911412	0.301742	0.296072	6.4702	6.60172	8.0786	8.10585	0.886751	0.20237	0.210578	0.216113	7.46249	5.75531	6.1928	6.61795	6.79548	6.39172	7.97129	7.9433	8.32122
gene12246	rna24365,rna24366,rna24367	Gene	protein_coding	39864	Lasp	FBgn0063485	NP_001246798.1,NP_001246799.1,NP_648912.2,NP_730192.2	lasp	-1.59938	1.13709	-1.62176	0.204645	0.810841	-2.87828	0.00595923	-8.10537	0.0148824	0.151267	1.00081	0.000166097	1.0263	0.412584	1	-1.79817	0.0316932	-2.26961	0.151279	0.401742	0.723588	0.325924	0.00196041	0.646032	1.52523	0.847718	2.32833e-05	0.0011849	0.325924	0.646029	3.92758e-05	0.00196002	1.36131	1.90057	1.3138	1.06681	0.120635	1.35571	1.2e-06	2e-08	6.863e-05
gene17200	rna33833	Gene	protein_coding	43599	CecC	FBgn0000279	NP_524591.1	Cecropin C	1.65755	1.88407	1.45756	0.23329	0.810841	3.18318	2.23901	3.14437	0.0390259	0.20932	1.97444	3.68313	1.58545	0.204274	1	3.79174	3.09927	3.24488	0.0501918	0.271293	0.866349	0.920165	1.0722	1.02638	1.55449	2.28354	3.22496	4.2064	0.741389	0.448221	0.545018	0.923342	2.40578	1.0505	1.20719	2.79506	2.09603	1.95953	2.8574	2.96634	3.85114
gene217	rna534	Gene	ncRNA	26067257	CR45929	FBgn0267591		CR45929	1.08172	4.55097	0.296844	0.783475	0.912794	2.04176	4.98304	4.51965	0.0262756	0.184007	1.00628	5.52898	0.0333872	0.975895	1	1.89935	5.04959	2.26539	0.0892096	0.334758	0.661267	0.394652	0.468186	0.707617	4.49466	4.60799	5.52447	5.5335	0.365306	0.551203	0.149337	0.443731	4.88314	4.15807	4.44278	5.05984	4.77027	3.99387	5.51002	5.38289	5.68051
gene215	rna528,rna529,rna526,rna527,rna525,rna530	Gene	protein_coding	31151	arm	FBgn0000117	NP_001259149.1,NP_476665.2,NP_476666.1,NP_599100.1,NP_726775.2,NP_996328.1	armadillo	1.00163	8.83717	0.00549771	0.99606	0.998914	-3.16417	7.96184	-3.7445	0.0420679	0.2145	1.02114	7.18925	0.109366	0.918633	1	-3.10369	7.97963	-6.62177	0.00806458	0.160865	0.738245	0.768693	0.478073	0.4274	8.836	8.83834	7.17417	7.20435	0.714901	0.184182	0.282499	0.385679	8.05709	9.46222	8.98868	8.63289	8.89345	8.98868	7.06976	7.49401	6.95874
gene7917	rna16207	Gene	protein_coding	3885587	CG33465	FBgn0053465	NP_001033950.2	CG33465	-1.80147	2.08674	-1.50433	0.242389	0.810841	1.5367	2.84719	1.13661	0.359494	0.492237	-1.24634	3.01088	-1.00449	0.388136	1	2.22115	2.20672	3.30588	0.0334744	0.23351	0.977721	0.944555	0.547816	0.603205	2.55409	1.70491	3.17392	2.85622	0.908905	0.360321	0.257054	0.483761	3.54438	1.75795	2.35993	1.3064	1.80061	2.00772	3.00867	3.04302	3.47008
gene17046	rna33559,rna33558,rna33557,rna33556	Gene	protein_coding	43476	Trc8	FBgn0039668	NP_001263070.1,NP_733292.1,NP_733293.1,NP_996303.1	TRC8 ring finger protein	-1.29221	3.77695	-1.36555	0.275712	0.810841	-2.34546	3.29456	-4.03449	0.0196011	0.166512	-1.07556	2.68347	-0.510394	0.641369	1	-1.95223	3.07638	-6.38987	0.00310897	0.136121	0.469097	0.527998	0.356606	0.261607	3.96639	3.59656	2.73652	2.63144	0.433197	0.179979	0.301864	0.189858	3.47957	4.30936	4.11025	3.4548	3.53583	3.79905	2.87312	2.94594	2.3905
gene13295	rna26317,rna26316	Gene	protein_coding	40547	CG1103	FBgn0037235	NP_001036660.1,NP_649456.3	CG1103	-1.35243	6.71173	-2.0399	0.145354	0.810841	-2.15194	6.35623	-12.8938	0.00285314	0.0969848	1.09572	5.89298	0.643511	0.584013	1	-1.45216	6.22257	-1.89998	0.130306	0.377814	0.369826	0.148523	0.354969	0.490627	6.93304	6.49748	5.8274	5.95929	0.141589	0.341649	0.0448518	0.352124	6.79829	7.0806	6.92023	6.13242	6.55052	6.80951	5.80311	5.87916	5.79994
gene13294	rna26315	Gene	protein_coding	50160	CG14645	FBgn0040687	NP_652325.2	CG14645	-1.37396	2.05501	-1.38769	0.241142	0.810841	2.24162	2.8197	3.35908	0.0323948	0.195246	-1.28699	3.27441	-1.07281	0.350985	1	2.39311	2.3864	3.9032	0.0204324	0.202843	0.572083	0.600475	0.587675	0.558632	2.29692	1.83858	3.46146	3.09746	0.354427	0.449066	0.484719	0.332279	2.05437	2.13273	2.70367	1.3257	2.16119	2.02884	3.99516	3.04858	3.34063
gene4907	rna10359,rna10360	Gene	protein_coding	34801	CG7953	FBgn0028533	NP_001285913.1,NP_609683.1	CG7953	1.6604	0.594567	0.972541	0.431328	0.810841	4.14884	0.890245	4.25339	0.0461827	0.221288	-1.50329	2.07016	-1.07527	0.357265	1	1.66215	1.3826	0.922075	0.436236	0.640457	1.30282	0.835897	0.947357	1.37699	0.332299	1.06383	2.38501	1.79688	0.140885	1.29518	0.823938	0.467558	0.476304	0.194756	0.325839	2.55526	0.222152	0.41407	1.5223	3.16374	2.46898
gene2090	rna4774,rna4775	Gene	protein_coding	32741	CG8289	FBgn0030854	NP_001285379.1,NP_573229.1	CG8289	-1.59963	6.47506	-1.22067	0.316727	0.810841	-2.19211	6.23096	-3.9398	0.0183398	0.162955	-1.08407	5.63193	-0.309801	0.77631	1	-1.4856	5.85257	-0.942645	0.407456	0.620915	0.961666	0.497802	0.651124	1.04927	6.82279	6.14505	5.69047	5.574	0.386164	0.880726	0.31414	0.570332	6.37715	7.03232	7.0589	5.17177	6.37629	6.88709	5.55912	6.04896	5.46331
gene2098	rna4798,rna4799	Gene	protein_coding	32752	par-6	FBgn0026192	NP_573238.1,NP_728094.1	par-6	-1.8081	4.07715	-1.6817	0.21369	0.810841	-2.17243	3.92738	-6.67095	0.00870238	0.126783	1.02247	3.4234	0.157312	0.88679	1	-1.17509	3.55395	-0.446676	0.689498	0.822026	0.88006	0.290618	0.35304	0.902598	4.52671	3.67224	3.4074	3.43947	0.26503	0.839205	0.11924	0.332294	4.35787	4.39009	4.83218	3.18772	3.18772	4.64127	3.40747	3.52661	3.28813
gene5922	rna12265	Gene	protein_coding	30522403	CG46314	FBgn0284230	NP_001334746.1	CG46314	-1.67263	3.78842	-2.65539	0.0740827	0.810841	-3.31076	3.19953	-9.1232	0.000800896	0.0761551	1.25615	2.60977	1.02349	0.386203	1	-1.57575	3.09011	-1.7193	0.162847	0.411274	0.484068	0.327904	0.556772	0.660905	4.17761	3.43549	2.45045	2.77945	0.232239	0.424719	0.231486	0.506368	4.43864	3.99387	4.10032	3.36114	3.05285	3.89247	2.19593	2.64843	2.50697
gene13434	rna26630	Gene	protein_coding	40656	mRpL44	FBgn0037330	NP_649541.1	mitochondrial ribosomal protein L44	1.28729	5.42894	3.64683	0.0218654	0.810841	2.16827	5.7812	9.53346	0.000903842	0.0764074	1.04297	6.39664	0.370752	0.731915	1	1.75674	6.00688	5.35246	0.0128336	0.18092	0.173041	0.202855	0.283557	0.263054	5.24982	5.61416	6.36637	6.42706	0.124149	0.120541	0.160428	0.23381	5.31569	5.10662	5.32716	5.60307	5.73986	5.49955	6.20567	6.3669	6.52653
gene8334	rna16970,rna16971,rna16969	Gene	ncRNA	19836192	CR45270	FBgn0266808		CR45270	1.04827	3.26456	0.291383	0.787994	0.914301	2.36857	3.8022	8.27144	0.00178193	0.0915722	-1.11267	4.39706	-0.505224	0.656788	1	2.0307	3.77531	2.89284	0.0517552	0.274291	0.404262	0.260499	0.52806	0.611895	3.23073	3.29874	4.47475	4.32072	0.212079	0.344166	0.151269	0.50593	3.38256	2.98842	3.32122	3.6812	3.20104	3.01399	4.60131	4.30722	4.51572
gene13157	rna26029,rna26028,rna26025,rna26024,rna26027,rna26026,rna26023,rna26022	Gene	protein_coding	40506	Arf79F	FBgn0010348	NP_001097667.1,NP_001097668.2,NP_001262225.1,NP_476955.1,NP_730757.1,NP_730758.1,NP_730759.1,NP_730760.1	ADP ribosylation factor at 79F	-2.68875	8.88103	-1.66453	0.214825	0.810841	-3.09562	8.7702	-4.66882	0.0106548	0.134424	-1.21233	7.85277	-0.483004	0.666088	1	-1.39578	7.952	-0.495206	0.65032	0.796055	1.48482	0.604786	0.996133	1.68262	9.62312	8.19618	7.99289	7.7151	0.472107	1.40777	0.377996	0.921629	9.0784	9.87687	9.91408	6.95702	7.90461	9.7269	7.97456	8.37972	7.62439
gene6348	rna12969,rna12968,rna12967	Gene	protein_coding	35568	CG9410	FBgn0033086	NP_001260731.1,NP_610221.1,NP_724484.1	CG9410	1.08523	3.33554	0.45803	0.674486	0.870062	2.00317	3.74482	4.52049	0.0381493	0.206847	-1.1388	4.18454	-1.25934	0.314099	1	1.62087	3.7272	3.51122	0.0246473	0.21484	0.446203	0.38403	0.257909	0.343708	3.27706	3.39506	4.27935	4.09183	0.374847	0.242047	0.0834804	0.244025	3.67027	2.92377	3.23716	3.49774	3.56884	3.1186	4.32631	4.18296	4.32877
gene13154	rna26015,rna26016	Gene	protein_coding	40504	CG33169	FBgn0053169	NP_001137999.1,NP_788568.1	CG33169	-1.35913	5.23848	-1.50185	0.263034	0.810841	3.05524	6.21816	5.28651	0.0217343	0.173706	-1.23301	6.92303	-2.52956	0.0707519	1	3.36774	5.83229	19.2796	5.51783e-05	0.0945588	0.510537	0.527915	0.206916	0.157377	5.46449	5.02181	7.07578	6.77359	0.500585	0.100312	0.167658	0.121265	6.03952	5.12607	5.22788	4.96818	5.13754	4.95971	6.94937	7.01199	7.26596
gene5600	rna11610,rna11611,rna11609,rna11613,rna11612	Gene	protein_coding	35197	brat	FBgn0010300	NP_001188842.2,NP_001286083.1,NP_476945.1,NP_599129.1,NP_995726.1	brain tumor	-2.10259	4.2885	-1.25985	0.276281	0.810841	-5.37923	3.43622	-3.98747	0.0480697	0.224402	-1.15253	2.32591	-0.749751	0.50352	1	-2.94861	2.90281	-2.3838	0.111568	0.356623	1.47402	1.0544	0.473129	1.13351	4.85796	3.7858	2.43057	2.22576	1.02574	1.05858	0.244136	0.405276	3.70063	5.65476	5.21851	3.14072	3.20917	5.0075	2.49703	2.63459	2.16008
gene12139	rna24192	Gene	protein_coding	5740480	CG34247	FBgn0085276	NP_001097617.1	CG34247	-1.43502	2.76785	-1.23617	0.297044	0.810841	3.50333	3.83993	5.04917	0.00850302	0.125029	-1.66355	4.46716	-1.42853	0.236671	1	3.02206	3.21997	2.8494	0.0480532	0.267862	0.730091	0.62046	0.890272	0.969869	3.04062	2.51955	4.84935	4.11509	0.379447	0.623741	0.490908	0.742693	3.28037	3.23834	2.60315	3.22833	2.27596	2.05437	5.07276	4.28647	5.18881
gene421	rna1021	Gene	protein_coding	318211	HIP	FBgn0260484	NP_570074.3	Hsc/Hsp70-interacting protein	-1.4065	6.23531	-1.29078	0.279079	0.810841	-2.03591	5.95133	-4.80119	0.0248466	0.180636	1.13644	5.55204	0.970994	0.410248	1	-1.27371	5.81697	-0.947076	0.411994	0.624353	0.660345	0.370016	0.329144	0.638341	6.48622	5.99411	5.46055	5.64507	0.346829	0.56193	0.128923	0.302844	6.09544	6.60572	6.7575	5.75609	5.59036	6.63587	5.53498	5.53498	5.31168
gene3142	rna6864,rna6862,rna6863	Gene	protein_coding	33488	CG2991	FBgn0031474	NP_608725.1,NP_722856.1,NP_722857.1	CG2991	-1.80275	3.53213	-1.98434	0.154357	0.810841	-2.11672	3.39904	-6.13525	0.0100923	0.132052	1.03283	2.9241	0.23184	0.833468	1	-1.13684	3.0386	-0.421313	0.703386	0.828682	0.742108	0.305413	0.348124	0.760683	3.98272	3.13252	2.90089	2.94749	0.276159	0.688811	0.130436	0.322764	3.66385	4.14353	4.14079	2.7796	2.6917	3.92627	2.84236	3.05034	2.80997
gene10383	rna20805	Gene	protein_coding	38463	CG10863	FBgn0027552	NP_647840.1	CG10863	1.43011	2.9337	1.35811	0.246365	0.810841	2.31715	3.23687	4.08242	0.0364524	0.203292	1.10498	3.97067	0.786267	0.481392	1	1.79036	3.59877	2.80421	0.062006	0.29281	0.658229	0.514364	0.317259	0.518988	2.68697	3.20309	3.89932	4.04334	0.482782	0.447423	0.17746	0.262986	3.14191	2.18048	2.73852	3.61858	3.26125	2.72943	3.91397	3.71498	4.06899
gene4980	rna10487,rna10488	Gene	protein_coding	34847	noc	FBgn0005771	NP_001285932.1,NP_476917.1	no ocelli	-1.47012	5.36084	-1.09354	0.341973	0.810841	-2.37418	4.98341	-3.92324	0.0357966	0.20235	-1.16173	4.28907	-1.1477	0.316201	1	-1.87615	4.61391	-2.06704	0.150244	0.40008	0.880541	0.550721	0.326401	0.760656	5.64601	5.09007	4.39858	4.1823	0.507339	0.719695	0.214246	0.246244	5.06195	5.97742	5.89864	4.89932	4.48496	5.88592	4.44853	4.58343	4.16377
gene11923	rna23791,rna23792	Gene	protein_coding	39621	Ocho	FBgn0040296	NP_001246759.1,NP_536775.2	ocho	1.15871	4.34289	1.36401	0.262367	0.810841	2.0021	4.71215	6.87553	0.0102074	0.132129	-1.09792	5.17162	-2.21176	0.104816	1	1.57376	4.76635	7.95094	0.00604017	0.145581	0.269861	0.252296	0.105544	0.142517	4.23793	4.45045	5.23944	5.10467	0.235809	0.131222	0.0897088	0.0556039	4.43994	3.97881	4.29504	4.33387	4.59256	4.42491	5.30313	5.27835	5.13685
gene14636	rna28877,rna28878	Gene	protein_coding	41587	grsm	FBgn0040493	NP_650240.1,NP_731749.3	granny smith	1.25048	8.18248	1.34701	0.26937	0.810841	-2.76313	7.25271	-11.3888	0.00118238	0.0853452	1.12945	6.64375	1.72344	0.164101	1	-3.05923	7.49545	-7.13454	0.00933107	0.167948	0.41467	0.223001	0.176498	0.391629	8.02282	8.34531	6.55652	6.73214	0.194758	0.366088	0.108623	0.139114	7.80747	8.18661	8.07439	8.67158	8.41493	7.94941	6.63914	6.59694	6.43348
gene6986	rna14310,rna14311,rna14309,rna14308	Gene	protein_coding	36056	CG2269	FBgn0033484	NP_001246233.1,NP_610553.1,NP_724880.1,NP_724881.1	CG2269	-1.71644	2.02224	-2.7095	0.0633924	0.810841	-2.38647	1.71026	-6.33431	0.00385142	0.101128	-1.08087	1.1368	-0.766649	0.491995	1	-1.5028	1.34417	-2.30642	0.124233	0.371182	0.498244	0.343134	0.253476	0.441312	2.44916	1.66974	1.19428	1.08209	0.270492	0.418427	0.211127	0.140269	2.61423	2.59626	2.137	1.26423	1.64502	2.09998	0.951759	1.33704	1.29405
gene13604	rna26960,rna26957,rna26959,rna26958	Gene	protein_coding	40791	godzilla	FBgn0037442	NP_001097695.1,NP_649653.1,NP_731079.1,NP_731080.1	godzilla E3 ubiquitin protein ligase	-1.29448	4.22094	-1.60734	0.184276	0.810841	-2.06233	3.85388	-5.86111	0.0216522	0.173458	1.005	3.37055	0.107693	0.919714	1	-1.58524	3.69157	-4.09134	0.0380895	0.244301	0.401268	0.3086	0.115774	0.281399	4.41123	4.03885	3.36695	3.37415	0.30026	0.266195	0.0712588	0.0912458	4.07214	4.64338	4.51817	3.9422	3.83449	4.33987	3.42681	3.28813	3.38591
gene5807	rna12016,rna12015,rna12014	Gene	ncRNA	3772557	Uhg3	FBgn0259936		Uhg3	-1.07226	5.27281	-0.147622	0.893302	0.961206	2.23144	5.8739	1.76023	0.203756	0.360149	-1.11645	6.4014	-0.653587	0.54907	1	2.14312	5.74633	3.64033	0.0273508	0.219525	1.18099	1.13944	0.421141	0.523239	5.32338	5.22272	6.48135	6.32244	1.09873	0.433055	0.301857	0.293669	6.4132	4.21596	5.34097	5.38949	4.73108	5.5476	6.82991	6.30574	6.30841
gene537	rna1265,rna1264,rna1267,rna1266,rna1269,rna1268,rna1270	Gene	protein_coding	31425	Ptp4E	FBgn0004368	NP_001162669.1,NP_001162670.1,NP_001162671.2,NP_001162672.1,NP_001284875.1,NP_525076.2,NP_726967.1	Protein tyrosine phosphatase 4E	-1.05823	2.61257	-0.333672	0.765227	0.906869	-2.17427	2.01709	-4.33616	0.0242249	0.179428	-1.05978	1.49072	-0.411451	0.704703	1	-2.17746	1.9308	-6.03986	0.0111013	0.17647	0.423832	0.447588	0.35263	0.321942	2.65372	2.57207	1.53319	1.44942	0.402258	0.133501	0.196275	0.292957	2.20411	2.97953	2.7775	2.41933	2.66651	2.63036	1.48047	1.75044	1.36865
gene538	rna1271	Gene	ncRNA	19835614	CR44833	FBgn0266096		CR44833	-1.21443	0.662559	-1.19273	0.345461	0.810841	1.52494	1.07965	1.13265	0.34367	0.478478	1.22503	1.56568	0.564703	0.618235	1	2.26866	0.960832	6.29696	0.0164582	0.190679	0.407007	0.930909	0.898117	0.325079	0.817355	0.537079	1.42611	1.71892	0.396912	0.0900865	0.842052	0.312348	1.13357	0.371942	0.946548	0.517962	0.63519	0.458085	0.459679	1.81678	2.00186
gene16380	rna32338	Gene	protein_coding	42957	CG5808	FBgn0027617	NP_651291.1	CG5808	-1.14408	2.23859	-0.442675	0.700391	0.88136	2.49259	2.92328	2.88664	0.0833033	0.26378	-1.05022	3.61991	-0.393236	0.714504	1	2.71535	2.77205	11.2621	0.0027254	0.132276	0.759774	0.790618	0.311359	0.22164	2.33778	2.1436	3.65543	3.58474	0.755324	0.0821084	0.233585	0.20587	3.1908	1.75384	2.06871	2.14387	2.22557	2.06135	3.84861	3.39583	3.72185
gene5980	rna12322	Gene	protein_coding	3771957	His2B:CG33896	FBgn0053896	NP_001027315.1	histone H2B	3.08181	0.748183	5.81273	0.0066103	0.810841	1.38948	0.473297	2.03223	0.112925	0.291664	4.71618	1.51772	5.79546	0.0105521	1	2.12636	2.3992	2.61991	0.0672038	0.304344	0.483846	0.404452	0.668743	0.719543	0.292168	1.91595	0.766715	3.00433	0.268405	0.402574	0.302556	0.596386	0.601801	0.14904	0.125663	2.3541	1.83133	1.56241	0.705692	0.499321	1.09513
gene5986	rna12328	Gene	protein_coding	3772502	His2B:CG33894	FBgn0053894	NP_001027320.1	histone H2B	3.02817	0.760419	5.34778	0.00903229	0.810841	1.39325	0.487661	1.89002	0.133968	0.307496	4.65582	1.53243	5.62744	0.00962862	1	2.14213	2.38955	2.5851	0.0665785	0.303814	0.517708	0.438464	0.68299	0.736373	0.303951	1.9024	0.782406	3.00144	0.281345	0.434588	0.336298	0.594456	0.627735	0.165034	0.119085	2.36997	1.8264	1.51082	0.751675	0.462529	1.13302
gene17470	rna34447	Gene	protein_coding	43791	lgs	FBgn0039907	NP_651922.1	legless	-1.83549	3.29454	-1.97785	0.14533	0.810841	-2.35647	3.08189	-5.48624	0.00986317	0.130804	-1.04704	2.49161	-0.252218	0.817836	1	-1.34423	2.66353	-0.921334	0.41984	0.629215	0.767278	0.390414	0.455456	0.80233	3.76162	2.88546	2.52499	2.45867	0.337183	0.689219	0.196801	0.410743	3.37984	4.01867	3.88636	2.41652	2.56306	3.67679	2.49363	2.73559	2.34576
gene11511	rna23026,rna23027,rna23024,rna23025,rna23023	Gene	protein_coding	39319	CG11658	FBgn0036196	NP_648498.1,NP_996058.1,NP_996059.1,NP_996060.1,NP_996061.1	CG11658	-1.66255	3.5366	-3.10621	0.084328	0.810841	-2.2819	3.27349	-3.56781	0.0234433	0.177999	1.21979	2.87177	0.982807	0.387253	1	-1.12522	3.10259	-0.990834	0.417951	0.62792	0.408947	0.577818	0.50514	0.297541	3.92226	3.18887	2.73203	3.01866	0.403742	0.0650382	0.413359	0.290346	4.37782	3.78025	3.60871	3.26067	3.1339	3.17204	3.05552	2.26634	2.87423
gene2664	rna5958	Gene	rRNA	26067190	28SrRNA-Psi:CR45862	FBgn0267522		28S ribosomal RNA pseudogene:CR45862	15.803	6.33244	11.5784	0.000757655	0.810841	57.5116	6.98286	9.23812	0.00652405	0.114715	-2.46296	9.82111	-1.31905	0.261541	1	1.47761	8.90633	0.678206	0.554125	0.731448	0.595697	1.09602	1.70755	1.43851	4.64702	8.62915	10.4928	9.19241	0.320283	0.502269	1.04818	1.34798	4.28545	4.89512	4.7605	9.09654	8.69282	8.09808	11.2887	10.8846	9.30517
gene2666	rna5960	Gene	rRNA	26067189	18SrRNA-Psi:CR45861	FBgn0267521		18S ribosomal RNA pseudogene:CR45861	8.28581	8.27894	4.53904	0.0120248	0.810841	13.1603	8.5523	5.04053	0.0102112	0.132129	-2.04106	10.0833	-1.16146	0.310178	1	-1.28507	9.76101	-0.434668	0.686976	0.82038	1.16409	1.27764	1.53499	1.44185	6.89296	9.9436	10.6111	9.58176	0.715002	0.918631	1.05884	1.11133	6.12793	7.00663	7.54432	10.5021	10.4454	8.88337	11.352	11.0829	9.39835
gene2661	rna5955	Gene	rRNA	5740375	28SrRNA-Psi:CR41609	FBgn0085819		28S ribosomal RNA pseudogene:CR41609	7.07034	8.3259	4.98054	0.0158641	0.810841	10.2438	8.54885	5.88003	0.0101952	0.132129	-1.71976	9.99162	-1.11301	0.32823	1	-1.187	9.73104	-0.35366	0.741476	0.852149	0.981311	0.988758	1.21726	1.21122	7.0337	9.85548	10.3904	9.60817	0.44604	0.874083	0.882434	0.838477	6.75618	6.79671	7.54821	10.5597	10.1295	8.87723	10.9341	10.8648	9.37222
gene2660	rna5954	Gene	rRNA	5740241	28SrRNA-Psi:CR40741	FBgn0085771		28S ribosomal RNA pseudogene:CR40741	7.27603	8.66412	5.12477	0.0119539	0.810841	11.3495	8.93204	6.00163	0.00826925	0.12435	-1.70338	10.4633	-1.08562	0.338795	1	-1.09202	10.1495	-0.184828	0.862359	0.924266	0.967677	1.0114	1.22595	1.19013	7.35002	10.2132	10.8546	10.0862	0.489942	0.834479	0.884813	0.848558	6.92315	7.24192	7.88498	10.8648	10.5021	9.27263	11.5566	11.1465	9.86069
gene16160	rna31881	Gene	protein_coding	42788	GILT2	FBgn0039099	NP_651166.1	Gamma-interferon-inducible lysosomal thiol reductase 2	-1.08872	3.26554	-0.199389	0.854122	0.944162	1.66693	3.67761	1.23689	0.306847	0.446833	1.20885	4.19922	0.923665	0.42259	1	2.19385	3.72871	3.40489	0.046475	0.265266	1.06528	1.03231	0.513126	0.576587	3.32744	3.2048	4.06463	4.33827	0.927898	0.523277	0.452399	0.242144	4.39082	2.90933	2.68215	3.663	3.31682	2.63459	3.85809	3.75236	4.58343
gene12269	rna24416,rna24415	Gene	protein_coding	39882	CG9669	FBgn0036667	NP_001246807.1,NP_648925.1	CG9669	-1.50674	8.3346	-1.39032	0.23788	0.810841	1.65874	8.9932	2.49227	0.111914	0.290797	-1.08959	9.30355	-0.806118	0.472728	1	2.29379	8.62222	3.47613	0.0489401	0.269053	0.736797	0.507387	0.265963	0.596794	8.63556	8.04413	9.36564	9.24186	0.486736	0.553134	0.143284	0.224067	9.18939	8.27581	8.44148	7.51798	7.99363	8.62078	9.37937	9.21599	9.50157
gene12263	rna24401,rna24400	Gene	protein_coding	39876	CG9706	FBgn0036662	NP_648921.2,NP_730198.1	CG9706	1.48406	3.19531	1.25633	0.320733	0.810841	2.09107	3.4141	5.91651	0.00413057	0.103316	-1.01883	3.97396	-0.101049	0.925594	1	1.38297	3.71929	0.946718	0.412626	0.624772	0.785218	0.311556	0.461415	0.855806	2.9232	3.49275	3.98744	3.96052	0.213807	0.755549	0.226614	0.401933	3.169	2.82031	2.78029	4.13482	3.68324	2.66018	3.9622	3.77451	4.22562
gene4389	rna9401	Gene	protein_coding	34428	CG5188	FBgn0032247	NP_609401.2	CG5188	1.48718	3.83692	1.73006	0.222793	0.810841	2.25514	4.10621	6.55859	0.0181853	0.162709	1.03759	4.76106	0.167437	0.876333	1	1.5734	4.44881	1.54707	0.199885	0.44778	0.573234	0.309834	0.550745	0.732066	3.56129	4.13387	4.73451	4.78775	0.0627281	0.569792	0.303418	0.459628	3.59052	3.60407	3.48929	4.59661	4.30756	3.49745	4.515	4.60779	5.08075
gene12908	rna25561	Gene	protein_coding	2768965	AsnS	FBgn0270926	NP_996132.1	Asparagine synthetase	1.67727	3.63314	1.54267	0.209424	0.810841	2.30602	3.83482	4.20064	0.0292558	0.18853	-1.03814	4.45751	-0.176709	0.872366	1	1.32436	4.22309	0.818903	0.46395	0.659648	0.837705	0.497025	0.529277	0.857234	3.27919	4.0253	4.48459	4.4306	0.454968	0.703387	0.200095	0.489996	3.79646	2.94107	3.10003	4.64274	4.17357	3.2596	4.55332	4.25919	4.64127
gene1400	rna3171,rna3172,rna3162,rna3170,rna3164,rna3165,rna3166,rna3167,rna3168,rna3169,rna3163	Gene	protein_coding	32183	Ten-a	FBgn0267001	NP_001138189.1,NP_001138190.1,NP_001162729.1,NP_001162730.2,NP_001162731.1,NP_001162732.2,NP_001245640.1,NP_001245641.1,NP_001245642.1,NP_001259483.1,NP_511137.3	Tenascin accessory	-1.32313	2.47369	-0.622296	0.575424	0.8364	-2.73049	1.82041	-2.40422	0.109783	0.289022	-1.31717	1.01678	-1.23087	0.286561	1	-2.71819	1.38166	-3.58086	0.0264268	0.217865	1.12432	1.04401	0.559263	0.697803	2.68389	2.27994	1.23473	0.837295	0.975115	0.559693	0.372964	0.416741	1.60229	3.49572	2.95366	1.87288	2.04875	2.91819	1.4136	1.48457	0.806024
gene3158	rna6908,rna6907,rna6906	Gene	protein_coding	33505	Chd1	FBgn0250786	NP_001245851.1,NP_001259975.1,NP_477197.1	Chromodomain-helicase-DNA-binding protein 1	1.01608	3.36074	0.0481204	0.964518	0.987587	-2.00016	2.80497	-2.23432	0.125592	0.302933	-1.05593	2.30954	-0.354424	0.740997	1	-2.14599	2.76715	-3.96072	0.0224332	0.20727	0.82822	0.775296	0.383697	0.481756	3.34925	3.37226	2.34913	2.27062	0.722781	0.404397	0.280484	0.261824	2.63829	4.0833	3.32617	2.90591	3.58491	3.62597	2.30381	2.64952	2.09407
gene232	rna571,rna573,rna572,rna575,rna574,rna576	Gene	protein_coding	46006	east	FBgn0261954	NP_001188530.1,NP_001188531.1,NP_001245484.1,NP_001245485.1,NP_001284798.1,NP_524864.2	enhanced adult sensory threshold	-1.6553	2.89821	-0.979409	0.387928	0.810841	-4.32123	1.96285	-3.12119	0.0528431	0.233393	-1.14263	1.07254	-0.424057	0.693453	1	-2.98288	1.58365	-2.88222	0.0485893	0.268556	1.28584	1.17171	0.785678	0.947511	3.28447	2.55737	1.17302	0.980668	1.04282	0.752281	0.534265	0.576064	2.11479	4.117	3.62161	1.97764	2.287	3.40747	1.09674	1.74133	0.681003
gene12658	rna25083,rna25084,rna25085	Gene	protein_coding	40149	verm	FBgn0261341	NP_001163469.1,NP_730441.1,NP_730442.2	vermiform	-1.03885	7.65088	-0.0701171	0.949398	0.982918	-3.61273	6.688	-2.36672	0.118345	0.295554	1.04563	5.85743	0.12489	0.908226	1	-3.32587	6.70073	-3.35196	0.0409649	0.25297	1.3582	1.35616	0.89276	0.895867	7.67842	7.62343	5.82533	5.8897	1.28542	0.438641	0.43226	0.781135	6.28829	8.82399	7.92298	7.19509	7.60351	8.0717	5.76969	6.28271	5.42358
gene7263	rna14891	Gene	protein_coding	36275	reb	FBgn0033667	NP_610713.2	rebuf	-1.03987	0.547697	-1.03766	0.384849	0.810841	4.89723	1.28612	31.1957	0.000410116	0.0732986	-1.00912	2.86203	-0.169729	0.876905	1	5.04645	1.21881	39.4054	1.40899e-05	0.0689983	0.0941451	0.127255	0.133666	0.102646	0.576623	0.520222	2.86859	2.85549	0.0354882	0.0872002	0.122206	0.0541509	0.543931	0.614366	0.571573	0.423357	0.544847	0.592462	2.74533	2.98972	2.87073
gene494	rna1179	Gene	protein_coding	31383	CG3568	FBgn0029710	NP_572166.1	CG3568	2.30369	2.51029	3.9356	0.0290554	0.810841	1.30691	2.16397	1.86423	0.136087	0.308385	1.77796	2.7496	4.83565	0.0162297	1	1.00866	3.18964	0.0439297	0.968413	0.98411	0.529856	0.358781	0.297373	0.490361	1.97948	3.18343	2.36564	3.19587	0.244613	0.470012	0.262465	0.139796	1.70047	2.15704	2.08094	3.55635	3.33845	2.65549	2.08094	2.41802	2.59797
gene940	rna2099,rna2098	Gene	protein_coding	31761	sni	FBgn0030026	NP_001285012.1,NP_572466.1	sniffer	1.7333	4.36701	1.30082	0.266762	0.810841	2.62211	4.63169	3.37198	0.0492665	0.226611	1.06403	5.42355	0.306716	0.776109	1	1.60965	5.11362	1.28134	0.291762	0.528435	1.05658	0.714361	0.505668	0.928308	3.98824	4.78176	5.37896	5.46851	0.653396	0.830326	0.288766	0.415108	4.70237	3.42038	3.84195	5.52529	4.93422	3.88577	5.57941	5.04798	5.5095
gene15717	rna31022	Gene	protein_coding	46155	CG31195	FBgn0051195	NP_732553.2	CG31195	-1.04113	5.73697	-0.0775418	0.944231	0.980367	-2.58224	5.03552	-1.86143	0.191351	0.350115	-1.05984	4.35537	-0.270666	0.802337	1	-2.62864	4.96208	-4.0637	0.0161298	0.190372	1.2989	1.2735	0.536523	0.594293	5.76612	5.70797	4.3975	4.31365	1.2407	0.384449	0.287183	0.453192	4.37178	6.74824	6.17834	5.2812	5.81552	6.02719	4.27488	4.72563	4.19198
gene15824	rna31269,rna31268	Gene	protein_coding	19835127	pre-mod(mdg4)-E	FBgn0266172	NP_001287451.1,NP_001287452.1,NP_001303524.1	pre-mod(mdg4)-E	-1.15405	0.963266	-0.653375	0.571205	0.834733	2.57114	1.61561	6.36701	0.00889395	0.127149	1.01876	2.44792	0.0925978	0.930729	1	3.02288	1.45951	4.29416	0.0157551	0.190336	0.547961	0.370623	0.501468	0.643716	1.07215	0.865442	2.43456	2.46136	0.160432	0.523949	0.3341	0.373962	1.18633	0.888721	1.14139	0.30226	0.955609	1.33846	2.5203	2.06594	2.71743
gene15827	rna31275,rna31276	Gene	protein_coding	10178950	pre-mod(mdg4)-V	FBgn0261844	NP_001189262.3,NP_001303530.1,NP_001334695.1	pre-mod(mdg4)-V	-1.72063	1.11382	-2.5286	0.0861161	0.810841	1.84954	1.96625	3.44092	0.0332707	0.197554	-1.13361	2.36706	-0.520558	0.631514	1	2.8073	1.34087	3.84262	0.0184233	0.195915	0.536298	0.446572	0.60198	0.671245	1.57208	0.789146	2.45925	2.27833	0.244181	0.477485	0.373902	0.471782	1.36354	1.84069	1.51202	0.678603	1.31221	0.376629	2.73422	2.61003	2.0335
gene16599	rna32725	Gene	protein_coding	50075	CG14545	FBgn0040602	NP_652254.3	CG14545	-1.03027	0.460785	-0.174855	0.871362	0.951577	59.2488	1.7539	23.5681	6.68995e-05	0.0732986	-1.07929	6.31624	-0.320109	0.771971	1	56.5581	1.6594	17.0646	0.000893692	0.114401	0.426231	0.43277	0.595629	0.590895	0.482801	0.439772	6.37152	6.26143	0.363928	0.221876	0.234192	0.547657	0.888721	0.185685	0.373998	0.449741	0.656496	0.21308	6.43014	6.11358	6.57082
gene5669	rna11753,rna11755,rna11754,rna11757,rna11756	Gene	protein_coding	35253	spi	FBgn0005672	NP_001027281.1,NP_476909.2,NP_599118.2,NP_599119.2,NP_599120.2	spitz	-1.60965	7.21389	-1.9984	0.183629	0.810841	-2.1543	6.98994	-7.41263	0.0175314	0.160799	-1.10845	6.38351	-0.518775	0.636633	1	-1.48351	6.58804	-1.34958	0.25554	0.49571	0.595216	0.258715	0.495931	0.730271	7.56543	6.87869	6.45821	6.30968	0.0113041	0.595108	0.258468	0.423252	7.5774	7.56398	7.55493	6.40346	6.68645	7.54615	6.5629	6.64792	6.16382
gene14445	rna28571,rna28572	Gene	protein_coding	41434	CG6959	FBgn0037956	NP_001138037.1,NP_650122.1	CG6959	-1.61611	4.86605	-2.14775	0.127106	0.810841	-2.17068	4.63192	-6.47283	0.00342248	0.0986459	-1.11352	4.02815	-0.741647	0.507689	1	-1.49563	4.23176	-1.69152	0.180703	0.430924	0.558483	0.299203	0.362288	0.594671	5.22461	4.53209	4.10646	3.95133	0.233128	0.507499	0.187547	0.309966	4.95546	5.35489	5.36347	4.31667	4.16783	5.11176	4.13927	4.27543	3.90467
gene14994	rna29572	Gene	protein_coding	41875	CG14868	FBgn0038330	NP_650458.1	CG14868	1.38962	1.56117	1.15253	0.364536	0.810841	2.59018	1.90857	5.20307	0.0288208	0.187877	-1.42055	2.44854	-1.15676	0.317306	1	1.31213	2.00285	0.72566	0.508984	0.695936	0.713382	0.457076	0.758322	0.935439	1.34176	1.81646	2.71482	2.20837	0.0973239	0.706712	0.446595	0.612866	1.44743	1.32208	1.25579	2.4473	1.94933	1.05274	2.99224	2.19964	2.95257
gene1961	rna4507,rna4506,rna4505	Gene	protein_coding	32640	r	FBgn0003189	NP_001285343.1,NP_523377.1,NP_996488.2	rudimentary	1.47175	3.8558	1.67722	0.21195	0.810841	-1.59843	3.2311	-1.95451	0.152085	0.320182	1.046	2.9427	0.419541	0.707055	1	-2.24905	3.51163	-9.69124	0.00222622	0.132276	0.575763	0.599641	0.267844	0.208984	3.58709	4.14463	2.91044	2.97531	0.545292	0.184826	0.249452	0.0975395	3.05829	4.1475	3.55549	4.25235	4.25033	3.93122	3.02381	3.08307	2.62443
gene9087	rna18255,rna18254	Gene	protein_coding	37468	pirk	FBgn0034647	NP_001286686.1,NP_611598.1	poor Imd response upon knock-in	-3.36199	1.5329	-4.17729	0.0384428	0.810841	-1.15563	2.53305	-0.390792	0.716143	0.791281	-2.24397	1.75345	-3.16901	0.0718141	1	1.29647	1.06112	2.34078	0.0827468	0.329842	0.725328	0.924905	0.637317	0.277172	2.63954	0.890226	2.43086	1.26481	0.692015	0.217293	0.613649	0.17207	3.43807	2.21467	2.26589	0.772411	0.757284	1.14098	2.56374	1.76166	2.96718
gene9887	rna19759	Gene	protein_coding	38078	MED30	FBgn0035149	NP_612046.1	Mediator complex subunit 30	1.45551	4.82544	2.15569	0.154451	0.810841	2.1384	5.08105	12.0622	0.000648765	0.0743683	1.01954	5.67275	0.116088	0.916438	1	1.49788	5.38738	1.73675	0.157865	0.406984	0.435101	0.157455	0.416467	0.581348	4.56227	5.10379	5.65881	5.68672	0.08503	0.426712	0.132522	0.39482	4.6512	4.48177	4.55385	5.44278	5.24398	4.62462	5.6663	5.5227	5.78742
gene3821	rna8235	Gene	protein_coding	33987	MME1	FBgn0031881	NP_609093.1	Mitochondrial Magnesium Exporter 1	1.37996	2.58117	0.806934	0.465217	0.815135	3.60052	3.15067	4.56611	0.0343928	0.1992	-1.0215	4.19213	-0.109143	0.92083	1	2.55424	3.43438	2.72356	0.0645904	0.298967	0.9973	0.701075	0.486971	0.860374	2.35929	2.82392	4.2075	4.17681	0.676593	0.732687	0.183651	0.451013	3.14023	1.94933	1.98832	3.55879	2.81953	2.09344	4.23527	4.01155	4.37569
gene2467	rna5536	Gene	protein_coding	33035	HERC2	FBgn0031107	NP_608388.2	HECT and RLD domain containing protein 2	1.24982	1.86006	0.95031	0.429356	0.810841	-1.81998	1.19872	-2.29419	0.099235	0.277529	-1.08359	0.782162	-0.529914	0.631296	1	-2.4648	1.21368	-9.07192	0.00086762	0.114401	0.586383	0.65224	0.378571	0.248483	1.70614	2.02786	0.842214	0.726392	0.562537	0.165521	0.330105	0.185328	1.15984	2.28362	1.67496	2.13821	2.10784	1.83754	0.690474	1.22091	0.615263
gene16362	rna32309	Gene	protein_coding	42942	Rpb10	FBgn0039218	NP_651280.1	Rpb10	1.22017	8.00201	0.634602	0.576026	0.8364	2.57248	8.5141	3.15445	0.0743471	0.257518	-1.0033	9.22053	-0.0186255	0.98637	1	2.10135	8.66596	3.71459	0.0236441	0.212061	0.783548	0.748486	0.442519	0.499538	7.85975	8.14684	9.22291	9.21815	0.724501	0.298404	0.187962	0.400616	8.64676	7.22055	7.71195	8.44566	8.14599	7.84885	9.30973	9.00724	9.35178
gene14925	rna29417,rna29418	Gene	protein_coding	41816	CG6966	FBgn0038286	NP_001097796.1,NP_001287333.1	CG6966	-1.43443	3.43348	-1.56544	0.192958	0.810841	-2.04587	3.1451	-4.18324	0.04867	0.226233	-1.00285	2.6688	-0.0290409	0.979164	1	-1.43032	2.9135	-1.95684	0.137158	0.383729	0.575875	0.42759	0.245102	0.457027	3.70356	3.18308	2.67085	2.66674	0.422713	0.391083	0.0643998	0.23649	3.26125	4.10349	3.74595	3.08155	2.85278	3.61492	2.73945	2.66142	2.61169
gene16107	rna31771	Gene	protein_coding	30522399	CG46310	FBgn0284226	NP_001334697.1	CG46310	-1.30653	2.90495	-1.08293	0.38811	0.810841	-3.77039	1.92158	-4.94854	0.0358565	0.20235	-1.06861	1.14063	-0.136769	0.898816	1	-3.0838	1.72435	-2.37711	0.0904404	0.336409	0.616954	0.670174	1.21241	1.18382	3.10421	2.71847	1.1895	1.09376	0.0885693	0.610564	0.664295	1.01422	3.13175	3.17574	3.00515	2.15288	2.63676	3.36578	1.61731	1.52698	0.424214
gene1791	rna3999,rna3998,rna3997	Gene	protein_coding	32498	sog	FBgn0003463	NP_001259576.1,NP_001259578.1,NP_476736.1	short gastrulation	-1.18124	2.59087	-0.559951	0.606948	0.845342	-2.77008	1.83729	-3.83393	0.0299164	0.190015	-1.0548	1.20478	-0.289058	0.786953	1	-2.47358	1.69893	-3.97457	0.0195276	0.200265	0.743293	0.664067	0.461204	0.569393	2.71381	2.47351	1.24388	1.16691	0.584221	0.459533	0.315707	0.336212	2.04071	3.01139	3.08932	2.31341	2.11544	2.99168	1.42753	1.42477	0.879336
gene12280	rna24444	Gene	protein_coding	2768967	CG13028	FBgn0036676	NP_996114.1	CG13028	-1.77668	2.69061	-1.1421	0.319348	0.810841	1.72712	3.50907	1.05381	0.352268	0.486068	1.26861	4.09335	0.67218	0.563756	1	3.89277	3.13861	4.10468	0.0429597	0.257023	1.2575	1.29576	0.884463	0.827397	3.13695	2.30777	3.92532	4.26857	0.971567	0.798352	0.857353	0.217303	4.24264	2.74852	2.4197	2.92709	2.58946	1.40676	4.40479	2.93549	4.43567
gene3336	rna7224,rna7223	Gene	protein_coding	33621	Sr-CI	FBgn0014033	NP_001285599.1,NP_477102.1	Scavenger receptor class C, type I	-1.3102	1.90342	-1.61098	0.188869	0.810841	2.14417	2.60092	4.37433	0.013049	0.143717	-1.40066	2.95566	-2.26931	0.0864355	1	2.00569	2.16303	4.95016	0.007761	0.159627	0.41908	0.435721	0.371024	0.351332	2.10827	1.71848	3.20869	2.72258	0.338035	0.247709	0.274927	0.249147	2.11987	1.76458	2.44035	1.57833	1.57262	2.00449	2.97208	3.51029	3.14371
gene1427	rna3213	Gene	protein_coding	32199	Lsp1alpha	FBgn0002562	NP_511138.2	Larval serum protein 1 alpha	1.07696	1.42983	0.257749	0.817538	0.927376	2.85336	1.99513	12.5085	0.00362737	0.0999323	-1.86858	2.39699	-2.22496	0.154462	1	1.4179	1.71782	0.887844	0.424798	0.632482	0.718815	0.209458	0.702127	0.982754	1.37735	1.48431	2.89001	1.98807	0.201907	0.689875	0.0557325	0.699912	1.18818	1.35391	1.58995	2.09893	0.738128	1.61589	2.94824	2.88462	2.83717
gene15454	rna30498	Gene	protein_coding	42234	CG7695	FBgn0038631	NP_650733.1	CG7695	-1.20589	0.781596	-0.744285	0.500646	0.821367	2.52349	1.44955	3.05446	0.0502144	0.227896	-1.04453	2.232	-0.154343	0.888356	1	2.91332	1.2035	4.72905	0.0172678	0.192183	0.628562	0.757259	0.705402	0.565013	0.928229	0.658127	2.26365	2.20079	0.382573	0.498726	0.653513	0.265541	1.3149	0.549893	0.919889	1.23398	0.365103	0.375302	2.95498	2.17996	1.65602
gene14859	rna29299	Gene	protein_coding	41757	mRpL11	FBgn0038234	NP_524351.1	mitochondrial ribosomal protein L11	1.26393	5.42057	1.15082	0.314125	0.810841	2.12382	5.77206	4.83259	0.0270704	0.185746	-1.00183	6.33959	-0.0113703	0.991805	1	1.67726	5.95354	2.49508	0.0676512	0.304855	0.508587	0.389472	0.401606	0.517938	5.25424	5.59216	6.34091	6.33827	0.370055	0.348884	0.121441	0.382805	5.66433	4.94521	5.15319	5.77639	5.81032	5.18978	6.38713	6.20314	6.43245
gene12350	rna24580,rna24579	Gene	protein_coding	39952	qjt	FBgn0036730	NP_001261988.1,NP_648987.1	quijote	1.12389	0.587597	0.63075	0.588556	0.841015	4.5536	1.17192	8.75386	0.00976781	0.130335	-1.18423	2.5715	-0.493497	0.653826	1	3.42133	1.28934	3.52587	0.0331547	0.232798	0.462722	0.432724	0.856187	0.871733	0.509354	0.67786	2.69636	2.45242	0.0896494	0.453955	0.423336	0.744207	0.611957	0.446161	0.469942	1.18633	0.533951	0.313303	2.9767	2.20939	2.903
gene1887	rna4251,rna4250	Gene	protein_coding	32576	CG42353	FBgn0259699	NP_573106.2,NP_727936.2	CG42353	-1.22612	1.95616	-0.557236	0.608904	0.845608	-3.32254	0.890963	-3.74518	0.0362565	0.202933	1.06068	0.416774	0.254724	0.812555	1	-2.55478	0.91505	-3.22624	0.0335651	0.233511	0.914154	0.80114	0.577864	0.726484	2.10873	1.81463	0.376443	0.461426	0.72437	0.557643	0.342218	0.465632	1.27814	2.60951	2.43853	1.37017	1.63336	2.44035	0.214705	0.769552	0.145071
gene6685	rna13702,rna13703	Gene	protein_coding	35818	Lcp2	FBgn0002533	NP_001260802.1,NP_476620.1	Larval cuticle protein 2	1.11635	3.55037	0.140167	0.895303	0.961965	-1.53421	3.14801	-0.716652	0.532771	0.639142	2.36423	3.41917	3.06423	0.0391815	1	1.3804	3.85618	0.553898	0.626703	0.77942	1.96214	1.49241	0.701681	1.45433	3.47186	3.63065	2.85436	4.09573	1.39138	1.3835	0.539767	0.448339	5.04798	2.95366	2.41394	4.91763	3.80679	2.16751	2.93549	2.27862	3.34897
gene10172	rna20321	Gene	protein_coding	38304	CG15877	FBgn0035337	NP_647718.1	CG15877	-1.1927	3.78213	-0.683474	0.531964	0.822878	2.08922	4.41096	4.09126	0.0487224	0.226297	-1.06838	4.9264	-1.12733	0.329539	1	2.33233	4.22409	4.37395	0.0386418	0.246552	0.644275	0.450008	0.146605	0.483814	3.91138	3.65715	4.97434	4.87892	0.442117	0.468639	0.083903	0.120222	4.32924	3.44846	3.95645	3.13665	3.7892	4.04559	4.87772	5.01654	5.02877
gene1222	rna2761,rna2760	Gene	protein_coding	32017	CG2186	FBgn0030243	NP_001259433.1,NP_572660.1	CG2186	-1.22916	2.69721	-1.12843	0.325703	0.810841	-2.18163	2.21715	-4.55443	0.0150051	0.151267	-1.13115	1.63342	-0.982538	0.381844	1	-2.00769	1.98709	-4.94967	0.00934986	0.167948	0.456898	0.427993	0.313426	0.35187	2.85014	2.55248	1.72473	1.54694	0.360346	0.280902	0.230931	0.211912	2.49589	3.21629	2.83825	2.31243	2.48358	2.86142	1.70621	1.96437	1.50362
gene10082	rna20144	Gene	ncRNA	19835996	CR44351	FBgn0265451		CR44351	1.20155	2.47673	0.664637	0.556353	0.828688	-3.19266	1.25707	-4.21692	0.0278229	0.187027	1.08986	0.73251	0.379981	0.727567	1	-3.51982	1.44322	-5.5279	0.00924579	0.167948	0.690312	0.687888	0.565903	0.568848	2.34782	2.61271	0.673061	0.79721	0.625381	0.292284	0.28651	0.488015	1.6395	2.82371	2.58025	2.42367	2.94936	2.4651	0.610988	0.985519	0.422675
gene965	rna2149	Gene	protein_coding	31782	CG12116	FBgn0030041	NP_572481.1	CG12116	1.14323	0.611895	0.386465	0.723272	0.889968	3.12246	1.06414	3.74927	0.0242187	0.179428	-1.43904	1.88484	-0.800962	0.474759	1	1.89797	1.0838	1.32399	0.259736	0.501084	0.865509	0.758869	1.13552	1.20939	0.522908	0.716025	2.16559	1.64049	0.436552	0.747347	0.620729	0.950838	1.02695	0.276746	0.265028	1.54736	0.500846	0.0998732	2.32575	1.48047	2.69054
gene1167	rna2632,rna2630	Gene	protein_coding	31962	CG43740	FBgn0263997	NP_001259404.1,NP_001259405.1,NP_572619.3	CG43740	-1.10065	0.510757	-0.838424	0.485801	0.819702	2.59125	1.06995	7.0507	0.0036051	0.0999323	-1.36509	1.71915	-1.25549	0.318009	1	2.08928	0.820664	3.10543	0.088449	0.334758	0.285826	0.337446	0.61943	0.592891	0.5846	0.446242	1.95825	1.50925	0.281745	0.0481238	0.185713	0.590935	0.263478	0.79034	0.699981	0.501636	0.422346	0.414743	2.10496	1.74944	2.02035
gene17199	rna33832	Gene	protein_coding	43598	CecB	FBgn0000278	NP_524590.1	Cecropin B	2.5447	2.40782	3.17557	0.0340972	0.810841	3.07977	2.51008	1.96506	0.155892	0.322723	2.71059	4.10616	1.5351	0.207062	1	3.28053	3.93888	2.79408	0.0674674	0.304645	0.734965	1.4304	1.62317	1.06247	1.82656	3.17406	3.44938	4.88799	0.543641	0.4946	1.32306	0.940322	2.21557	1.20538	2.05873	3.53552	2.61039	3.37625	4.55109	1.98192	3.81513
gene17195	rna33830	Gene	protein_coding	43596	CecA1	FBgn0000276	NP_524588.1	Cecropin A1	2.47897	2.55583	2.22922	0.100496	0.810841	3.13397	2.68387	2.92038	0.0498057	0.226934	2.49773	4.24072	2.24489	0.0920895	1	3.1577	4.0384	2.71683	0.0582558	0.285049	1.01764	0.977408	1.01893	1.05757	1.98352	3.29326	3.63151	4.95213	0.55706	0.851626	0.803126	0.627054	2.62035	1.58667	1.74354	4.04439	2.36804	3.46734	4.50288	2.92097	3.47068
gene15736	rna31049	Gene	protein_coding	44121	TotA	FBgn0028396	NP_536778.2	Turandot A	1.18148	1.93441	0.181978	0.864492	0.949005	8.95514	3.00897	3.2106	0.0771436	0.259356	-2.73474	4.19252	-3.36451	0.0462448	1	2.7716	2.69529	1.49817	0.24005	0.480674	2.28997	1.70622	0.747183	1.70031	1.81785	2.05845	4.98057	3.52916	1.67505	1.56146	0.324641	0.672972	3.75186	0.82847	0.873223	3.72542	0.629941	1.81997	4.60779	5.20117	5.13274
gene13477	rna26713,rna26714	Gene	protein_coding	40686	CG2911	FBgn0037350	NP_001097689.1,NP_649559.1	CG2911	-1.21319	3.51591	-0.60074	0.606646	0.845339	1.78853	4.05584	1.7641	0.203384	0.359817	1.02371	4.51373	0.25838	0.816642	1	2.22128	3.91284	14.3465	0.000550957	0.107718	0.803849	0.82354	0.226645	0.139007	3.65808	3.37927	4.49685	4.53066	0.794698	0.120948	0.216041	0.0685174	4.5698	3.11209	3.29234	3.47127	3.42428	3.24227	4.47417	4.29305	4.72334
gene16394	rna32363,rna32362	Gene	protein_coding	326120	HDAC11	FBgn0051119	NP_001247296.1,NP_733048.1	Histone deacetylase 11	1.04258	1.75404	0.504848	0.653591	0.86212	3.64204	2.4876	12.1688	0.000266051	0.0732986	-1.04135	3.55962	-0.379475	0.723694	1	3.3546	2.50993	14.5301	0.00155485	0.124292	0.206375	0.26542	0.2668	0.208147	1.72422	1.78437	3.58897	3.53052	0.192624	0.0740715	0.182603	0.194521	1.50391	1.86083	1.80792	1.81196	1.70047	1.84069	3.38124	3.66151	3.72415
gene800	rna1845,rna1844,rna1846,rna1841,rna1840,rna1843,rna1842,rna1827,rna1826,rna1824,rna1822,rna1829,rna1828,rna1834,rna1835,rna1836,rna1837,rna1830,rna1831,rna1832,rna1833,rna1838,rna1839	Gene	protein_coding	3772180	Sxl	FBgn0264270	NP_001027062.1,NP_001027063.1,NP_001027064.1,NP_001027065.1,NP_001027066.1,NP_001162686.1,NP_001162687.1,NP_001162688.1,NP_001162689.1,NP_001162690.1,NP_001259303.1,NP_001259304.1,NP_001259305.1,NP_001259306.1,NP_001303551.1,NP_524791.3,NP_727160.2,NP_727161.3,NP_727162.2,NP_727163.2,NP_727164.2,NP_727165.2,NP_727166.2,NP_727167.2,NP_727168.1	Sex lethal	-2.61784	5.05676	-2.10445	0.158101	0.810841	-3.55709	4.79647	-9.10484	0.000815149	0.0764074	-1.03803	3.94067	-0.207783	0.847281	1	-1.41046	4.15452	-0.729989	0.528726	0.711603	1.14269	0.348261	0.448873	1.17726	5.79838	4.41	3.96768	3.91383	0.251881	1.11459	0.240502	0.379006	5.65823	5.64774	6.08916	4.00587	3.55386	5.67028	4.20317	3.97742	3.72246
gene2147	rna4929,rna4928,rna4932,rna4933,rna4930,rna4931	Gene	protein_coding	32796	ari-1	FBgn0017418	NP_001245736.1,NP_001259671.1,NP_001259672.1,NP_523399.1,NP_728145.1,NP_996500.1	ariadne 1	-1.739	3.25619	-1.74959	0.202499	0.810841	-2.30714	3.01695	-7.48897	0.00268393	0.0960501	-1.03071	2.45166	-0.203424	0.852467	1	-1.36745	2.64607	-0.945018	0.419802	0.629215	0.790254	0.278949	0.371584	0.827505	3.67969	2.88143	2.47358	2.42994	0.229571	0.756174	0.15846	0.336103	3.45291	3.67419	3.91196	2.45283	2.43692	3.75453	2.56469	2.56544	2.2906
gene16646	rna32810,rna32808,rna32809	Gene	protein_coding	43169	RpL34a	FBgn0039406	NP_001189295.1,NP_651460.2,NP_733136.1	Ribosomal protein L34a	1.58199	10.2413	2.26051	0.0961453	0.810841	2.01726	10.4096	3.47309	0.0319589	0.194214	1.10161	10.9977	0.558846	0.606869	1	1.40471	10.8198	1.9512	0.124486	0.371373	0.507037	0.504888	0.4327	0.435206	9.91575	10.5775	10.9281	11.0678	0.420765	0.28292	0.27905	0.330697	9.43	10.1494	10.1678	10.7744	10.7048	10.2533	10.6345	10.96	11.1899
gene16643	rna32805	Gene	protein_coding	43167	CG14543	FBgn0039404	NP_651458.1	CG14543	1.3903	5.50657	1.87583	0.195393	0.810841	2.92284	5.99799	13.0021	0.00235495	0.0951952	1.05655	6.86093	0.394407	0.716115	1	2.22119	6.29881	3.82603	0.0240332	0.213014	0.438961	0.206129	0.348514	0.521209	5.274	5.7494	6.82137	6.90073	0.0687675	0.433541	0.19432	0.289312	5.19463	5.31569	5.31168	6.11007	5.86972	5.2684	6.66945	6.75432	7.04033
gene10980	rna21964	Gene	protein_coding	38922	CG13678	FBgn0035859	NP_648193.1	CG13678	-1.15816	1.16576	-0.678406	0.535253	0.823333	1.96898	1.6962	3.89451	0.0388604	0.208776	-1.05362	2.21593	-0.37043	0.736101	1	2.16435	1.52296	4.04355	0.0160743	0.190372	0.540851	0.434711	0.352319	0.477153	1.27648	1.06464	2.25393	2.17858	0.405056	0.358398	0.157806	0.315001	1.7368	1.11809	0.974556	0.913432	0.806632	1.47387	2.12374	2.20861	2.42944
gene14649	rna28901,rna28902	Gene	protein_coding	14462463	CG44194	FBgn0265083	NP_001262518.1,NP_001287308.1	CG44194	1.42767	6.93759	0.994705	0.376784	0.810841	3.14246	7.46591	4.24144	0.0467466	0.222251	-1.07256	8.28672	-0.372136	0.742219	1	2.0522	7.70032	2.38742	0.0797811	0.324797	0.894427	0.674573	0.470363	0.752458	6.68551	7.19918	8.33741	8.23635	0.665561	0.597518	0.109895	0.457345	7.45126	6.24607	6.35922	7.79475	7.20305	6.59973	8.41227	8.21124	8.3887
gene11035	rna22078,rna22083,rna22082,rna22081,rna22079,rna22080,rna22076,rna22077	Gene	protein_coding	38978	rhea	FBgn0260442	NP_001246674.1,NP_001246675.1,NP_001246676.1,NP_001261586.1,NP_001261587.1,NP_001261588.1,NP_001261589.1,NP_648238.1	rhea	-1.41244	3.24472	-0.821808	0.466401	0.815411	-3.02036	2.58586	-2.91431	0.0787443	0.260724	-1.12616	1.82092	-0.496999	0.650872	1	-2.40817	2.28488	-2.93196	0.0429117	0.256972	1.05	0.947785	0.597372	0.749034	3.50337	3.00517	1.90864	1.73723	0.897488	0.544986	0.304648	0.513851	2.55274	4.33606	3.62129	2.49296	2.94468	3.57788	1.9633	2.18227	1.58037
gene1940	rna4460,rna4461,rna4459	Gene	protein_coding	32623	Arp2	FBgn0011742	NP_001097001.1,NP_001259621.1,NP_523372.2	Actin-related protein 2	-1.52199	5.40272	-1.26746	0.276124	0.810841	-2.83631	4.90486	-4.59026	0.02551	0.181821	-1.02352	4.19336	-0.110956	0.919207	1	-1.90739	4.619	-2.02054	0.119042	0.365027	0.828067	0.567513	0.523565	0.798589	5.71418	5.10823	4.21017	4.17663	0.52592	0.639612	0.213259	0.478164	5.11176	6.0818	5.94899	4.53992	4.98387	5.80089	4.17006	4.44063	4.01981
gene8310	rna16934	Gene	protein_coding	37018	CG34195	FBgn0085224	NP_001097360.1	CG34195	1.35256	3.18581	0.684495	0.552772	0.827873	2.63622	3.60749	2.28716	0.142876	0.313012	1.06554	4.41943	0.540848	0.619837	1	2.0768	3.90283	4.30572	0.0167103	0.191335	1.10248	1.05905	0.2933	0.424136	2.9754	3.41109	4.37387	4.46546	1.04485	0.351788	0.172884	0.236931	4.17831	2.29361	2.45428	3.79406	3.33691	3.10231	4.42982	4.17994	4.51185
gene17340	rna34126	Gene	protein_coding	43699	CG1750	FBgn0039836	NP_651857.2	CG1750	-1.04897	2.89814	-0.110439	0.92089	0.971255	1.77383	3.32062	1.35459	0.301408	0.442005	1.26964	3.92813	1.95657	0.126514	1	2.36242	3.42835	5.63326	0.00548939	0.144306	1.0818	1.05728	0.3049	0.381343	2.93283	2.86385	3.75969	4.10412	1.0407	0.295366	0.186501	0.241208	4.10349	2.1125	2.5825	3.15469	2.87271	2.56416	3.63861	3.66601	3.97447
gene3164	rna6921,rna6920	Gene	protein_coding	33511	CG17264	FBgn0031490	NP_001259978.1,NP_608736.2	CG17264	1.46676	1.38836	1.90623	0.13146	0.810841	-1.58307	0.736829	-3.5248	0.068227	0.251188	1.07616	0.526841	0.65609	0.576323	1	-2.15765	0.99269	-4.05807	0.018669	0.197373	0.502132	0.325655	0.279554	0.473536	1.13927	1.6919	0.476548	0.582442	0.322699	0.38471	0.0437789	0.276105	1.49877	1.04442	0.874627	2.04703	1.74546	1.28322	0.488271	0.428101	0.513272
gene11963	rna23866	Gene	ncRNA	19835620	CR45396	FBgn0266945		CR45396	-1.07745	7.68686	-0.324258	0.775201	0.909321	-4.97795	6.48047	-6.66228	0.0120472	0.138486	1.07775	5.47905	0.465092	0.671811	1	-4.28681	6.49902	-10.0912	0.00626911	0.149562	0.574852	0.601994	0.402307	0.360429	7.74086	7.63324	5.42531	5.53333	0.567741	0.0901383	0.200167	0.348975	7.16009	8.29461	7.76787	7.73696	7.58884	7.57391	5.51832	5.56204	5.19555
gene12032	rna23981	Gene	protein_coding	39706	Eig71Ee	FBgn0004592	NP_524092.2	Ecdysone-induced gene 71Ee	1.12899	0.590431	0.586786	0.58898	0.84137	3.84729	1.11784	4.24668	0.0249447	0.180835	-1.31985	2.24411	-0.584079	0.592929	1	2.58189	1.18531	2.31519	0.116582	0.361805	0.51667	0.792815	1.1873	1.02375	0.509363	0.684401	2.45321	2.05283	0.353926	0.376409	0.709431	0.952042	0.905185	0.223376	0.399529	0.903135	0.900304	0.249764	2.37192	1.78792	3.19978
gene2447	gene2447	Gene	pseudogene	19835904	CR33498	FBgn0053498			1.88933	2.65786	1.60091	0.20745	0.810841	2.44412	2.80991	3.93786	0.0201719	0.1681	1.1388	3.62011	0.558455	0.609554	1	1.4732	3.42422	0.966785	0.403357	0.618817	0.993063	0.567099	0.58157	1.0014	2.23825	3.15613	3.52757	3.71508	0.458315	0.880978	0.33399	0.476103	2.76077	1.90428	2.04971	3.88319	3.40876	2.17643	3.62003	3.15709	3.80559
gene2338	rna5318,rna5316	Gene	protein_coding	3772080	CG12788	FBgn0031041	NP_001259711.1,NP_001259712.1,NP_608329.1	CG12788	1.4721	4.11411	0.97859	0.393069	0.810841	1.14159	3.93898	0.340796	0.754264	0.82103	-1.82921	3.5736	-2.10547	0.103303	1	-2.35881	3.73248	-2.90221	0.0440203	0.258821	0.987416	0.970934	0.716705	0.738879	3.84462	4.4025	4.03566	3.16444	0.838118	0.522062	0.490175	0.522871	4.80527	3.26278	3.46581	4.88819	4.46889	3.85042	3.64395	3.87768	4.58534
gene6534	rna13403,rna13404	Gene	protein_coding	35707	CG2065	FBgn0033204	NP_001260787.1,NP_610309.1	CG2065	-2.27831	0.928704	-3.3663	0.0569942	0.810841	2.36221	2.23193	3.22852	0.0439844	0.217589	-3.93136	1.68032	-8.2245	0.00164878	1	1.36896	0.699181	2.43374	0.0740588	0.31615	0.61124	0.665315	0.415934	0.322447	1.69639	0.508427	2.93653	0.961503	0.575899	0.204828	0.333142	0.249033	2.31058	1.16853	1.61006	0.718843	0.496753	0.309686	3.16827	2.55475	3.08657
gene17520	rna34585,rna34587,rna34586	Gene	protein_coding	43829	ATPsynbeta	FBgn0010217	NP_001259081.1,NP_001284719.1,NP_726631.1	ATP synthase, beta subunit	-1.04792	10.2197	-0.209274	0.848019	0.94188	-2.04189	9.72495	-5.0996	0.00698592	0.117738	1.03091	9.24556	0.132528	0.903294	1	-1.89008	9.71592	-2.20698	0.0920002	0.337627	0.558916	0.349801	0.57405	0.720805	10.2535	10.186	9.22362	9.26754	0.246294	0.501724	0.248395	0.517526	9.97077	10.3685	10.4213	9.60986	10.4213	10.5268	9.23237	9.46753	8.97097
gene4275	rna9171,rna9170,rna9173,rna9172,rna9169	Gene	protein_coding	34325	CG4658	FBgn0032170	NP_001285789.1,NP_001285790.1,NP_788020.1,NP_788021.1,NP_788022.1	CG4658	-1.05024	4.67223	-0.779853	0.497231	0.821367	-2.13655	4.12387	-10.9036	0.00310668	0.097782	-1.0241	3.59522	-0.363267	0.750012	1	-2.08337	4.07327	-12.5875	0.00516205	0.142904	0.157076	0.173988	0.163797	0.145707	4.70772	4.637	3.61244	3.57808	0.0630216	0.143879	0.162173	0.0230128	4.63548	4.73627	4.75141	4.51572	4.79597	4.5993	3.6546	3.74936	3.43334
gene7059	rna14538,rna14539	Gene	protein_coding	14462577	pre-lola-G	FBgn0264817	NP_001260870.2,NP_001286288.2	pre-lola-G	-1.06879	0.608561	-0.405008	0.706286	0.883804	2.32805	1.11188	5.40382	0.00569127	0.111517	-1.14121	1.77974	-0.580051	0.601459	1	2.18033	0.9741	3.34244	0.0388788	0.247259	0.41048	0.390758	0.569019	0.582739	0.658442	0.562459	1.87757	1.68701	0.280263	0.299911	0.272294	0.499638	0.524222	0.470531	0.980574	0.699289	0.218536	0.769552	1.59645	2.14008	1.89617
gene6650	rna13656,rna13655	Gene	protein_coding	35801	pnut	FBgn0013726	NP_477064.1,NP_724659.1	peanut	-1.19061	7.15835	-0.941198	0.399961	0.810841	-2.09426	6.731	-4.6836	0.0120388	0.138486	1.0027	6.2208	0.0183897	0.986249	1	-1.75426	6.61577	-3.19757	0.0340723	0.234837	0.46319	0.394384	0.36594	0.439225	7.28531	7.03361	6.21886	6.22275	0.321471	0.333469	0.228462	0.285863	6.91477	7.48989	7.45126	6.74824	6.9524	7.40018	6.20839	6.45238	5.99582
gene7664	rna15690,rna15691	Gene	protein_coding	36564	O-fut1	FBgn0033901	NP_001286406.1,NP_610931.1	O-fucosyltransferase 1	-1.04295	7.94402	-0.522103	0.631113	0.852327	-2.18905	7.38768	-10.0544	0.000996346	0.0821414	-1.00626	6.83961	-0.0979694	0.926678	1	-2.11205	7.35468	-11.1715	0.000371097	0.103843	0.201272	0.194716	0.159283	0.167234	7.97442	7.91374	6.84411	6.8351	0.160575	0.121351	0.110136	0.11507	8.14005	7.81943	7.96376	7.78553	8.0268	7.92891	6.96197	6.82655	6.74381
gene15692	rna30952,rna30956,rna30957,rna30954,rna30955	Gene	protein_coding	44235	bon	FBgn0023097	NP_001163665.1,NP_001262765.1,NP_001262766.1,NP_001262767.1,NP_001262768.1,NP_524724.2	bonus	-1.53278	2.97209	-1.08177	0.342712	0.810841	-4.27579	1.98871	-4.48644	0.0315714	0.1935	-1.05199	1.16277	-0.188407	0.863986	1	-2.93459	1.73774	-3.06547	0.0374584	0.242317	0.98653	0.809262	0.672149	0.877565	3.29609	2.67994	1.1999	1.12679	0.767561	0.619752	0.256429	0.621312	2.44627	3.93895	3.50306	2.24376	2.40671	3.38936	1.16894	1.4704	0.960359
gene1447	rna3267,rna3266,rna3265,rna3264,rna3263,rna3262	Gene	protein_coding	32221	CkIalpha	FBgn0015024	NP_001162737.1,NP_001285163.1,NP_001285164.1,NP_511140.1,NP_727631.1,NP_727632.1	Casein kinase Ialpha	-2.66338	6.3973	-1.89725	0.179255	0.810841	-3.36565	6.20596	-6.3367	0.00344937	0.0986459	-1.24073	5.23405	-0.695296	0.541243	1	-1.56788	5.39543	-0.787476	0.485368	0.678227	1.2902	0.47858	0.775199	1.42706	7.14284	5.72958	5.39196	5.08077	0.364114	1.23775	0.31058	0.710263	6.76037	7.18286	7.48529	4.8534	5.18978	7.14556	5.50818	5.62766	5.04003
gene8376	rna17050,rna17051,rna17052	Gene	protein_coding	37070	pAbp	FBgn0265297	NP_476667.1,NP_725749.1,NP_725750.1	poly(A) binding protein	-2.19607	8.41529	-1.28802	0.286487	0.810841	-3.00368	8.17007	-3.41168	0.0434117	0.217077	-1.16136	7.30642	-0.556392	0.612622	1	-1.58846	7.52572	-0.792014	0.492237	0.683548	1.52618	0.805556	0.67185	1.46003	9.00186	7.86694	7.41513	7.19931	0.720621	1.34534	0.360035	0.567237	8.18354	9.28041	9.54164	7.03105	7.1509	9.41886	7.4396	7.7623	7.04348
gene14872	rna29316,rna29314,rna29315	Gene	protein_coding	318677	CG31313	FBgn0051313	NP_001262567.1,NP_001262568.1,NP_731919.1	CG31313	1.92395	4.84145	1.25059	0.295487	0.810841	5.37024	5.47214	3.68178	0.0651848	0.248057	1.16531	6.92683	1.70599	0.193547	1	3.25267	6.12848	4.35316	0.0349889	0.237149	1.30753	1.14081	0.224082	0.677048	4.39237	5.33644	6.81736	7.03807	1.13706	0.645529	0.0923347	0.204174	5.41271	3.16659	4.59781	6.00726	5.28247	4.71959	6.7902	6.74165	6.92023
gene14873	rna29318,rna29317	Gene	protein_coding	41766	CG8066	FBgn0038243	NP_001262569.1,NP_650374.1	CG8066	1.17335	4.31642	0.325443	0.768924	0.907329	2.72224	4.87178	2.16863	0.155514	0.322281	-1.03546	5.62225	-0.231357	0.830861	1	2.24062	4.98135	3.58236	0.0276935	0.219706	1.22744	1.15393	0.376333	0.562737	4.20265	4.43328	5.64744	5.59717	1.13792	0.460169	0.191595	0.323911	5.32792	3.0525	4.22752	4.91689	4.3821	4.00084	5.80089	5.4327	5.70874
gene12728	rna25222,rna25223	Gene	protein_coding	40201	gig	FBgn0005198	NP_001262089.1,NP_524177.1	gigas	1.06061	2.63162	0.222493	0.83917	0.938106	-1.80081	2.1232	-2.26371	0.120323	0.297126	-1.11765	1.65868	-0.723868	0.510505	1	-2.13468	2.05587	-4.69876	0.0094429	0.167948	0.660928	0.649332	0.383978	0.403278	2.58951	2.67441	1.74086	1.58039	0.601304	0.274335	0.245084	0.29559	1.9633	3.16235	2.64288	2.42119	2.96585	2.6362	1.57505	2.02238	1.62516
gene5435	rna11310	Gene	protein_coding	35084	kel	FBgn0001301	NP_476589.4,NP_724095.1	kelch	-1.57715	3.47692	-2.12706	0.102435	0.810841	-2.60439	3.05351	-5.46665	0.0177478	0.161845	-1.23052	2.2856	-1.4354	0.250388	1	-2.03199	2.60253	-3.73123	0.0204056	0.202843	0.535254	0.437539	0.361121	0.474831	3.82108	3.16376	2.44013	2.14086	0.408659	0.34568	0.156325	0.325531	3.36254	4.14684	3.95385	2.9213	3.01039	3.55958	2.35891	2.62035	2.34114
gene5433	rna11306,rna11307,rna11304,rna11305,rna11302,rna11303	Gene	protein_coding	35083	CG5758	FBgn0032666	NP_001286028.1,NP_001286029.1,NP_001286030.1,NP_609866.1,NP_724091.1,NP_724092.1	CG5758	-1.99601	4.75174	-2.1515	0.1259	0.810841	-3.55805	4.26365	-9.17782	0.00926227	0.128128	-1.04549	3.41306	-0.27217	0.809883	1	-1.86368	3.80378	-1.87034	0.154569	0.404713	0.802725	0.345565	0.408463	0.831742	5.27639	4.27927	3.4453	3.38112	0.339343	0.727471	0.0652817	0.403212	4.89512	5.54532	5.38872	3.79291	3.92931	5.11558	3.45363	3.50602	3.37625
gene10154	rna20295	Gene	protein_coding	38290	CG13807	FBgn0035323	NP_647706.1	CG13807	1.27631	5.19853	1.14066	0.317821	0.810841	2.49259	5.64604	5.74498	0.0147436	0.151203	1.03453	6.36761	0.296363	0.784596	1	2.0204	5.86291	3.83707	0.0253014	0.216754	0.534474	0.397257	0.286218	0.458007	5.02552	5.3775	6.34317	6.39214	0.368202	0.387415	0.149132	0.244296	5.35744	4.62946	5.08966	5.7736	5.35951	4.9994	6.41238	6.17201	6.44512
gene1203	rna2708,rna2707	Gene	ncRNA	19834944	CR44766	FBgn0265987		CR44766	1.1607	1.40885	1.04165	0.376656	0.810841	-1.56415	0.928272	-3.12707	0.0547868	0.236693	-1.1309	0.564402	-1.51353	0.207008	1	-2.05316	0.856601	-8.84867	0.00104469	0.118164	0.357498	0.357468	0.203095	0.20315	1.30545	1.52045	0.660071	0.482599	0.321562	0.156215	0.156144	0.129872	0.941	1.5492	1.42615	1.35466	1.6649	1.54178	0.777917	0.719323	0.482973
gene902	rna2015,rna2014,rna2013,rna2012	Gene	protein_coding	31717	sn	FBgn0003447	NP_001162697.1,NP_511076.3,NP_727226.1,NP_727227.1	singed	-1.87086	5.53401	-2.17947	0.122727	0.810841	-3.29917	5.07063	-9.57496	0.00771374	0.121877	1.02443	4.29955	0.22631	0.839602	1	-1.72139	4.69246	-1.93924	0.161369	0.409483	0.718185	0.311518	0.266553	0.699855	6.00427	5.10057	4.28217	4.317	0.303721	0.650802	0.0692599	0.257398	5.7641	6.34568	5.90304	4.77645	4.67548	5.84979	4.3591	4.26262	4.22478
gene905	rna2019	Gene	protein_coding	31721	CG2233	FBgn0029990	NP_572433.1	CG2233	1.46742	1.32173	0.802497	0.483242	0.818731	3.41468	1.74794	5.67538	0.0198985	0.167909	-1.74533	2.41048	-1.87268	0.190927	1	1.33327	1.82273	0.553543	0.613248	0.769735	1.19416	0.540715	0.743162	1.29844	1.07373	1.62702	2.84548	2.04198	0.517134	1.07638	0.157939	0.726186	1.58389	1.08742	0.549893	2.86979	0.990228	1.02103	3.01344	2.69997	2.82304
gene13989	rna27642	Gene	protein_coding	41054	Tcp-1eta	FBgn0037632	NP_649835.1	Tcp-1eta	1.18004	8.31501	0.736146	0.535366	0.823333	-2.43613	7.5268	-3.7979	0.0455704	0.220399	1.04649	6.94455	0.382187	0.722649	1	-2.74705	7.6718	-10.2376	0.00411284	0.139186	0.561959	0.585845	0.297076	0.246653	8.19645	8.43529	6.91186	6.97741	0.555684	0.0837414	0.185552	0.232002	7.57391	8.64232	8.37311	8.48364	8.48364	8.33859	6.92143	7.09244	6.7217
gene13985	rna27637,rna27636,rna27638	Gene	protein_coding	8674049	Pif1A	FBgn0261015	NP_001027157.2,NP_001027158.1,NP_001163556.2,NP_001189195.2,NP_001303416.1	PFTAIRE-interacting factor 1A	-1.33868	4.4241	-0.55784	0.613959	0.847825	-10.2921	2.43315	-4.18982	0.0172289	0.160399	1.01242	1.28492	0.0267021	0.979978	1	-7.59392	2.33632	-4.81052	0.00996603	0.170642	1.30659	1.39044	1.1555	1.0531	4.63951	4.2187	1.27604	1.29385	1.1362	0.645158	0.801492	0.832345	3.36056	5.53229	5.02568	3.54729	4.27488	4.83393	1.17557	2.12303	0.52952
gene13984	rna27633,rna27629,rna27630	Gene	protein_coding	3771985	Pif1B	FBgn0046874	NP_001027155.1,NP_001027156.1,NP_001262386.1,NP_001262387.1,NP_001303499.1	PFTAIRE-interacting factor 1B	1.08442	2.2097	0.451875	0.679315	0.872753	2.382	2.70662	4.93137	0.0140033	0.146995	1.02115	3.41924	0.0883588	0.935925	1	2.24301	2.79148	3.37513	0.0505802	0.271741	0.448185	0.439802	0.591824	0.59808	2.152	2.26893	3.40418	3.43437	0.382262	0.233976	0.217488	0.550413	1.71733	2.43582	2.30286	2.53857	2.11935	2.14888	3.62161	3.40428	3.18664
gene13983	rna27628	Gene	protein_coding	5740866	CG34301	FBgn0085330	NP_001097710.1	CG34301	1.96418	1.90732	1.34989	0.250637	0.810841	4.2836	2.30313	3.1537	0.0419247	0.214283	1.13992	3.67361	0.313081	0.770873	1	2.48599	3.04226	1.97665	0.119368	0.36557	1.24966	1.1527	1.0452	1.15125	1.48153	2.45546	3.58036	3.76929	0.961815	0.79784	0.635318	0.829951	2.59169	0.898962	0.953952	3.2822	2.39413	1.69006	3.96358	2.84701	3.9305
gene638	rna1474,rna1475,rna1476	Gene	protein_coding	31520	CG16721	FBgn0029820	NP_001284913.1,NP_001284914.1,NP_572275.1	CG16721	1.04557	5.17204	0.281466	0.799022	0.919256	-2.36625	4.47578	-11.4742	0.000442377	0.0732986	1.2425	4.05099	4.09782	0.0244648	1	-1.99121	4.68117	-4.61849	0.0391411	0.248443	0.395622	0.187573	0.1324	0.372643	5.13999	5.20428	3.89739	4.21063	0.147459	0.367114	0.115929	0.0639551	5.15919	5.27691	4.98387	5.60391	5.12694	4.882	4.02423	3.7969	3.87105
gene5606	rna11623,rna11624	Gene	protein_coding	35200	pigeon	FBgn0010309	NP_001188844.1,NP_476946.1	pigeon	1.21923	2.66254	0.856053	0.441344	0.810841	-1.94381	1.98692	-4.19481	0.0365883	0.203292	1.0413	1.59343	0.767431	0.511504	1	-2.27595	2.13525	-4.64915	0.0419936	0.254906	0.578599	0.395927	0.131772	0.442021	2.52339	2.80936	1.56451	1.62289	0.375417	0.440271	0.125777	0.0392938	2.95052	2.37392	2.24573	3.18135	2.92346	2.32327	1.46926	1.70708	1.51717
gene16802	rna33103	Gene	ncRNA	14462524	CR44049	FBgn0264841		CR44049	-1.03345	4.58136	-0.0689831	0.949742	0.983061	-8.84181	2.59369	-4.27963	0.0197734	0.167353	-1.09242	1.39559	-0.232842	0.827349	1	-9.34637	2.46509	-6.66969	0.00398166	0.13903	1.19189	1.27258	0.948686	0.837345	4.60515	4.55768	1.46081	1.33328	1.09326	0.474749	0.65134	0.689754	3.40821	5.55104	4.85621	4.05301	4.62462	4.99541	1.49793	2.0928	0.791705
gene16801	rna33100,rna33101,rna33102,rna33098,rna33099	Gene	protein_coding	47249	woc	FBgn0010328	NP_001097946.1,NP_001247326.1,NP_001263009.1,NP_001263010.1,NP_524886.2	without children	-1.01988	5.03145	-0.0441131	0.967745	0.988434	-2.33516	4.3915	-1.97338	0.160903	0.327287	-1.02955	3.80108	-0.123471	0.908033	1	-2.35731	4.35499	-3.24059	0.0316601	0.229179	1.11491	1.07389	0.589443	0.661235	5.04567	5.01727	3.82215	3.78013	1.01113	0.469727	0.361737	0.465391	3.94329	5.92995	5.26376	4.49729	5.14362	5.4109	3.62832	4.23949	3.59863
gene9047	rna18175	Gene	protein_coding	37440	CG9822	FBgn0034623	NP_611581.1	CG9822	4.13597	2.33812	2.91903	0.0432866	0.810841	-1.01472	1.51788	-0.0281604	0.978903	0.987372	3.33679	2.21194	2.35861	0.0794832	1	-1.25775	3.40725	-0.48004	0.65631	0.800041	1.21535	1.29686	1.27664	1.19375	1.52846	3.57668	1.50738	3.24584	0.857374	0.861379	0.973013	0.826474	2.23159	1.78046	0.573326	4.29742	2.6227	3.80993	1.62296	0.481732	2.41743
gene11623	rna23228,rna23224,rna23225,rna23226,rna23227,rna23223	Gene	protein_coding	39410	Ncc69	FBgn0036279	NP_001261756.1,NP_001261757.1,NP_001261758.1,NP_001261759.1,NP_648572.1,NP_996066.1	sodium chloride cotransporter 69	-1.10637	4.11769	-0.227664	0.838898	0.938106	-2.68849	3.4039	-2.22474	0.140946	0.312109	1.02968	2.78547	0.133335	0.901778	1	-2.35998	3.36958	-3.93466	0.0258967	0.21771	1.10946	1.11082	0.548072	0.545313	4.19125	4.04543	2.76446	2.80665	1.0753	0.273185	0.278652	0.471949	3.07887	5.22517	4.26972	3.73187	4.17235	4.23206	2.71489	3.06457	2.51392
gene12372	rna24634,rna24633	Gene	protein_coding	12797926	CG43085	FBgn0262531	NP_001246818.1,NP_001261996.1	CG43085	-1.06342	0.689073	-0.2022	0.849666	0.94284	2.63766	1.2523	3.25996	0.0311039	0.192895	-1.47801	1.83072	-0.786702	0.491525	1	1.89778	1.00734	1.27985	0.292753	0.529399	0.759887	0.743439	1.24097	1.2509	0.734854	0.646145	2.13411	1.57046	0.51987	0.554223	0.531448	1.12142	1.30719	0.291889	0.605478	1.26739	0.46857	0.202472	2.03671	1.6581	2.70752
gene14403	rna28472,rna28473	Gene	protein_coding	41391	CG6791	FBgn0037918	NP_650090.1,NP_731594.1	CG6791	-1.05244	4.11054	-0.146214	0.891931	0.96064	-3.27555	3.1785	-3.61806	0.0374643	0.205906	-1.1021	2.36467	-0.416063	0.699618	1	-3.43011	3.05808	-4.6832	0.00947239	0.167948	0.87356	0.819449	0.58389	0.657676	4.14758	4.07384	2.43584	2.29558	0.732811	0.475494	0.366722	0.45436	3.34964	4.79043	4.30268	3.57174	4.13248	4.51729	2.35046	2.83772	2.11935
gene8876	rna17869	Gene	protein_coding	3772580	CG13430	FBgn0034518	NP_001027441.1,NP_001027442.1	CG13430	-1.20825	0.560207	-0.942839	0.420205	0.810841	3.9777	1.38881	11.8838	0.000287302	0.0732986	1.28268	2.87897	1.70489	0.173291	1	6.16462	1.1613	8.29478	0.0020896	0.132276	0.501371	0.290322	0.364877	0.547925	0.713048	0.440128	2.70498	3.06414	0.206299	0.456962	0.204274	0.302337	0.547042	0.944006	0.648098	0.391777	0.919343	0.0092635	2.76872	2.47644	2.86979
gene15865	rna31345	Gene	protein_coding	42551	Archease	FBgn0038893	NP_650975.1	archease	1.10509	4.04639	0.932735	0.403786	0.810841	2.80278	4.65944	10.8778	0.000554748	0.0732986	-1.14431	5.36369	-1.28586	0.277355	1	2.21639	4.65797	6.85207	0.00252198	0.132276	0.2677	0.23675	0.26197	0.290243	3.97495	4.11911	5.46181	5.26732	0.187043	0.191515	0.145139	0.218089	4.08587	3.759	4.07998	4.16591	4.28289	3.90853	5.34192	5.42034	5.62317
gene1924	rna4358,rna4357	Gene	protein_coding	32607	TH1	FBgn0010416	NP_001285326.1,NP_573123.1	TH1	-1.36343	5.06142	-2.03655	0.16123	0.810841	-2.4271	4.60616	-11.9738	0.000600551	0.0732986	-1.07656	3.95717	-1.05192	0.368364	1	-1.91642	4.34828	-4.32626	0.041412	0.254249	0.380374	0.185045	0.175241	0.375702	5.28998	4.84273	4.01074	3.90431	0.102323	0.366353	0.154181	0.0832918	5.19712	5.27314	5.39967	4.73762	4.54042	5.25015	4.18873	3.91833	3.92517
gene12692	rna25163	Gene	protein_coding	40174	Rpn1	FBgn0028695	NP_649158.1	Regulatory particle non-ATPase 1	1.24974	7.53682	0.428484	0.706971	0.884168	-2.17525	6.79404	-1.49658	0.264102	0.408692	1.09635	6.32255	0.448032	0.682688	1	-2.47957	7.01378	-4.36912	0.0181961	0.194506	1.30009	1.29759	0.513057	0.519359	7.37772	7.69935	6.25654	6.38926	1.27185	0.269519	0.257165	0.443952	5.94971	8.3887	7.79475	7.44933	7.98485	7.66386	6.10608	6.55348	6.11007
gene9333	rna18691,rna18690	Gene	protein_coding	37647	CG9849	FBgn0034803	NP_001188993.1,NP_611740.1	CG9849	1.23411	3.73293	0.567088	0.602103	0.844224	3.29613	4.3606	4.0503	0.0474238	0.22324	-1.07565	5.25218	-0.778296	0.479944	1	2.48302	4.49618	3.72398	0.0512149	0.273614	0.926873	0.735864	0.234143	0.610264	3.58428	3.88775	5.30505	5.19984	0.717843	0.586341	0.161855	0.169192	4.40717	3.08657	3.25911	4.51998	3.78141	3.36185	5.15319	5.28663	5.47533
gene7769	rna15876,rna15877	Gene	protein_coding	36637	AttB	FBgn0041581	NP_001163152.1,NP_523746.1	Attacin-B	4.13871	4.19168	2.70863	0.0724275	0.810841	-1.04297	3.26001	-0.086953	0.93757	0.959415	4.20396	4.13799	6.39524	0.00377457	1	-1.02678	5.32058	-0.0874574	0.934891	0.96608	1.31036	1.20901	0.561101	0.755098	3.2905	5.33968	3.2298	5.30155	1.15926	0.610874	0.343261	0.443854	3.97308	1.95198	3.94643	6.04504	4.99011	4.98387	3.52424	2.85278	3.31238
gene7768	rna15875	Gene	protein_coding	36636	AttA	FBgn0012042	NP_523745.1	Attacin-A	5.60044	3.80738	4.45706	0.0129686	0.810841	-1.21602	2.61742	-0.550945	0.617667	0.711262	5.37332	3.48818	8.21387	0.00315886	1	-1.26742	5.07402	-0.927383	0.428864	0.635157	0.965901	0.887068	0.511529	0.638542	2.7623	5.24784	2.48014	4.90595	0.766758	0.587407	0.446064	0.250378	3.41926	1.9198	2.94785	5.92561	4.93179	4.88612	2.98938	2.1586	2.29243
gene3982	rna8600	Gene	ncRNA	14462721	CR44116	FBgn0264947		CR44116	1.34465	1.88308	1.71962	0.204598	0.810841	-2.37331	0.854912	-13.004	0.000383713	0.0732986	-1.02991	0.412841	-0.609712	0.576835	1	-3.28672	0.909349	-7.16552	0.0158809	0.190336	0.430323	0.16608	0.120775	0.414948	1.68154	2.10878	0.434645	0.39213	0.136045	0.408252	0.0952579	0.0742458	1.54178	1.68931	1.81354	2.54872	2.03546	1.74216	0.422346	0.346134	0.535455
gene10447	rna20931,rna20930,rna20932	Gene	protein_coding	38516	ago	FBgn0041171	NP_523922.1,NP_728964.1,NP_728965.1	archipelago	-1.34065	5.00894	-1.10667	0.341492	0.810841	-3.39808	4.25192	-5.16264	0.0230383	0.176369	-1.01123	3.45209	-0.080859	0.940058	1	-2.56311	4.0667	-5.17314	0.0072836	0.157677	0.661934	0.592059	0.345078	0.454645	5.22487	4.80194	3.46015	3.44404	0.561692	0.350226	0.187176	0.289903	4.64539	5.7669	5.26233	4.44888	4.80766	5.14927	3.35185	3.67628	3.35232
gene10898	rna21781	Gene	protein_coding	38857	CG7506	FBgn0035805	NP_648144.3	CG7506	-1.1126	5.28653	-0.439737	0.688706	0.874692	2.62273	6.01954	4.52459	0.0437437	0.217466	-1.14365	6.6576	-2.77733	0.0694627	1	2.55153	5.84689	7.45271	0.00885902	0.167948	0.606319	0.532513	0.120762	0.314064	5.36405	5.21012	6.75512	6.56148	0.529644	0.295128	0.0552069	0.107404	5.89697	4.83775	5.35744	4.87632	5.43645	5.31759	6.73346	6.71403	6.81788
gene17328	rna34102,rna34101,rna34099,rna34098	Gene	protein_coding	43690	chp	FBgn0267435	NP_001263134.1,NP_001263135.1,NP_001263136.1,NP_001263137.1,NP_524605.1	chaoptin	1.04206	2.43479	0.129426	0.906533	0.964967	-1.69053	1.99081	-1.73107	0.217251	0.371141	-1.20463	1.50752	-1.19001	0.332061	1	-2.12211	1.84371	-4.09218	0.0170929	0.191543	0.795414	0.757904	0.390931	0.459448	2.40526	2.46469	1.64778	1.37919	0.74484	0.279099	0.140112	0.36496	1.67436	3.1633	2.3781	2.14937	2.68002	2.56469	1.60158	1.80516	1.5366
gene13842	rna27394,rna27395,rna27396,rna27391,rna27392,rna27393	Gene	protein_coding	40950	CG2747	FBgn0037541	NP_001163547.1,NP_001163548.1,NP_001262363.1,NP_001262364.1,NP_649761.2,NP_731206.1	CG2747	-1.15833	3.39483	-0.365848	0.739007	0.894332	-2.16309	2.89291	-2.12335	0.160726	0.327259	-1.0875	2.32812	-0.689034	0.537477	1	-2.03083	2.73205	-3.36986	0.0392522	0.24856	1.00391	0.907972	0.304208	0.525324	3.50251	3.29046	2.38941	2.2684	0.895159	0.454453	0.152	0.263511	2.59017	4.37944	3.53792	2.76604	3.53651	3.56884	2.44035	2.5094	2.21849
gene13845	rna27400,rna27401	Gene	protein_coding	40953	CG11035	FBgn0037544	NP_001303469.1,NP_649763.1	CG11035	1.20388	3.57327	1.18273	0.302818	0.810841	2.03046	3.91968	4.90076	0.00966159	0.130114	-1.01883	4.45026	-0.174642	0.870709	1	1.65543	4.05697	4.09757	0.0229898	0.209157	0.392025	0.361132	0.266873	0.307391	3.44193	3.70962	4.46374	4.43683	0.28829	0.265655	0.217497	0.154649	3.67217	3.1186	3.53502	3.77301	3.93786	3.41801	4.53559	4.2194	4.63621
gene13663	rna27072	Gene	SRP_RNA	3771948	7SLRNA:CR32864	FBgn0000003		Signal recognition particle 7SL RNA CR32864	1.81948	5.45681	1.02875	0.3673	0.810841	7.61163	6.33933	3.68102	0.0300119	0.190057	-1.52743	7.65866	-0.860348	0.443249	1	2.73884	6.59247	1.91472	0.130138	0.377807	1.45388	1.37783	1.23028	1.3149	5.0421	5.90563	7.97031	7.3592	1.18215	0.846337	0.707764	1.00631	6.07557	3.75308	5.29765	6.75684	5.8958	5.06425	8.78594	7.607	7.51798
gene3370	rna7288,rna7287	Gene	protein_coding	33641	Psf2	FBgn0261976	NP_001260022.1,NP_608826.4	Psf2	1.81806	4.58375	2.1664	0.0988459	0.810841	2.34734	4.74858	4.55918	0.0274037	0.186254	-1.0173	5.39143	-0.094685	0.931348	1	1.26916	5.20429	0.876576	0.432694	0.637743	0.689491	0.467671	0.452772	0.679474	4.17279	5.03519	5.40382	5.37906	0.436921	0.533384	0.16678	0.420936	4.53161	3.68624	4.30053	5.51621	5.12779	4.46157	5.35199	5.2691	5.59036
gene15676	rna30926	Gene	protein_coding	2768673	att-ORFB	FBgn0067782	NP_996245.1	alternative testis transcripts open reading frame B	1.0056	0.000540619	1.25013	0.337689	0.810841	5.76437	0.00955727	40.6559	0.000604447	0.0732986	1.02426	2.54443	0.356039	0.740355	1	5.87138	0.143929	34.0807	0.000789411	0.114401	0.0111536	0.107664	0.168259	0.129784	3.61433e-05	0.00808637	2.5272	2.56179	6.11048e-05	0.0111534	0.107664	0.129304	0.0001067	5.3e-07	1.2e-06	0.0208106	0.0034473	1.2e-06	2.55475	2.61841	2.40844
gene7501	rna15344,rna15342,rna15343,rna15341	Gene	protein_coding	36444	TppII	FBgn0020370	NP_001286376.1,NP_001286377.1,NP_477247.1,NP_725252.1	tripeptidyl-peptidase II	1.11773	5.83988	0.264261	0.814139	0.926633	-2.12563	5.18777	-1.82333	0.205662	0.361948	1.07557	4.72452	0.451979	0.687736	1	-2.20894	5.31841	-4.4085	0.0168946	0.191335	1.0524	1.03343	0.402761	0.449211	5.76015	5.92072	4.67227	4.77737	1.02477	0.239555	0.133462	0.380005	4.64417	6.65887	5.97742	5.6447	6.04308	6.07438	4.62946	4.82188	4.56545
gene14234	rna28180	Gene	protein_coding	41261	CG12818	FBgn0037809	NP_649996.1	CG12818	-1.06082	2.67056	-0.258217	0.819436	0.928346	1.76235	3.09537	2.38861	0.118328	0.295554	1.10056	3.59945	1.20593	0.318665	1	2.05753	3.10546	14.9921	0.000115553	0.0945588	0.571348	0.592791	0.198555	0.120258	2.71349	2.62831	3.53099	3.66923	0.564874	0.0857675	0.179772	0.0842967	3.35393	2.28621	2.50033	2.7134	2.62966	2.54188	3.53713	3.34822	3.70761
gene11779	rna23489,rna23490	Gene	protein_coding	39505	flr	FBgn0260049	NP_648642.1,NP_729891.1	flare	1.17141	7.2603	0.964893	0.411135	0.810841	-2.25602	6.53388	-5.05793	0.0208097	0.170424	1.06429	6.01808	0.643761	0.557012	1	-2.48307	6.68715	-8.928	0.000948436	0.114401	0.409711	0.401952	0.241868	0.254555	7.14708	7.37532	5.9733	6.0632	0.37407	0.167138	0.147095	0.191998	6.7157	7.34368	7.38186	7.50997	7.42773	7.18826	5.9535	6.12929	5.83711
gene10137	rna20265,rna20264,rna20267,rna20266	Gene	protein_coding	38273	CG15822	FBgn0035308	NP_001137872.2,NP_001261318.1,NP_001261319.1,NP_647693.2	CG15822	-1.04949	2.60824	-0.402227	0.723912	0.890256	-2.40195	1.90931	-5.95022	0.00506764	0.109832	-1.04163	1.34937	-0.233811	0.829161	1	-2.38396	1.84334	-5.70789	0.0263451	0.217767	0.3001	0.367998	0.435904	0.380329	2.64332	2.57363	1.37912	1.32027	0.294382	0.058304	0.22082	0.375834	2.71411	2.89586	2.32	2.60729	2.60729	2.50631	1.32921	1.62062	1.18752
gene4108	rna8853	Gene	protein_coding	44275	SoxN	FBgn0029123	NP_001260269.1,NP_524735.1	SoxNeuro	-1.53254	1.96225	-1.71247	0.188873	0.810841	-2.05809	1.69544	-6.43212	0.016816	0.158514	-1.12746	1.16318	-1.18464	0.342581	1	-1.5141	1.34622	-1.69609	0.197553	0.445673	0.622968	0.280404	0.253059	0.611148	2.29423	1.67831	1.25293	1.07985	0.271316	0.560782	0.0708071	0.242951	2.01959	2.56209	2.30102	1.15708	1.60618	2.27167	1.22091	1.20379	1.33409
gene923	rna2060,rna2061	Gene	protein_coding	31739	CG17982	FBgn0030006	NP_001285007.1,NP_572447.1	CG17982	1.70907	3.96853	1.7117	0.209934	0.810841	2.2724	4.1508	7.36255	0.0024775	0.0960501	1.02727	4.80429	0.194623	0.857751	1	1.36586	4.59333	0.96349	0.415129	0.626146	0.782409	0.278588	0.345427	0.808623	3.60071	4.37392	4.78492	4.82374	0.223866	0.749698	0.165818	0.303025	3.83697	3.57343	3.39173	5.07191	4.4684	3.58147	4.85911	4.59496	4.9007
gene9106	rna18285	Gene	protein_coding	246533	Ppcdc	FBgn0050290	NP_001286691.1,NP_726105.1	Phosphopantothenoylcysteine decarboxylase	1.33849	4.96156	1.77297	0.160773	0.810841	2.25154	5.30898	7.83392	0.00438406	0.105933	-1.03476	5.90192	-0.480707	0.656124	1	1.62564	5.5157	3.32484	0.055541	0.279303	0.410901	0.258884	0.177602	0.365186	4.75571	5.17632	5.92662	5.87733	0.230193	0.340369	0.118458	0.132326	5.01941	4.59496	4.65275	5.39634	5.34834	4.78427	5.79005	5.98817	6.00163
gene16860	rna33214,rna33215,rna33216,rna33217	Gene	protein_coding	43331	btz	FBgn0045862	NP_001263027.1,NP_001263028.1,NP_524534.1,NP_733229.2	barentsz	1.00903	4.45206	0.0254374	0.981159	0.993947	-2.02265	3.90452	-2.2516	0.136027	0.308385	-1.02157	3.41389	-0.21011	0.845162	1	-2.08495	3.89263	-3.79614	0.0476222	0.267745	0.883536	0.781753	0.253805	0.483649	4.44557	4.45855	3.42932	3.39853	0.753046	0.462123	0.209901	0.142684	3.65196	5.15014	4.53461	3.93373	4.8045	4.63742	3.23505	3.65196	3.40096
gene13309	rna26345	Gene	ncRNA	19836199	CR45187	FBgn0266697		CR45187	-1.03725	1.15435	-0.32396	0.76319	0.905803	3.23463	1.84256	6.32993	0.0117395	0.137732	1.04975	2.90945	0.207379	0.845907	1	3.52205	1.82275	6.91279	0.00527428	0.143528	0.28209	0.463419	0.585075	0.455116	1.18103	1.12827	2.87464	2.94469	0.172302	0.223354	0.430196	0.39654	1.01695	1.16563	1.36052	0.896472	1.34209	1.14625	3.07398	2.38093	3.169
gene2761	rna6171	Gene	protein_coding	33216	CG13692	FBgn0031254	NP_608523.1	CG13692	-1.30764	2.81876	-0.592056	0.599004	0.844224	2.85803	3.69963	2.41729	0.116454	0.294475	-1.58573	4.18814	-2.51194	0.0659237	1	2.35682	3.19096	3.82615	0.02245	0.20727	1.13206	1.08555	0.458635	0.559902	3.01888	2.63191	4.5339	3.86875	1.03633	0.455605	0.323159	0.325445	4.21553	2.42367	2.41743	2.87844	2.91113	2.10616	4.82066	4.18374	4.59729
gene2767	gene2767	Gene	pseudogene	12797870	CR43080	FBgn0262510			1.37006	4.66069	1.87926	0.134072	0.810841	2.87865	5.14558	7.98849	0.00729428	0.120472	1.02115	5.97958	0.281942	0.792684	1	2.14555	5.41609	6.02367	0.00917578	0.167948	0.418654	0.330733	0.185477	0.316683	4.43911	4.89334	5.9645	5.99469	0.310104	0.281258	0.114978	0.145539	4.79226	4.31378	4.21128	4.99595	5.10889	4.57518	5.83711	5.99582	6.06057
gene6471	rna13270,rna13271,rna13272	Gene	protein_coding	35655	Gr43a	FBgn0041243	NP_001036531.1,NP_001286158.1,NP_523650.2	Gustatory receptor 43a	1.25566	0.793016	1.25984	0.276433	0.810841	2.21452	1.0758	5.09817	0.00837	0.124566	-1.13992	1.69552	-0.562565	0.616157	1	1.54716	1.24984	1.74536	0.170037	0.419262	0.451554	0.38968	0.581678	0.624819	0.645619	0.974065	1.79261	1.60369	0.309928	0.328399	0.23621	0.531558	0.965028	0.346134	0.625695	1.35324	0.788557	0.7804	1.63888	1.67436	2.0646
gene4267	rna9154	Gene	protein_coding	318908	Apf	FBgn0051713	NP_723505.2	diadenosine tetraphosphate hydrolase	1.34443	6.06672	2.92913	0.0518768	0.810841	2.15532	6.38695	5.61567	0.00575675	0.111647	-1.02577	6.94651	-0.159495	0.881076	1	1.56288	6.59822	3.42983	0.0455082	0.26381	0.252491	0.341713	0.398562	0.325323	5.85698	6.28397	6.96488	6.92818	0.212004	0.137135	0.267997	0.295007	6.10012	5.7108	5.76001	6.2574	6.43245	6.16207	6.94167	6.70925	7.24373
gene14934	rna29451,rna29445,rna29450,rna29437,rna29436,rna29435,rna29440,rna29448,rna29449,rna29446,rna29447,rna29444,rna29438,rna29442,rna29443,rna29439,rna29441	Gene	protein_coding	41824	Mf	FBgn0038294	NP_001163609.1,NP_001163610.1,NP_001163611.1,NP_001163612.1,NP_001163613.1,NP_001247112.1,NP_001247113.1,NP_001247114.1,NP_001262584.1,NP_001262585.1,NP_001287334.1,NP_001287335.1,NP_650423.1,NP_731969.1,NP_731970.1,NP_731971.1,NP_731972.1	Myofilin	-2.09301	8.50903	-1.48153	0.231771	0.810841	-2.89925	8.25501	-3.80991	0.0279289	0.187561	-1.15063	7.42091	-0.442085	0.689008	1	-1.59386	7.64926	-0.895116	0.428948	0.635186	1.24576	0.698148	0.793066	1.30133	9.05849	7.99291	7.52281	7.32039	0.60238	1.09044	0.352915	0.710215	8.60447	8.82914	9.74185	7.21135	7.52874	9.23863	7.55721	7.85726	7.15395
gene16681	rna32874	Gene	protein_coding	12798272	CG43117	FBgn0262577	NP_001247316.1	CG43117	1.50069	1.34096	1.08579	0.343346	0.810841	5.72673	1.97087	4.03745	0.0230681	0.176369	2.16392	4.11679	1.05216	0.365091	1	8.25764	2.80102	3.01228	0.0608192	0.290672	0.93419	1.08009	1.83327	1.75128	1.07974	1.66537	3.59745	4.7111	0.556789	0.750131	0.925516	1.5825	1.70248	0.629941	0.906809	2.52905	1.29041	1.17665	3.18314	2.95148	4.65775
gene2837	rna6314	Gene	protein_coding	33271	ninaA	FBgn0002936	NP_476656.1	neither inactivation nor afterpotential A	1.29536	1.71453	0.629381	0.573888	0.835662	5.78769	2.50222	8.14201	0.00327808	0.0986459	-1.42054	3.80934	-1.37767	0.268465	1	3.14528	2.61018	2.64635	0.0679974	0.305302	1.02748	0.538843	0.636719	1.08202	1.53798	1.91134	4.07097	3.56453	0.470401	0.913471	0.26282	0.579945	2.0335	1.09755	1.4829	2.91261	1.69797	1.12344	4.18104	3.77101	4.26086
gene8220	rna16778	Gene	protein_coding	36960	mthl4	FBgn0034219	NP_788394.1	methuselah-like 4	-1.32296	3.40049	-1.53795	0.204095	0.810841	-2.1065	3.02355	-5.89276	0.0082162	0.124211	1.0131	2.54289	0.119727	0.911069	1	-1.57167	2.85991	-2.65732	0.0689653	0.306828	0.454728	0.315928	0.271666	0.42517	3.60836	3.20459	2.53351	2.55229	0.274066	0.362858	0.157158	0.221594	3.29327	3.74045	3.79137	2.86927	3.15469	3.58982	2.43778	2.71489	2.44787
gene8228	rna16795,rna16796	Gene	protein_coding	36967	insb	FBgn0034224	NP_001286531.1,NP_611216.1	insensible	1.66129	2.44379	1.427	0.276875	0.810841	2.53277	2.6931	9.13434	0.00159988	0.0907375	1.22115	3.58686	1.03004	0.397137	1	1.86174	3.25482	1.58478	0.209145	0.454687	0.888851	0.254226	0.484688	0.979974	2.10492	2.83723	3.44564	3.73388	0.213434	0.862845	0.138119	0.464592	2.32808	2.08393	1.90276	3.4652	3.19312	1.85336	3.37173	3.3602	3.60498
gene1904	rna4301,rna4300,rna4299,rna4298,rna4297,rna4296	Gene	protein_coding	32589	CG3632	FBgn0030735	NP_001096996.1,NP_001096997.1,NP_001096998.1,NP_001096999.1,NP_727950.3,NP_727952.3	CG3632	-1.23186	3.57507	-1.62216	0.204882	0.810841	-2.29643	3.07095	-12.2964	0.000696865	0.0743683	1.12085	2.61026	0.996484	0.408073	1	-1.66319	3.03876	-3.21356	0.0326129	0.231341	0.321218	0.168944	0.286099	0.39559	3.72865	3.42782	2.52926	2.69386	0.14397	0.287147	0.088401	0.272099	3.5627	3.82018	3.80307	3.11519	3.48847	3.67979	2.45217	2.62575	2.50986
gene1900	rna4285,rna4286	Gene	protein_coding	318095	CG32576	FBgn0052576	NP_001014746.1,NP_727945.1	CG32576	-1.41809	4.46726	-1.23624	0.284775	0.810841	1.76252	5.11886	2.6752	0.113162	0.291877	-1.17206	5.42825	-1.76713	0.203892	1	2.1325	4.73727	3.65079	0.0394089	0.24856	0.706059	0.529382	0.224497	0.518338	4.72633	4.22239	5.54398	5.31493	0.526316	0.47065	0.0568889	0.217169	5.22354	4.17508	4.78039	3.68224	4.44063	4.5443	5.60631	5.49486	5.53077
gene7424	rna15173,rna15172	Gene	protein_coding	19835902	CG45086	FBgn0266487	NP_001286356.1,NP_001286357.1	CG45086	-2.22225	2.47894	-1.8639	0.136778	0.810841	-6.64044	1.10285	-6.36786	0.0154466	0.152676	-1.03332	0.365298	-0.213474	0.842743	1	-3.08774	0.8211	-3.27198	0.0568062	0.281752	1.07053	0.742905	0.383724	0.861029	3.12099	1.96897	0.389709	0.342416	0.710987	0.800333	0.215418	0.317552	3.41855	2.30956	3.63485	1.57059	1.446	2.89031	0.393748	0.60308	0.172301
gene8912	rna17936,rna17935,rna17934,rna17933	Gene	protein_coding	246485	galla-1	FBgn0034543	NP_001286642.1,NP_001286643.1,NP_001286644.1,NP_611509.1	galla-1	-1.39519	4.71704	-1.43657	0.224494	0.810841	1.80294	5.37176	3.34636	0.0637947	0.247154	-1.15203	5.71073	-1.44929	0.237809	1	2.18348	5.0147	4.34818	0.0216267	0.205992	0.57929	0.440135	0.244021	0.448782	4.96339	4.48292	5.81374	5.60955	0.422966	0.395824	0.121729	0.211491	5.34192	4.50685	5.0414	4.12762	4.41158	4.90957	5.7885	5.94611	5.70661
gene7425	rna15175,rna15174	Gene	protein_coding	246420	CG30054	FBgn0050054	NP_001036538.3,NP_001188914.1	CG30054	-2.88817	1.22169	-3.94486	0.022524	0.810841	-2.42997	1.42914	-3.82748	0.0515532	0.23087	-1.33369	0.687207	-2.33049	0.103498	1	-1.1221	0.587454	-0.627173	0.567035	0.739289	0.671838	0.579663	0.308748	0.459002	2.20656	0.676404	0.925624	0.5102	0.562787	0.366929	0.138852	0.275764	2.8037	1.68595	2.13004	0.267122	0.786161	0.975931	0.896472	1.07674	0.803661
gene5574	rna11562	Gene	protein_coding	35172	Ttc19	FBgn0032744	NP_609934.3	Tetratricopeptide repeat domain 19	1.77673	3.20365	1.5921	0.193859	0.810841	3.33753	3.58112	5.2638	0.0169949	0.159353	1.16446	4.66307	0.865332	0.445473	1	2.1874	4.17155	2.37224	0.0987107	0.342706	0.902112	0.572145	0.439674	0.824482	2.81575	3.64498	4.55454	4.7742	0.525224	0.733448	0.226914	0.376595	3.40026	2.38342	2.66358	4.32305	3.74539	2.8665	4.64539	4.29627	4.72195
gene6905	rna14149	Gene	protein_coding	35998	Uba1	FBgn0023143	NP_001260831.1,NP_477310.2	Ubiquitin activating enzyme 1	1.04573	7.50187	0.12338	0.912127	0.966375	-2.54454	6.76251	-2.48746	0.105167	0.283351	-1.00415	6.11929	-0.0195635	0.985397	1	-2.67193	6.78833	-5.24165	0.0150645	0.189062	0.905598	0.938214	0.528822	0.468526	7.46968	7.53419	6.12228	6.11631	0.882688	0.202412	0.317974	0.422547	6.47438	8.15752	7.77715	7.30945	7.59099	7.70214	5.93396	6.4894	5.94348
gene11590	rna23162	Gene	protein_coding	39383	Atg12	FBgn0036255	NP_648551.3	Autophagy-related 12	-1.33092	5.23604	-0.787276	0.508098	0.821492	1.80546	5.85701	1.65702	0.238379	0.387563	-1.05314	6.26122	-1.57066	0.191635	1	2.28169	5.5974	10.8236	0.00405229	0.13903	0.90736	0.890964	0.0823678	0.190446	5.44631	5.03389	6.29868	6.22399	0.889179	0.180731	0.0563763	0.0600514	6.42891	4.6971	5.21293	4.82529	5.13274	5.14362	6.3623	6.25493	6.2788
gene8449	rna17173	Gene	protein_coding	37124	rswl	FBgn0034351	NP_611335.1	roswell	1.57826	3.63053	1.72809	0.190915	0.810841	2.61121	3.94837	8.61708	0.0073404	0.121019	-1.08466	4.64198	-0.974443	0.407426	1	1.52534	4.26831	1.66536	0.2169	0.461178	0.659844	0.278331	0.208406	0.633529	3.31626	3.97459	4.70098	4.58373	0.265227	0.604193	0.0843968	0.190552	3.01344	3.428	3.50733	4.45241	4.17594	3.29544	4.60954	4.71749	4.77589
gene13825	rna27352	Gene	protein_coding	45894	lds	FBgn0002542	NP_524850.2	lodestar	1.10103	4.37553	0.48938	0.663269	0.865726	-2.10914	3.72968	-3.69791	0.0387867	0.208776	1.04212	3.25962	0.470653	0.676973	1	-2.22837	3.82408	-10.6737	0.00328808	0.137107	0.491444	0.504291	0.219044	0.187585	4.30665	4.44551	3.23	3.28952	0.459276	0.174879	0.208266	0.0678636	3.77646	4.58204	4.56146	4.30936	4.64274	4.38443	3.0979	3.47008	3.12201
gene2975	rna6554	Gene	protein_coding	50191	CG15353	FBgn0040718	NP_652353.2	CG15353	-2.16574	10.6607	-3.1859	0.0363627	0.810841	-1.0561	11.1932	-0.289843	0.787131	0.846975	-1.82232	10.7123	-2.37551	0.0980665	1	1.12532	10.2026	0.399852	0.710164	0.83271	0.606105	0.470599	0.631262	0.737828	11.2327	10.1178	11.1539	10.2882	0.370664	0.479554	0.289952	0.560731	10.9914	11.0472	11.6595	9.56412	10.4008	10.3885	10.8211	11.352	11.2887
gene2375	rna5399,rna5400	Gene	protein_coding	32991	Alr	FBgn0031068	NP_001259731.1,NP_608353.2	Augmenter of liver regeneration	1.54636	3.33878	2.09768	0.116895	0.810841	4.42991	3.97014	11.0075	0.000680652	0.0743683	-1.1411	5.09029	-1.43732	0.236719	1	2.51052	4.28079	5.04191	0.0274974	0.219525	0.519258	0.337878	0.229466	0.456203	3.03912	3.66799	5.18639	4.99597	0.276383	0.439592	0.194356	0.121986	2.74257	3.28954	3.08523	3.90644	3.93683	3.16069	4.96489	5.32838	5.26591
gene3357	rna7263,rna7262,rna7261,rna7260,rna7266,rna7265,rna7264,rna7257,rna7258,rna7259	Gene	protein_coding	46015	tutl	FBgn0010473	NP_001162868.1,NP_001162869.1,NP_001260019.1,NP_001260020.1,NP_001303307.1,NP_001303308.1,NP_524866.4,NP_722967.2,NP_722968.1,NP_722969.1	turtle	-1.26157	3.12896	-0.55467	0.614828	0.848275	-2.44155	2.57796	-2.3244	0.117891	0.295554	-1.16527	1.89973	-0.738999	0.501761	1	-2.25518	2.30577	-3.05534	0.0425635	0.256691	1.04678	0.959619	0.517184	0.665103	3.30106	2.96584	2.01326	1.7926	0.898254	0.537486	0.337651	0.391754	2.31579	4.07439	3.51301	2.52495	2.808	3.56457	1.92082	2.3875	1.73146
gene3429	rna7406,rna7405,rna7404,rna7403,rna7402,rna7401,rna7400	Gene	protein_coding	33686	mxt	FBgn0031637	NP_001162874.1,NP_001260053.1,NP_001260054.1,NP_001260055.1,NP_608866.1,NP_723015.1,NP_723016.1	mextli	-1.08181	4.42312	-0.603041	0.580234	0.838363	-2.00716	3.94575	-6.45982	0.0121424	0.139091	-1.02142	3.45973	-0.301542	0.780548	1	-1.89512	3.87829	-6.29555	0.00447346	0.13961	0.325839	0.269509	0.17564	0.253742	4.4802	4.36676	3.47505	3.44447	0.252436	0.206026	0.0943975	0.148116	4.18944	4.60779	4.64338	4.38284	4.15316	4.56427	3.5426	3.51535	3.36719
gene3358	rna7267	Gene	protein_coding	33635	bdl	FBgn0028482	NP_608822.1	borderless	1.33092	3.78018	1.44164	0.255324	0.810841	-1.93884	3.06501	-8.22005	0.0078859	0.121957	1.02362	2.64118	0.21995	0.844369	1	-2.52089	3.25746	-4.40298	0.0195597	0.200384	0.495501	0.20127	0.265228	0.524745	3.57959	3.99201	2.62439	2.65808	0.191158	0.457143	0.0629938	0.257639	3.39471	3.5676	3.77646	4.39694	4.08282	3.49628	2.57091	2.69383	2.60845
gene15658	rna30878	Gene	ncRNA	26067130	CR45800	FBgn0267450		CR45800	-1.56808	3.87855	-1.17066	0.312445	0.810841	-2.48386	3.4993	-3.44553	0.0354926	0.202012	1.02459	2.92149	0.111333	0.916945	1	-1.54599	3.23812	-1.22951	0.304047	0.54005	0.960218	0.659828	0.545308	0.885441	4.2166	3.5676	2.90402	2.93907	0.564167	0.777003	0.342181	0.424585	3.58453	4.66921	4.39605	3.01223	3.23505	4.45554	2.77693	3.29156	2.64356
gene12155	rna24211	Gene	protein_coding	39791	CG13046	FBgn0036595	NP_648863.2	CG13046	1.46152	4.09615	1.36543	0.252325	0.810841	4.18441	4.75321	6.24442	0.0244976	0.180263	-1.12414	5.81155	-1.98581	0.179084	1	2.54687	5.00819	5.57013	0.0175822	0.192941	0.694473	0.572788	0.14725	0.419391	3.83155	4.37902	5.89657	5.72775	0.572306	0.393393	0.0234989	0.145363	4.49172	3.52729	3.47564	4.58948	4.62242	3.92517	5.9017	5.87093	5.91708
gene12151	rna24206	Gene	protein_coding	2768963	CG13064	FBgn0040796	NP_996106.1	CG13064	-1.32036	4.45662	-0.972652	0.400447	0.810841	1.80973	5.07147	2.31206	0.136067	0.308385	-1.06951	5.46868	-0.667354	0.547044	1	2.23419	4.80568	4.98979	0.011953	0.180239	0.713964	0.641092	0.251633	0.402573	4.6616	4.26066	5.51737	5.42042	0.626581	0.342257	0.135626	0.211955	5.36622	4.16702	4.45156	3.87603	4.53161	4.37436	5.58247	5.36147	5.60817
gene2590	rna5777,rna5780,rna5781,rna5779,rna5778			NA					1.26687	7.72673	0.558103	0.630348	0.852327	-2.372	6.90688	-1.98837	0.16751	0.332107	1.09361	6.3761	0.483821	0.65469	1	-2.7478	7.13294	-6.37248	0.00877301	0.167948	1.05912	1.08547	0.462169	0.396362	7.55798	7.89925	6.31188	6.44097	1.04497	0.172551	0.293719	0.356832	6.39839	8.4267	7.84885	7.78866	8.09808	7.81102	6.2095	6.64308	6.08304
gene8276	rna16888	Gene	protein_coding	246461	CG30109	FBgn0050109	NP_725706.1	CG30109	-1.11224	5.00357	-0.294684	0.795609	0.918029	2.08436	5.58563	2.03334	0.176663	0.339672	-1.07553	6.08774	-0.954095	0.410516	1	2.1555	5.45337	10.203	0.00238451	0.132276	0.902049	0.902598	0.19071	0.188097	5.08089	4.92742	6.1405	6.03545	0.898347	0.0816411	0.0874936	0.169456	6.07652	4.33093	4.83523	4.87359	5.02136	4.88732	6.18817	6.03952	6.1938
gene6134	rna12534,rna12535	Gene	protein_coding	35445	Clamp	FBgn0032979	NP_001014498.1,NP_610137.1	Chromatin-linked adaptor for MSL proteins	-1.62062	5.56709	-2.15012	0.155153	0.810841	-2.45077	5.23988	-9.82634	0.00195685	0.0919669	-1.05517	4.59411	-0.340148	0.754641	1	-1.59567	4.881	-1.80499	0.159583	0.408403	0.561108	0.227954	0.39449	0.646917	5.92625	5.2297	4.63301	4.55554	0.109334	0.550353	0.200022	0.34002	6.05236	5.85806	5.86833	5.04921	4.79226	5.84764	4.66142	4.81731	4.4203
gene6138	gene6138	Gene	pseudogene	3772716	CR12628	FBgn0042701		Microsomal glutathione S-transferase-like pseudogene	1.20287	1.2229	1.15236	0.3442	0.810841	2.11482	1.54545	4.1141	0.0379826	0.206639	-1.22804	2.02383	-0.996955	0.383558	1	1.43166	1.60144	1.91789	0.132905	0.379445	0.400541	0.454908	0.51487	0.467529	1.09689	1.36338	2.17743	1.88107	0.145615	0.373135	0.430973	0.281697	0.983273	1.26104	1.04636	1.11907	1.79288	1.17819	2.48358	1.68458	2.36412
gene14210	rna28118,rna28117,rna28116	Gene	protein_coding	326144	ATPsynepsilonL	FBgn0051477	NP_001097736.1,NP_001262449.1,NP_731449.1	ATP synthase, epsilon subunit-like	1.25201	3.01065	0.490408	0.665365	0.867375	2.9357	3.54563	2.26555	0.118312	0.295554	1.36904	4.62763	1.16281	0.309742	1	3.21012	3.92939	4.88386	0.0109053	0.175619	1.14517	1.18783	0.675	0.59674	2.85289	3.17713	4.40659	4.85976	1.09366	0.339606	0.463528	0.49068	4.01666	1.84637	2.69563	3.30692	3.4327	2.79177	4.42789	3.93279	4.85911
gene1846	rna4125,rna4127,rna4126	Gene	protein_coding	32541	UBL3	FBgn0026076	NP_001162763.1,NP_573083.2,NP_996453.1	UBL3	-2.22658	3.75633	-1.80799	0.179019	0.810841	-2.31264	3.72431	-4.67053	0.0304123	0.19069	-1.09979	3.09895	-0.641242	0.573831	1	-1.14229	3.12559	-0.308642	0.781876	0.878276	1.10632	0.448553	0.37065	1.0771	4.37786	3.22303	3.16832	3.0311	0.428523	1.01996	0.132547	0.34614	4.05477	4.21484	4.86397	2.58743	2.68215	4.39951	3.169	3.30053	3.03544
gene1245	rna2807	Gene	protein_coding	32039	sev	FBgn0003366	NP_511114.2	sevenless	1.0182	3.19684	0.0856848	0.938694	0.978539	-3.76959	2.01041	-5.91009	0.0114852	0.137513	-1.11205	1.19037	-0.815665	0.460583	1	-4.26824	1.89287	-13.9384	0.000531853	0.107718	0.525934	0.561049	0.325354	0.260165	3.18385	3.20987	1.26945	1.11623	0.509103	0.131987	0.235775	0.224199	2.7669	3.75122	3.03344	3.2468	3.31946	3.06335	1.10748	1.53994	1.16092
gene4901	rna10349	Gene	protein_coding	318977	mRpS23	FBgn0260407	NP_723847.1	mitochondrial ribosomal protein S23	1.08322	5.2977	0.687958	0.531936	0.822878	2.15256	5.76692	10.0695	0.00321926	0.0986459	1.00147	6.34746	0.0488999	0.965338	1	1.99011	5.831	7.41875	0.0175507	0.19292	0.29034	0.190251	0.0750274	0.2318	5.24035	5.35567	6.3464	6.34852	0.17505	0.231635	0.074518	0.00872778	5.17775	5.10521	5.4381	5.25204	5.62103	5.19394	6.28022	6.33187	6.42712
gene4195	rna9028	Gene	protein_coding	326169	CG31883	FBgn0032122	NP_609292.2	CG31883	-1.02858	0.334508	-0.365873	0.74913	0.899755	1.32811	0.521401	1.5312	0.22971	0.381577	2.04744	1.17289	3.63118	0.0307114	1	2.79695	0.752472	10.0216	0.00957091	0.167948	0.192446	0.463077	0.493127	0.256456	0.355451	0.314799	0.764829	1.79865	0.191813	0.0155995	0.421483	0.255981	0.563346	0.185347	0.31766	0.313303	0.300002	0.331093	0.381718	0.696446	1.21632
gene4905	rna10356,rna10357	Gene	protein_coding	34799	CG8997	FBgn0028920	NP_001285912.1,NP_609681.1	CG8997	1.34253	0.613567	0.79363	0.50918	0.821492	3.80888	1.01669	4.5916	0.0416502	0.21346	-1.32992	2.15073	-0.620389	0.569991	1	2.13328	1.29796	1.47423	0.214507	0.458884	0.927434	0.7278	1.14841	1.28424	0.436839	0.861791	2.36621	1.95487	0.0928272	0.922777	0.721856	0.893176	0.499321	0.481022	0.330173	1.92526	0.387441	0.272674	1.62136	3.06263	2.41463
gene411	rna990,rna988,rna989,rna993,rna992,rna991,rna987,rna996,rna995,rna994	Gene	protein_coding	31331	Mnt	FBgn0023215	NP_001162651.1,NP_001162652.1,NP_001162653.1,NP_001162654.1,NP_001245512.1,NP_001245513.1,NP_001284842.1,NP_570071.3,NP_726879.1,NP_726880.1	Mnt	-1.65281	1.91872	-1.23504	0.28955	0.810841	-3.4791	1.0934	-4.74412	0.023051	0.176369	-1.02697	0.496832	-0.161421	0.88007	1	-2.16173	0.871849	-2.19238	0.12874	0.37691	1.01665	0.6567	0.411978	0.878661	2.31512	1.59019	0.516401	0.478006	0.606685	0.815787	0.251372	0.326401	1.79685	2.16605	2.98244	1.1176	1.1208	2.53218	0.644435	0.67798	0.226788
gene9471	rna18914	Gene	protein_coding	37750	mRpL43	FBgn0034893	NP_523828.1	mitochondrial ribosomal protein L43	1.59263	5.32969	3.50325	0.0540941	0.810841	2.6751	5.67008	21.0342	0.000310244	0.0732986	1.01237	6.433	0.107317	0.923806	1	1.70045	6.0468	3.14017	0.0354259	0.23827	0.331955	0.116896	0.286264	0.422465	5.00454	5.67595	6.42414	6.44187	0.105433	0.314767	0.0504836	0.281778	4.94998	4.93757	5.12607	5.88702	5.82667	5.31417	6.39172	6.39839	6.4823
gene3654	rna7894,rna7895,rna7896	Gene	protein_coding	5740203	CG34179	FBgn0085208	NP_001097095.1,NP_001137794.1,NP_001285654.1	CG34179	1.23297	2.06403	0.872509	0.440344	0.810841	2.05512	2.38208	4.00803	0.0160462	0.155909	-1.00846	2.95163	-0.0363341	0.97304	1	1.65282	2.55753	1.78734	0.148513	0.397633	0.599792	0.449096	0.579184	0.702508	1.91848	2.22063	2.95771	2.94556	0.32185	0.506126	0.313209	0.48719	2.24506	1.90881	1.60158	2.66904	2.32101	1.67183	3.2297	2.61528	3.02815
gene17462	rna34430,rna34428,rna34429,rna34426,rna34427,rna34424,rna34425,rna34422,rna34423,rna34420,rna34421	Gene	protein_coding	43787	PMCA	FBgn0259214	NP_001014687.3,NP_001014688.3,NP_001014689.3,NP_001033803.3,NP_001188514.1,NP_001188515.1,NP_001188516.1,NP_001188517.1,NP_001188518.1,NP_726564.5,NP_726565.5	plasma membrane calcium ATPase	-2.82223	5.35043	-2.07495	0.137281	0.810841	-4.19878	5.01017	-6.21691	0.00800404	0.122871	-1.10641	4.00736	-0.3814	0.730245	1	-1.64606	4.27952	-0.964416	0.40511	0.619403	1.24947	0.5767	0.662494	1.29132	6.15094	4.6541	4.08097	3.93508	0.509139	1.14104	0.270851	0.604598	5.62317	6.1905	6.63914	4.11515	3.88237	5.96478	4.24696	4.22752	3.76842
gene17463	rna34431,rna34433,rna34432,rna34435,rna34434	Gene	protein_coding	43788	Hcf	FBgn0039904	NP_001245420.1,NP_524621.2,NP_726566.1,NP_726567.2,NP_995595.1	Host cell factor	-1.90485	3.98663	-1.56838	0.210532	0.810841	-2.26493	3.84377	-3.73868	0.0399997	0.210058	-1.16682	3.18578	-0.662315	0.56161	1	-1.38739	3.30419	-0.782107	0.486543	0.67919	1.02669	0.546421	0.582083	1.04611	4.47848	3.5488	3.29901	3.07643	0.503125	0.894965	0.213169	0.541645	3.91982	4.61973	4.89588	3.1534	2.91964	4.57337	3.36423	3.47195	3.06085
gene7558	rna15456,rna15457,rna15454,rna15455,rna15452,rna15453,rna15450,rna15451,rna15461,rna15458,rna15459,rna15460,rna15462,rna15463	Gene	protein_coding	36488	CG42321	FBgn0259221	NP_001137649.1,NP_001137650.1,NP_001137651.1,NP_001137652.1,NP_001137653.1,NP_001137654.1,NP_001137655.1,NP_001137656.1,NP_001188919.1,NP_001246290.1,NP_610873.1,NP_725290.2,NP_725291.2,NP_725292.2	CG42321	1.01864	2.36065	0.0962834	0.929383	0.975812	-1.98049	1.78773	-3.19819	0.0365158	0.203292	-1.01003	1.35429	-0.0579893	0.956576	1	-2.03764	1.78832	-4.94219	0.00917921	0.167948	0.47937	0.533914	0.429871	0.359889	2.34737	2.37402	1.36151	1.34712	0.426156	0.219515	0.321645	0.28519	1.86525	2.67376	2.50309	2.18227	2.61346	2.32633	1.5389	1.5554	0.990228
gene2749	rna6156,rna6154,rna6155	Gene	protein_coding	33207	Ent1	FBgn0031250	NP_001259820.1,NP_608519.2,NP_722628.1	Equilibrative nucleoside transporter 1	1.00388	2.75746	0.0209454	0.984296	0.994347	-2.45516	2.00467	-6.46312	0.00945819	0.129557	1.06895	1.50619	0.596099	0.590083	1	-2.3057	2.0718	-5.05656	0.00930744	0.167948	0.461406	0.347265	0.279502	0.412824	2.75467	2.76025	1.45886	1.55505	0.316675	0.335578	0.142514	0.24044	3.12033	2.56931	2.57439	3.08759	2.77618	2.417	1.46029	1.31563	1.60065
gene12073	rna24067	Gene	protein_coding	39739	CG17026	FBgn0036550	NP_648820.1	CG17026	1.14243	2.17603	0.565269	0.606419	0.845311	2.28803	2.61178	3.81039	0.0348144	0.200445	1.1282	3.36209	0.709839	0.522996	1	2.25953	2.80117	4.22718	0.0136405	0.184479	0.588644	0.542792	0.424636	0.481865	2.0821	2.27421	3.2762	3.45023	0.490974	0.324725	0.231447	0.356016	2.51955	1.55107	2.17568	2.38405	2.52977	1.90881	3.13714	3.14809	3.54338
gene291	rna702,rna703,rna704,rna705	Gene	protein_coding	31214	CG2924	FBgn0023528	NP_001284819.1,NP_001284820.1,NP_569994.1,NP_726805.1	CG2924	-2.38374	4.59362	-2.0244	0.136617	0.810841	-2.95511	4.41248	-5.12387	0.0193015	0.165607	-1.01571	3.6883	-0.0579829	0.958261	1	-1.25917	3.83971	-0.500865	0.646296	0.793013	1.07225	0.528422	0.671877	1.14974	5.26278	4.00955	3.69956	3.67707	0.488938	0.954281	0.200422	0.641287	4.69865	5.52529	5.56439	3.54182	3.37937	5.10746	3.81682	3.81373	3.46814
gene2122	gene2122	Gene	pseudogene	8673958	CR32496	FBgn0052496			-1.20456	0.406539	-2.56261	0.0642776	0.810841	2.17016	0.972064	5.36459	0.0206557	0.170036	-2.005	1.0662	-3.25633	0.0326951	1	1.30378	0.445909	1.5302	0.242807	0.484329	0.181479	0.360902	0.53382	0.433184	0.562384	0.293881	1.68019	0.676581	0.116732	0.138955	0.341502	0.410292	0.68382	0.451008	0.552323	0.263048	0.445662	0.172932	1.90546	1.28726	1.84784
gene2120	rna4846	Gene	protein_coding	32773	CG6788	FBgn0030880	NP_573254.1	CG6788	-1.08327	0.437764	-0.8431	0.448493	0.810841	2.567	0.963462	7.26467	0.00534626	0.110003	-1.8477	1.34545	-2.04785	0.14414	1	1.50498	0.611328	1.4272	0.275044	0.515328	0.237054	0.324273	0.74914	0.715718	0.499244	0.383855	1.85933	0.973603	0.149475	0.183988	0.287768	0.691665	0.641544	0.343503	0.512684	0.440271	0.533029	0.178264	2.06377	1.53025	1.98396
gene14912	rna29400	Gene	protein_coding	41805	CG3817	FBgn0038275	NP_650405.2	CG3817	1.21065	5.38355	2.0119	0.167594	0.810841	2.08658	5.75359	11.9084	0.00232261	0.0951952	-1.04638	6.27578	-0.6684	0.5467	1	1.64713	5.87216	5.03766	0.0209915	0.203528	0.237421	0.154341	0.169488	0.247535	5.24743	5.52321	6.30857	6.24317	0.0575737	0.230334	0.1432	0.0906631	5.1864	5.30078	5.25511	5.31692	5.77174	5.48097	6.14351	6.39961	6.3826
gene9545	rna19053	Gene	protein_coding	5740468	CG34213	FBgn0085242	NP_001097439.2	CG34213	-1.06441	4.38775	-0.173224	0.878182	0.954879	2.59317	5.07402	2.5962	0.111412	0.290126	-1.12332	5.72322	-1.05958	0.349082	1	2.45716	4.94915	10.6155	0.00278711	0.132276	0.900399	0.917142	0.274254	0.211622	4.43301	4.34296	5.80773	5.63995	0.896562	0.0830366	0.1932	0.19465	5.4666	3.86532	3.96711	4.43567	4.31777	4.27543	5.91866	5.58464	5.91988
gene8328	rna16961	Gene	protein_coding	3885654	CG33981	FBgn0250851	NP_001033954.1,NP_001033955.1,NP_001261062.1	CG33981	-1.20269	1.75618	-0.397165	0.718081	0.887766	-3.69206	0.137175	-3.15245	0.087561	0.26774	1.00414	0.0125649	0.499029	0.644	1	-3.05717	0.160862	-5.30701	0.0336041	0.233511	1.16121	1.03536	0.0206881	0.526173	1.89436	1.62809	0.00993323	0.0158938	1.03526	0.525961	0.0143184	0.0149326	0.776991	2.82099	2.08509	1.02354	1.8801	1.98062	0.0034473	5.59e-06	0.0263468
gene3656	rna7902,rna7903,rna7900,rna7901	Gene	protein_coding	33850	CG9135	FBgn0031769	NP_001285655.1,NP_001285656.1,NP_608985.1,NP_723150.1	CG9135	-1.46312	7.65441	-1.73995	0.223771	0.810841	-2.58822	7.21534	-11.2808	0.00743696	0.121427	-1.0247	6.54428	-0.164594	0.878208	1	-1.81267	6.94251	-2.37527	0.0942462	0.338954	0.546552	0.210649	0.370407	0.625737	7.93386	7.38481	6.5619	6.5267	0.0163993	0.546306	0.21001	0.305119	7.92298	7.95272	7.92588	7.04692	7.09244	8.01509	6.57249	6.76642	6.3468
gene5913	rna12228,rna12229,rna12230,rna12227	Gene	protein_coding	35398	Hr39	FBgn0261239	NP_476932.1,NP_476933.1,NP_599123.1,NP_724322.1	Hormone receptor-like in 39	-2.11215	3.83058	-2.18427	0.101615	0.810841	-3.3044	3.4391	-6.01052	0.0260204	0.18373	-1.05707	2.64299	-0.330529	0.772065	1	-1.65376	2.94385	-1.54635	0.212207	0.457183	0.855381	0.496916	0.419596	0.812903	4.40772	3.32901	2.68333	2.60326	0.495797	0.697038	0.0333333	0.41827	3.86733	4.84162	4.51421	2.97877	2.87654	4.13171	2.71247	2.69054	2.64699
gene10897	rna21780	Gene	protein_coding	2768949	Urm1	FBgn0053276	NP_996018.2	Ubiquitin-related modifier 1 ortholog	-1.36833	5.84395	-1.2536	0.278273	0.810841	1.9125	6.52553	3.65554	0.0631695	0.246505	-1.05833	6.96898	-0.709628	0.539207	1	2.47269	6.24109	4.67515	0.0233255	0.210747	0.625088	0.443234	0.199647	0.483877	6.07454	5.62212	7.01	6.9282	0.438513	0.445467	0.0645201	0.188934	6.37816	5.5718	6.27366	5.11387	5.80768	5.94481	6.97605	6.96953	7.0844
gene7430	rna15182	Gene	protein_coding	3771915	CG33672	FBgn0061360	NP_001027413.1	CG33672	-1.24946	5.94954	-1.0141	0.369089	0.810841	-3.31548	5.17604	-6.89419	0.00355575	0.0997851	1.01972	4.39721	0.141683	0.894184	1	-2.60222	5.05433	-4.97199	0.013373	0.183181	0.548773	0.434437	0.344394	0.480649	6.11236	5.79106	4.38315	4.41132	0.357706	0.41617	0.246539	0.24047	5.94094	5.87263	6.52352	5.51432	5.58919	6.26966	4.49648	4.55264	4.10032
gene2662	rna5956	Gene	rRNA	26067188	28SrRNA-Psi:CR45860	FBgn0267520		28S ribosomal RNA pseudogene:CR45860	6.76671	9.47967	4.21671	0.0176659	0.810841	10.3627	9.74198	5.54169	0.00638377	0.114715	-1.66896	11.198	-1.09249	0.336058	1	-1.08981	10.8965	-0.17291	0.871272	0.929952	1.13306	1.05433	1.17155	1.24287	8.20025	10.9587	11.5736	10.8346	0.635888	0.937802	0.840988	0.815636	7.61553	8.10799	8.87723	11.7593	11.1899	9.92693	12.1757	11.9323	10.6127
gene11455	rna22931	Gene	protein_coding	39285	Sgs8	FBgn0003378	NP_476719.2	Salivary gland secretion 8	1.68369	3.26864	0.480925	0.656044	0.863164	28.3244	4.74892	3.64383	0.03493	0.200814	-1.56052	7.41037	-0.95387	0.417281	1	10.7802	5.10049	3.2086	0.0722404	0.312648	2.70698	2.29302	1.1658	1.85174	2.91436	3.66599	7.73833	7.0963	2.02717	1.79397	1.07168	0.45891	5.25142	1.63169	1.85996	5.37391	3.82719	1.79685	8.18354	6.51581	8.51564
gene11456	rna22932	Gene	protein_coding	47198	Sgs7	FBgn0003377	NP_476718.1	Salivary gland secretion 7	3.10281	4.56264	1.11492	0.336237	0.810841	41.1037	5.9204	4.00639	0.0325885	0.195636	-1.42431	8.92081	-0.773146	0.48753	1	9.30085	6.87494	3.61595	0.0399804	0.250116	2.53779	2.31777	1.14312	1.54113	3.81839	5.45196	9.17958	8.66932	2.1188	1.39681	0.939541	0.651137	6.26488	2.61233	2.57795	6.91192	5.31569	4.12828	9.46753	8.12977	9.94146
gene11458	rna22934	Gene	protein_coding	39288	Sgs3	FBgn0003373	NP_524024.1	Salivary gland secretion 3	1.14572	1.60744	0.279452	0.793895	0.917042	9.93295	2.70114	5.33491	0.00915546	0.127907	-1.39438	4.57844	-0.858914	0.442187	1	6.21757	2.72462	4.07025	0.0153071	0.189769	1.21637	1.07536	0.967184	1.12187	1.51231	1.70856	4.82453	4.34491	0.903729	0.814137	0.582811	0.771865	2.54578	0.870349	1.1208	2.51038	1.73266	0.882637	4.69364	4.3183	5.46166
gene9205	rna18456	Gene	protein_coding	5740143	CG34207	FBgn0085236	NP_001097410.1	CG34207	-1.28057	2.76076	-1.66653	0.208252	0.810841	4.54379	3.88637	12.6629	0.00114064	0.0850414	-1.37756	4.8923	-1.45191	0.239158	1	4.22388	3.47534	6.0665	0.00510074	0.142733	0.370818	0.298717	0.551282	0.593453	2.94491	2.58812	5.12881	4.66669	0.134592	0.34553	0.266677	0.482489	2.83512	3.09507	2.90454	2.20548	2.87733	2.68155	4.94998	5.43532	5.00113
gene10580	rna21174	Gene	protein_coding	38615	Pfdn4	FBgn0035603	NP_647961.1	Prefoldin 4	1.20401	8.38273	0.630117	0.578429	0.837538	2.63269	8.92086	3.44865	0.0630421	0.246505	-1.0561	9.60695	-0.270107	0.807716	1	2.07045	9.02744	3.29232	0.040901	0.252758	0.736246	0.701397	0.504978	0.552362	8.24987	8.51772	9.64641	9.56766	0.680194	0.28177	0.171153	0.475088	9.02432	7.74934	7.97596	8.81337	8.48753	8.25226	9.62196	9.4888	9.82847
gene12337	rna24556	Gene	protein_coding	39941	CG33051	FBgn0053051	NP_788522.1	CG33051	1.00548	5.15971	0.0151331	0.989242	0.995652	3.05688	5.90707	3.10916	0.0861513	0.266098	-1.14685	6.66826	-1.24823	0.306036	1	2.65093	5.82461	8.50659	0.00280313	0.132276	0.901809	0.898045	0.274299	0.286381	5.15578	5.16366	6.76784	6.57016	0.890753	0.140776	0.114208	0.249392	6.11465	4.35406	4.99862	5.0146	5.18203	5.29435	6.80355	6.64004	6.85992
gene880	rna1979	Gene	protein_coding	19835262	CG45089	FBgn0266490	NP_001284989.1,NP_001284990.1,NP_001284991.1	CG45089	-1.5144	1.47954	-0.885173	0.447147	0.810841	3.00742	2.47903	4.63979	0.0110655	0.135434	1.09002	3.45904	0.330754	0.759526	1	4.96444	2.06443	3.3307	0.0459635	0.26414	1.17159	0.593002	0.65122	1.20211	1.8089	1.21015	3.39742	3.52178	0.466063	1.0749	0.366655	0.538192	2.34663	1.52129	1.55879	0.0092635	2.08229	1.5389	3.67419	2.98158	3.53651
gene2355	rna5358	Gene	protein_coding	32976	dome	FBgn0043903	NP_523412.1	domeless	1.00005	4.08551	0.000129008	0.999905	1	-2.22323	3.4615	-2.06616	0.148864	0.31764	1.027	2.95197	0.151452	0.886997	1	-2.1649	3.48414	-3.57762	0.0294273	0.224487	1.01563	0.966263	0.439536	0.539471	4.08547	4.08555	2.93282	2.97125	0.910567	0.449855	0.323315	0.297757	3.12939	4.94241	4.18463	3.57726	4.43243	4.24696	2.93177	3.25666	2.61003
gene2356	rna5360,rna5359	Gene	protein_coding	32977	Ubqn	FBgn0031057	NP_001285457.1,NP_608344.1	Ubiquilin	-1.63821	5.69653	-1.30076	0.26571	0.810841	-2.77616	5.276	-3.92275	0.0364256	0.203292	-1.13418	4.49887	-0.674497	0.543375	1	-1.92203	4.85747	-1.96028	0.142759	0.390444	0.948235	0.65043	0.466477	0.832881	6.06371	5.35159	4.59062	4.40896	0.601008	0.733443	0.248693	0.394655	5.38411	6.52524	6.28178	4.66142	5.2716	6.12175	4.50154	4.87158	4.39873
gene13771	rna27255,rna27254	Gene	protein_coding	40897	alpha-Est9	FBgn0015577	NP_524258.2,NP_731165.2	alpha-Esterase-9	-1.41902	2.53931	-1.83816	0.140013	0.810841	-2.13894	2.18814	-4.29101	0.0130599	0.143717	1.18511	1.82578	1.05364	0.351819	1	-1.2719	2.1188	-1.36965	0.245952	0.488121	0.475748	0.442757	0.402782	0.438789	2.80427	2.29938	1.70738	1.9524	0.329565	0.343108	0.29567	0.273519	2.94594	2.42756	3.03931	2.17037	2.03948	2.68829	2.03546	1.62516	1.46152
gene12171	rna24227	Gene	protein_coding	39802	CG13060	FBgn0036606	NP_648873.1	CG13060	-1.2785	4.95346	-1.27956	0.287578	0.810841	1.36789	5.35507	1.60386	0.200072	0.357053	1.19308	5.71174	1.41498	0.23507	1	2.08652	5.28338	6.15396	0.00406815	0.13903	0.479801	0.488072	0.311764	0.298649	5.13386	4.7794	5.58581	5.8405	0.419853	0.232234	0.248874	0.187773	4.93584	5.6161	4.84964	4.7284	5.0329	4.57691	5.56439	5.34834	5.8447
gene16188	rna31922,rna31923	Gene	protein_coding	42809	CG10217	FBgn0039113	NP_651182.2,NP_732903.2	CG10217	1.09341	7.09408	0.308323	0.782721	0.912794	-1.89167	6.55402	-2.23468	0.140383	0.312003	1.02561	6.12851	0.197952	0.854152	1	-2.01672	6.63351	-5.11218	0.00775501	0.159627	0.72373	0.712806	0.319175	0.342878	7.02996	7.15879	6.1103	6.14678	0.690834	0.215716	0.175615	0.266519	6.24205	7.53188	7.31594	6.93793	7.36896	7.16948	6.04308	6.30959	5.97822
gene15187	rna29962	Gene	protein_coding	42031	CG14907	FBgn0038455	NP_650574.1	CG14907	1.08301	2.86628	0.2774	0.80138	0.920639	2.31596	3.36099	3.11815	0.0819634	0.263534	-1.06419	3.97582	-0.775416	0.483718	1	2.00947	3.39062	5.42825	0.0107393	0.174141	0.718303	0.673019	0.200499	0.321254	2.80934	2.92438	4.02095	3.93119	0.661576	0.279779	0.123578	0.157886	3.57225	2.39379	2.46198	2.98179	3.171	2.62035	4.1111	3.88008	4.07168
gene15186	rna29961	Gene	protein_coding	42030	CG14906	FBgn0015351	NP_650573.1	CG14906	1.60554	2.79514	3.33438	0.0523705	0.810841	2.57421	3.08189	14.0817	0.000293613	0.0732986	1.13184	3.92685	1.02365	0.396507	1	1.81471	3.56148	3.42405	0.0274042	0.219525	0.354818	0.167788	0.302315	0.434899	2.4744	3.15746	3.83853	4.0172	0.137629	0.327038	0.0959744	0.286676	2.62123	2.34833	2.45363	3.48073	3.16487	2.82678	3.78484	3.94933	3.78141
gene7090	rna14600,rna14601	Gene	protein_coding	36138	CG7222	FBgn0033551	NP_001286295.1,NP_610613.1	CG7222	-1.93802	5.52382	-1.75408	0.191845	0.810841	-2.00682	5.49632	-4.46747	0.0196735	0.166862	-1.1315	4.92686	-0.685508	0.545634	1	-1.17167	4.95151	-0.408428	0.711855	0.833414	0.9426	0.389606	0.450354	0.969288	6.02169	5.06711	5.01678	4.83854	0.342337	0.878237	0.186007	0.410146	6.24607	5.62766	6.19135	4.61343	4.5085	6.0794	5.23097	4.9235	4.89588
gene16729	rna32961,rna32962	Gene	protein_coding	43229	His2Av	FBgn0001197	NP_001262997.1,NP_524519.1	Histone H2A variant	-1.86981	9.3442	-1.46386	0.26987	0.810841	-2.18465	9.22564	-5.80077	0.00440527	0.106008	-1.17096	8.56454	-0.670164	0.554202	1	-1.36813	8.6746	-0.668121	0.552004	0.729598	1.06831	0.33663	0.588473	1.17229	9.80654	8.90365	8.67914	8.45145	0.234358	1.04229	0.241653	0.536567	9.53646	9.95624	9.92693	7.93036	8.77718	10.0034	8.60447	8.94932	8.48364
gene14762	rna29128	Gene	protein_coding	41686	CG9312	FBgn0038179	NP_650313.1	CG9312	1.4924	2.69592	2.82017	0.0669294	0.810841	2.22574	2.94363	7.42515	0.002312	0.0951952	1.49737	3.85705	2.93258	0.0452855	1	2.23315	3.53248	4.84503	0.00890722	0.167948	0.354765	0.269258	0.344	0.414361	2.42253	3.00017	3.57681	4.15925	0.162509	0.315355	0.214687	0.268786	2.60237	2.37901	2.28621	3.04985	3.28773	2.66292	3.53125	3.38857	3.81063
gene8004	rna16386	Gene	protein_coding	36814	prim	FBgn0034103	NP_611108.1	primacord	2.35306	2.82809	2.00109	0.116524	0.810841	3.60968	3.06659	3.9951	0.0298596	0.189899	1.29688	4.31272	0.812508	0.477633	1	1.98946	3.97729	1.61238	0.182795	0.432542	1.06856	0.802866	0.7995	1.06603	2.2774	3.51194	4.12927	4.50432	0.7214	0.78829	0.352386	0.717652	3.10065	1.75574	1.9758	4.32256	3.4652	2.74805	4.16829	3.759	4.46052
gene4320	rna9257,rna9258	Gene	protein_coding	34364	me31B	FBgn0004419	NP_523533.2,NP_723539.1	maternal expression at 31B	-2.48755	7.53487	-1.80449	0.194505	0.810841	-2.07322	7.67693	-4.61296	0.0194424	0.166153	-1.10536	7.09636	-0.330533	0.76941	1	1.08548	6.96505	0.144572	0.89344	0.94249	1.26195	0.394951	0.7573	1.41776	8.22086	6.90613	7.16899	7.02447	0.351581	1.21199	0.179936	0.735613	8.46163	7.8174	8.38355	5.98649	6.45238	8.27952	7.32946	7.20305	6.97445
gene4013	rna8673	Gene	protein_coding	34139	CG7810	FBgn0032017	NP_609206.1	CG7810	-1.45133	3.2435	-1.46291	0.273904	0.810841	1.66135	3.8722	2.00887	0.178228	0.340369	-1.13543	4.16303	-1.54012	0.231147	1	2.12357	3.48711	8.54032	0.00249422	0.132276	0.636241	0.63144	0.206078	0.220349	3.5233	2.98592	4.25566	4.07241	0.62631	0.111972	0.0803242	0.189779	4.21866	3.00351	3.34773	2.85684	3.05688	3.04405	4.30756	4.16313	4.29627
gene4016	rna8677	Gene	protein_coding	34142	CG7787	FBgn0032020	NP_609209.2	CG7787	-1.86072	5.33355	-1.8049	0.179955	0.810841	1.96545	6.26876	2.08523	0.162644	0.328711	-1.4324	6.51074	-3.98043	0.0164037	1	2.55317	5.53943	6.39131	0.00884774	0.167948	0.859706	0.809744	0.225592	0.366472	5.80026	4.90439	6.77512	6.25668	0.793617	0.330555	0.160801	0.158224	6.68765	5.1585	5.55463	5.15472	5.02877	4.52969	6.91192	6.59799	6.81544
gene12191	rna24253,rna24254,rna24255,rna24256	Gene	protein_coding	39813	CG45057	FBgn0266417	NP_001246792.1,NP_001261938.1,NP_001261939.1,NP_648881.1	CG45057	-1.14784	2.36724	-0.442676	0.686885	0.874407	2.25979	2.99978	2.94903	0.0918533	0.272444	1.02759	3.66456	0.466096	0.667262	1	2.66545	2.89184	6.32825	0.0186361	0.197373	0.778318	0.690808	0.145935	0.387117	2.46879	2.26987	3.64498	3.68425	0.680828	0.377164	0.117003	0.0872206	3.12638	1.76689	2.5131	2.69563	2.13633	1.97764	3.77883	3.56218	3.59392
gene7076	rna14578,rna14577	Gene	protein_coding	36128	CG12338	FBgn0033543	NP_001286292.1,NP_610603.2	CG12338	1.76447	3.4739	1.97827	0.154568	0.810841	2.54659	3.70172	7.45731	0.00383443	0.101128	1.07913	4.49151	0.527955	0.635135	1	1.55746	4.21509	1.4979	0.23417	0.47543	0.717271	0.31322	0.360454	0.73912	3.08835	3.90759	4.43691	4.54679	0.270017	0.664507	0.158738	0.323619	3.37391	2.83717	3.05398	4.52123	3.9997	3.20183	4.38443	4.31107	4.61525
gene4170	rna8979	Gene	protein_coding	34250	Cks30A	FBgn0010314	NP_476947.1	Cyclin-dependent kinase subunit 30A	-1.72845	5.95433	-1.44648	0.260769	0.810841	-2.35159	5.71212	-5.18923	0.0072313	0.119836	-1.18236	5.00621	-0.69792	0.537149	1	-1.60863	5.21849	-1.14102	0.329966	0.562177	0.945341	0.411761	0.59976	1.04107	6.36214	5.57266	5.1285	4.88683	0.317671	0.890368	0.261978	0.539518	6.64505	6.01848	6.42288	4.69065	5.55619	6.47115	5.28777	5.2716	4.82614
gene12984	rna25724	Gene	protein_coding	40395	CRIF	FBgn0037102	NP_649333.1	CR6-interacting factor	-1.10173	5.27078	-0.518143	0.646904	0.859602	2.12297	5.85906	8.9648	0.000884618	0.0764074	-1.07773	6.37299	-1.09856	0.342315	1	2.17025	5.73311	4.29467	0.0429249	0.256972	0.46722	0.209838	0.170266	0.450837	5.34113	5.20136	6.42721	6.31922	0.154464	0.440949	0.142031	0.0939033	5.17671	5.36347	5.4832	4.69364	5.48837	5.42207	6.29948	6.58016	6.40199
gene10467	rna20963,rna20969,rna20966,rna20967,rna20973,rna20965,rna20964,rna20972,rna20971,rna20968,rna20970	Gene	protein_coding	38534	Cip4	FBgn0035533	NP_001097501.1,NP_001246616.1,NP_001246617.1,NP_001246618.1,NP_001246619.1,NP_001246620.1,NP_001246621.1,NP_001246622.1,NP_001261412.1,NP_001261413.1,NP_647893.2	Cdc42-interacting protein 4	-2.24929	4.50274	-2.38386	0.132623	0.810841	-2.43318	4.43774	-11.0671	0.00039081	0.0732986	-1.0647	3.79695	-0.418454	0.707736	1	-1.15174	3.85256	-0.389417	0.725878	0.842129	0.849707	0.20077	0.374368	0.906557	5.12528	3.95581	3.84244	3.75199	0.147215	0.836857	0.136516	0.34859	5.15999	5.25204	4.96382	3.51247	3.43391	4.92107	3.90983	3.93215	3.68533
gene10469	rna20975,rna20976	Gene	protein_coding	38535	mRpS6	FBgn0035534	NP_001246623.1,NP_523925.1	mitochondrial ribosomal protein S6	1.4431	6.2469	1.36024	0.255803	0.810841	2.49688	6.61512	3.92022	0.047642	0.223685	-1.01169	7.29965	-0.0680974	0.950673	1	1.71022	6.89332	2.4659	0.069623	0.308065	0.673819	0.583264	0.426461	0.543786	5.98791	6.51708	7.30804	7.29127	0.563524	0.369421	0.150456	0.399039	6.61402	5.52138	5.82833	6.89859	6.49159	6.16107	7.31173	7.15576	7.45661
gene17448	rna34374,rna34375	Gene	protein_coding	43774	CG31998	FBgn0051998	NP_001245410.1,NP_726548.1	CG31998	-1.98588	3.20127	-1.53809	0.217847	0.810841	-4.22948	2.48501	-6.02466	0.0108875	0.135001	-1.26058	1.47725	-0.835708	0.473233	1	-2.68475	1.90305	-2.11301	0.112623	0.357779	1.1146	0.598125	0.692415	1.16791	3.73419	2.74441	1.65371	1.31962	0.542587	0.973616	0.2517	0.645047	3.25873	3.61858	4.32527	2.43979	1.95953	3.83391	1.74289	1.84868	1.36956
gene13168	rna26049,rna26048	Gene	protein_coding	40511	CG11131	FBgn0037204	NP_001262228.1,NP_649429.1	CG11131	-1.88453	9.59954	-2.43555	0.0838393	0.810841	-2.60252	9.35215	-2.91045	0.0441701	0.218155	1.05081	8.72329	0.0989851	0.92715	1	-1.31421	8.95405	-0.595694	0.602916	0.762347	0.650139	0.821203	1.25117	1.14619	10.0675	9.15332	8.68761	8.75911	0.551435	0.344383	0.608517	1.09322	9.44719	10.2533	10.5021	8.76623	9.42576	9.26795	8.25676	9.38373	8.42234
gene8602	rna17510,rna17509	Gene	protein_coding	37247	hpo	FBgn0261456	NP_001261092.1,NP_611427.1	hippo	-1.14372	5.09007	-1.18046	0.314011	0.810841	-2.13739	4.60747	-6.98723	0.00574042	0.111551	1.02183	4.10755	0.215912	0.84191	1	-1.82888	4.53779	-5.72367	0.0062946	0.149562	0.284267	0.271648	0.249899	0.263562	5.18786	4.99412	4.09201	4.12316	0.239956	0.15241	0.127332	0.215026	4.95971	5.4381	5.16576	4.82066	5.05506	5.10662	4.11891	4.20374	3.95337
gene3545	rna7674	Gene	protein_coding	33776	CG31648	FBgn0051648	NP_723086.1	CG31648	1.541	4.08016	1.23901	0.286573	0.810841	2.94233	4.49166	4.47594	0.0216601	0.173458	1.05067	5.37263	0.217192	0.841697	1	2.00612	4.88043	2.04886	0.116305	0.361805	0.872119	0.602495	0.568663	0.849099	3.78014	4.404	5.3371	5.40841	0.538823	0.685756	0.269574	0.500707	4.36815	3.31004	3.66222	5.14927	4.2631	3.79964	5.35744	5.05793	5.59593
gene2013	rna4607,rna4608	Gene	protein_coding	32686	RhoGAP15B	FBgn0030808	NP_001036282.1,NP_573183.2	Rho GTPase activating protein at 15B	-1.10598	2.20537	-0.434383	0.687824	0.874492	-1.92775	1.7426	-2.73223	0.0540183	0.23562	-1.16972	1.21398	-0.760908	0.489723	1	-2.03885	1.53636	-3.62989	0.0222118	0.206567	0.579477	0.600281	0.514823	0.490407	2.27923	2.1339	1.33231	1.10615	0.459563	0.352981	0.386186	0.340446	1.77302	2.67022	2.39444	1.73442	2.26358	2.4037	1.22811	1.75991	1.00892
gene697	rna1585,rna1586	Gene	protein_coding	3772383	CG15891	FBgn0029860	NP_001284939.1,NP_727085.2	CG15891	1.43823	6.05742	1.71555	0.194067	0.810841	2.51511	6.43194	8.35367	0.00124611	0.0853452	-1.00452	7.12831	-0.026327	0.980751	1	1.74089	6.71325	2.22641	0.0932347	0.338577	0.529337	0.275891	0.427884	0.622227	5.80094	6.32524	7.13156	7.12506	0.209768	0.485998	0.179201	0.388551	6.00726	5.58789	5.80768	6.7902	6.36489	5.82063	7.05118	7.00663	7.33688
gene694	rna1581	Gene	protein_coding	31567	Rpt4	FBgn0028685	NP_572308.3	Regulatory particle triple-A ATPase 4	1.24882	8.37373	0.605114	0.602469	0.844224	-1.70739	7.81957	-1.45028	0.273114	0.416453	1.06369	7.4876	0.393898	0.717818	1	-2.00454	8.01823	-4.55126	0.0186069	0.197373	0.917569	0.921737	0.39172	0.381809	8.21498	8.53555	7.44319	7.53228	0.899181	0.182778	0.202667	0.335217	7.19509	8.89345	8.5564	8.4735	8.74127	8.39187	7.34897	7.67582	7.30479
gene7396	rna15115	Gene	protein_coding	36363	Lac	FBgn0010238	NP_523713.2	Lachesin	-1.82233	7.13475	-1.35868	0.247786	0.810841	-3.04071	6.73092	-3.66237	0.0457186	0.220399	-1.12689	5.88955	-0.543156	0.623278	1	-1.88031	6.2429	-1.62358	0.198087	0.445856	1.1037	0.758774	0.549594	0.971836	7.58076	6.71498	5.97635	5.80401	0.709975	0.845036	0.267719	0.479979	6.77999	8.13325	7.82904	5.94282	6.58442	7.6177	5.86498	6.28178	5.7823
gene16533	rna32594,rna32595	Gene	protein_coding	2768686	CG33494	FBgn0053494	NP_001262958.1,NP_996295.1	CG33494	-2.19418	2.32892	-1.77797	0.206915	0.810841	1.7928	3.35856	1.33669	0.308689	0.44856	-2.10697	3.22387	-3.92633	0.0416603	1	1.86701	2.23552	3.09758	0.0539642	0.27746	1.1044	1.09132	0.474297	0.503655	2.96375	1.83006	3.80596	2.7308	1.08039	0.229011	0.154062	0.448578	4.21055	2.30336	2.37734	1.87554	1.58173	2.03292	3.70295	3.73187	3.98307
gene13349	rna26432,rna26433,rna26431	Gene	protein_coding	40588	Nep2	FBgn0027570	NP_001246914.1,NP_001262260.1,NP_524227.1	Neprilysin 2	1.11966	6.83708	0.396725	0.720249	0.888731	-2.29801	6.12651	-3.17685	0.0839117	0.265107	1.26528	5.72286	2.163	0.147057	1	-2.03353	6.38661	-4.54394	0.0106838	0.173968	0.711886	0.654463	0.271827	0.390321	6.75604	6.91909	5.55565	5.89511	0.650707	0.288727	0.0700202	0.262654	6.1365	7.43398	6.69763	7.13718	7.02844	6.59167	5.63607	5.50818	5.5227
gene13341	rna26412,rna26413	Gene	protein_coding	40581	Karybeta3	FBgn0087013	NP_001262259.1,NP_524226.1	Karyopherin beta 3	1.01045	6.65635	0.0255332	0.981561	0.994003	-2.70209	5.88832	-2.39927	0.10923	0.288823	-1.03809	5.18774	-0.161495	0.879697	1	-2.83432	5.8644	-4.76504	0.0107751	0.174431	1.0177	1.03527	0.578392	0.546329	6.64885	6.66385	5.21478	5.16085	0.964062	0.326046	0.377317	0.438371	5.54862	7.34569	7.05224	6.2969	6.77444	6.92023	5.10521	5.63475	4.90437
gene17525	rna34615,rna34614,rna34616,rna34611,rna34610,rna34613,rna34612	Gene	protein_coding	43825	sv	FBgn0005561	NP_001014697.1,NP_001014698.1,NP_001014699.1,NP_001014701.1,NP_001162834.1,NP_524633.3,NP_726645.3	shaven	-1.68592	1.04097	-2.30338	0.0830901	0.810841	-2.51687	0.475206	-5.94112	0.0243008	0.179428	-1.00428	0.149073	-0.14175	0.894545	1	-1.49928	0.326553	-2.41197	0.134365	0.379868	0.566627	0.388218	0.0753739	0.419565	1.48382	0.730285	0.152189	0.14602	0.383607	0.417028	0.0596548	0.0460709	1.89925	1.14299	1.40922	0.398783	0.593561	1.19851	0.170942	0.0854108	0.200214
gene3671	rna7928	Gene	protein_coding	19834937	CG45075	FBgn0266445	NP_001285664.1	CG45075	-1.10001	0.279195	-0.615226	0.593954	0.842875	3.8364	0.904477	13.1453	0.00153194	0.0898429	-1.28436	2.10781	-0.866187	0.462402	1	3.28574	0.650641	3.81912	0.0298276	0.224487	0.387162	0.255585	0.721973	0.778342	0.356298	0.218778	2.29605	1.935	0.101354	0.37366	0.23463	0.682784	0.243714	0.440271	0.384909	0.00577308	0.00032872	0.650231	2.27801	2.07096	2.53918
gene3673	rna7933,rna7932,rna7931,rna7935,rna7934	Gene	protein_coding	33863	stai	FBgn0266521	NP_001245912.1,NP_001260122.1,NP_723156.1,NP_723157.1,NP_723158.1	stathmin	-2.58039	7.86541	-2.0327	0.172541	0.810841	-2.58983	7.86253	-6.87339	0.00398937	0.102283	-1.15474	7.10147	-0.540883	0.627501	1	-1.15897	7.10406	-0.284414	0.794544	0.884995	1.16531	0.345951	0.664703	1.29619	8.57887	7.21128	7.20601	6.99844	0.189195	1.14985	0.289633	0.598283	8.53012	8.41882	8.78767	6.59439	6.50152	8.53793	7.33546	7.40835	6.87423
gene14979	rna29550	Gene	protein_coding	41861	Sra-1	FBgn0038320	NP_650447.1	specifically Rac1-associated protein 1	-1.02176	4.49037	-0.0811687	0.941516	0.979422	-2.9517	3.64241	-4.0414	0.0377861	0.206536	1.07198	2.9941	0.536844	0.619849	1	-2.69486	3.69113	-7.99375	0.00138986	0.121934	0.662755	0.669242	0.323533	0.309891	4.50592	4.47487	2.94438	3.04466	0.62949	0.207333	0.227218	0.230317	3.83323	5.08075	4.60379	4.25853	4.67184	4.49423	2.86578	3.20046	2.7669
gene14974	rna29542,rna29541	Gene	protein_coding	44451	ear	FBgn0026441	NP_001262595.1,NP_001262596.1,NP_651979.1	ENL/AF9-related	-1.23695	2.55555	-0.794958	0.471181	0.815911	-2.10101	2.11114	-3.74877	0.0446325	0.219158	1.00404	1.64538	0.0411615	0.969146	1	-1.6917	1.99174	-2.5669	0.0977412	0.341446	0.668428	0.494874	0.245017	0.51179	2.71355	2.40676	1.64247	1.64829	0.465381	0.479808	0.168287	0.17808	2.20036	3.10818	2.8321	1.9155	2.43055	2.87423	1.56022	1.83606	1.53112
gene7753	rna15850	Gene	protein_coding	36624	CG10131	FBgn0033949	NP_610974.1	CG10131	-1.02967	5.09921	-0.0676557	0.949308	0.982918	3.46112	5.94892	3.87025	0.0478324	0.224213	-1.43901	6.64386	-0.972086	0.424461	1	2.47656	5.69489	1.91623	0.130242	0.377814	1.07973	0.80163	0.93557	1.18258	5.12034	5.07817	6.91158	6.3865	0.771688	0.755198	0.217047	0.910045	5.98418	4.49912	4.87772	5.72005	5.2684	4.24604	6.81544	6.7592	7.16009
gene8039	rna16448	Gene	protein_coding	36838	jtb	FBgn0034126	NP_611126.1	jetboil	2.03783	1.6938	1.84967	0.138228	0.810841	4.10201	2.03398	5.21484	0.0292822	0.18853	1.22573	3.43643	0.590164	0.612305	1	2.4673	2.8617	2.05145	0.112212	0.357401	0.961726	0.676343	0.861789	1.10007	1.25642	2.28345	3.29275	3.58638	0.662461	0.697182	0.13633	0.850938	2.01386	0.785148	0.970241	3.01703	2.20382	1.62951	3.3835	3.13597	3.35876
gene14029	rna27741	Gene	protein_coding	41092	Ada	FBgn0037661	NP_649866.1	Adenosine deaminase	1.42598	3.05001	1.14563	0.356907	0.810841	2.35828	3.36723	5.62502	0.00775153	0.121877	1.02638	4.06123	0.117548	0.912677	1	1.69742	3.67864	1.5164	0.218771	0.462938	0.774011	0.381122	0.553511	0.871902	2.80476	3.31671	4.04249	4.08006	0.206612	0.745925	0.320258	0.451452	2.92432	2.56618	2.92377	3.9997	3.42968	2.52074	4.22844	3.67269	4.22635
gene14022	rna27723,rna27722,rna27724	Gene	ncRNA	12798072	CR31429	FBgn0063298		CR31429	-1.39009	2.54857	-1.20527	0.294531	0.810841	-4.24304	1.41135	-6.02637	0.0049041	0.109326	-1.0621	0.667235	-0.296518	0.781594	1	-3.24189	1.20487	-4.86514	0.010092	0.171598	0.682866	0.599282	0.507705	0.604095	2.79721	2.32203	0.712107	0.62519	0.480623	0.485085	0.357967	0.360033	2.24787	3.14023	3.00351	2.20036	1.90936	2.85636	0.939483	0.89736	0.299478
gene17108	gene17108	Gene	pseudogene	5740822	CR31032	FBgn0051032			-1.00497	2.58137	-0.0158258	0.988383	0.995652	2.75613	3.23462	3.49603	0.0596948	0.242662	-1.18204	3.9251	-1.68871	0.168904	1	2.34325	3.13239	5.52621	0.0142161	0.185912	0.782384	0.724642	0.247469	0.385047	2.58495	2.5778	4.04759	3.80631	0.699225	0.351013	0.190236	0.158275	3.26593	1.86881	2.6201	2.71991	2.83547	2.17801	3.92081	3.95562	4.26633
gene4220	rna9070,rna9071,rna9072	Gene	protein_coding	318907	CG31710	FBgn0051710	NP_001260294.1,NP_001260295.1,NP_723480.1	CG31710	-1.81152	4.16399	-3.1811	0.0499945	0.810841	1.43115	4.8663	3.99984	0.0436427	0.217371	-1.07687	5.07805	-0.617539	0.595061	1	2.40748	4.34517	4.32652	0.0155589	0.190336	0.466729	0.223951	0.299676	0.507433	4.61458	3.75739	5.13176	5.02491	0.214799	0.414364	0.0633681	0.2929	4.83523	4.40615	4.60237	3.32919	3.7866	4.15637	5.13274	5.0679	5.19463
gene11645	rna23268,rna23269	Gene	protein_coding	39428	CG10654	FBgn0036294	NP_001261767.1,NP_648583.2	CG10654	-1.12082	2.86858	-0.834836	0.451487	0.810841	2.43875	3.53712	8.41642	0.00942171	0.129557	-1.21053	4.09804	-3.59726	0.0334917	1	2.25802	3.32348	8.03813	0.00412794	0.139186	0.341398	0.264681	0.132718	0.2532	2.95203	2.78748	4.23818	3.96254	0.256366	0.225453	0.065823	0.115245	3.24355	2.76169	2.85086	2.94389	2.52905	2.8895	4.26197	4.16377	4.2888
gene15611	rna30784,rna30783,rna30782	Gene	protein_coding	42369	CG4538	FBgn0038745	NP_001287413.1,NP_650843.1,NP_732463.2	CG4538	-1.4801	4.61874	-1.45685	0.220386	0.810841	-2.30145	4.26681	-3.88642	0.043971	0.217589	1.02081	3.72252	0.109616	0.920724	1	-1.52323	4.02956	-1.69376	0.165561	0.414284	0.672562	0.535935	0.469424	0.620864	4.91024	4.34455	3.7077	3.73741	0.509553	0.438971	0.16608	0.439063	4.34966	5.3453	5.03578	4.09554	4.0867	4.8514	3.69831	3.87827	3.54651
gene4224	rna9081,rna9082	Gene	protein_coding	34289	CG13117	FBgn0032140	NP_001260298.1,NP_609307.1	CG13117	1.88432	5.77076	2.65266	0.0580427	0.810841	2.79371	6.02751	6.16469	0.0137382	0.145776	-1.09631	6.74734	-0.980016	0.385477	1	1.35236	6.45992	1.54692	0.231228	0.473577	0.596823	0.416439	0.23446	0.487594	5.33181	6.24585	6.81399	6.68133	0.390481	0.451356	0.144728	0.18446	5.76001	4.99541	5.24001	6.64004	6.34403	5.75349	6.76829	6.69763	6.97605
gene3465	rna7484,rna7476,rna7477,rna7474,rna7475,rna7478,rna7479,rna7483,rna7482,rna7481,rna7480	Gene	protein_coding	33721	Rtnl1	FBgn0053113	NP_001162875.1,NP_001162876.1,NP_001162877.1,NP_001162878.2,NP_787983.1,NP_787984.1,NP_787985.1,NP_787986.1,NP_787987.1,NP_787988.1,NP_995630.1	Reticulon-like1	-1.90537	8.04279	-1.67307	0.213925	0.810841	-2.08304	7.97436	-5.24232	0.0109448	0.135001	1.01008	7.4698	0.046649	0.966272	1	-1.08234	7.53389	-0.189116	0.861638	0.923932	0.96286	0.34979	0.53702	1.04553	8.52126	7.59119	7.46257	7.47703	0.300569	0.914745	0.178916	0.50634	8.17462	8.67958	8.70957	6.81211	7.36304	8.59841	7.4022	7.66386	7.32165
gene11280	rna22641,rna22640,rna22643,rna22642,rna22639	Gene	protein_coding	44135	ect	FBgn0000451	NP_001261677.1,NP_001287019.1,NP_524706.2,NP_729596.1,NP_729597.2	ectodermal	-1.00552	1.49713	-0.0501006	0.963681	0.987551	2.90462	2.13601	16.7899	0.000109767	0.0732986	-1.43563	2.76634	-3.36546	0.0428876	1	2.03441	1.93893	5.07231	0.0072353	0.157677	0.274795	0.158697	0.268488	0.349876	1.50111	1.49316	3.03946	2.51777	0.0975567	0.256895	0.125169	0.237526	1.40676	1.60158	1.49498	1.72556	1.5366	1.21731	3.17303	2.92486	3.02048
gene4033	rna8708,rna8707	Gene	protein_coding	34156	AlaRS	FBgn0027094	NP_523511.2,NP_995656.1	Alanyl-tRNA synthetase	1.24203	6.98786	0.891284	0.442993	0.810841	-1.76779	6.40912	-2.44234	0.112349	0.291144	-1.10544	5.93857	-1.07015	0.347381	1	-2.42714	6.47481	-7.63261	0.00359621	0.137107	0.607672	0.582904	0.234062	0.290299	6.83326	7.14595	6.01131	5.8667	0.553645	0.250485	0.182357	0.146734	6.25314	7.35596	6.89068	7.35861	7.20941	6.86985	5.88305	6.22007	5.93082
gene3764	rna8114,rna8110,rna8111,rna8112	Gene	protein_coding	249072	Liprin-alpha	FBgn0046704	NP_001260153.1,NP_001260154.1,NP_001260155.1,NP_609067.2,NP_723208.1	Liprin-alpha	-1.44004	2.24132	-1.70408	0.183268	0.810841	-2.04889	1.93433	-4.82373	0.00851371	0.125029	-1.12179	1.39957	-0.771361	0.483549	1	-1.59608	1.62169	-2.18281	0.113265	0.358857	0.534742	0.371578	0.372295	0.53524	2.51976	1.99365	1.48492	1.31912	0.259382	0.467621	0.266067	0.260408	2.22092	2.68645	2.65192	1.77302	1.67717	2.53077	1.4704	1.75795	1.22641
gene1286	rna2887,rna2888,rna2889	Gene	protein_coding	32077	CG1737	FBgn0030293	NP_001285118.1,NP_001285119.1,NP_572711.2	CG1737	1.06666	3.84978	0.272799	0.805904	0.923043	-1.95233	3.28565	-2.86077	0.0836635	0.264493	1.00934	2.845	0.117739	0.914077	1	-2.06322	3.33347	-8.36104	0.00532423	0.143651	0.591146	0.584378	0.197223	0.216458	3.8035	3.89661	2.83831	2.85171	0.556503	0.199396	0.178331	0.0842332	3.29408	4.39742	3.71901	3.69675	3.89755	4.09554	2.76972	3.04075	2.70446
gene1287	rna2890	Gene	protein_coding	32078	dsh	FBgn0000499	NP_511118.2	dishevelled	1.29507	4.40347	1.98645	0.1424	0.810841	-1.55408	3.8899	-6.28128	0.00532676	0.109832	1.00236	3.58655	0.0500311	0.962744	1	-2.00789	4.06007	-5.84261	0.0219152	0.206567	0.325254	0.175391	0.117718	0.298137	4.2209	4.59393	3.58485	3.58825	0.146783	0.29025	0.0960043	0.0681228	4.09916	4.3839	4.17965	4.84647	4.65849	4.27684	3.69546	3.52325	3.53583
gene1285	rna2886	Gene	protein_coding	32076	CG11752	FBgn0030292	NP_572710.1	CG11752	1.41879	7.41981	2.83431	0.0476076	0.810841	2.09568	7.68697	8.51991	0.00796492	0.122848	1.09592	8.30499	1.10641	0.366988	1	1.61878	8.01635	3.99404	0.0168785	0.191335	0.308397	0.217	0.206864	0.301351	7.17177	7.67643	8.23919	8.37133	0.207737	0.227934	0.062725	0.197125	6.97838	7.14556	7.39137	7.92588	7.62439	7.47901	8.20085	8.20514	8.31157
gene15805	rna31195,rna31196	Gene	protein_coding	42526	CG5919	FBgn0038876	NP_001163673.1,NP_650962.1	CG5919	1.5853	4.062	1.60245	0.210551	0.810841	2.43971	4.33911	6.71712	0.0124331	0.140774	-1.10941	4.95444	-0.817614	0.484415	1	1.38718	4.63803	1.14865	0.338725	0.569524	0.718522	0.331785	0.317325	0.71196	3.7432	4.40796	5.0299	4.88011	0.314516	0.646029	0.105647	0.299222	4.02567	3.40428	3.79964	4.99541	4.51239	3.71607	5.0366	4.92107	5.13204
gene328	rna827,rna826	Gene	ncRNA	19835029	CR45197	FBgn0266707		CR45197	-1.76919	1.71843	-1.0694	0.368686	0.810841	5.12305	3.14342	6.43739	0.00625592	0.114302	-1.29877	4.34291	-1.15508	0.320576	1	6.97864	2.37417	3.72913	0.0432056	0.257725	1.33312	0.634178	0.565539	1.30187	2.17857	1.35548	4.53558	4.15843	0.54952	1.2146	0.316559	0.468641	1.72061	2.02719	2.78791	0.0177824	1.6594	2.38926	4.65652	4.77383	4.17637
gene453	rna1089,rna1090,rna1091	Gene	protein_coding	31361	dgt4	FBgn0026085	NP_001259231.1,NP_001259232.1,NP_572150.1	dim gamma-tubulin 4	1.47968	4.93782	1.47535	0.214662	0.810841	2.13807	5.1825	3.83161	0.0344456	0.1992	-1.09778	5.69187	-0.650527	0.553985	1	1.31625	5.42314	1.20776	0.307619	0.542571	0.663637	0.495578	0.358346	0.568531	4.66326	5.22854	5.75957	5.62498	0.448535	0.489111	0.210746	0.289824	5.17875	4.36213	4.44888	5.68601	5.28663	4.71298	5.72834	5.56618	5.98418
gene2252	rna5117,rna5120,rna5118	Gene	protein_coding	32889	CG43759	FBgn0264090	NP_001259697.1,NP_001259698.1,NP_001285422.1,NP_573342.1	CG43759	-1.36213	2.6501	-1.08961	0.337841	0.810841	-2.03269	2.31482	-3.50237	0.0498128	0.226934	-1.17462	1.73904	-1.03936	0.373924	1	-1.75286	1.99093	-2.22892	0.101073	0.344656	0.708753	0.506103	0.386936	0.629213	2.8824	2.43653	1.85901	1.62682	0.47231	0.528445	0.181834	0.341549	2.37392	3.30742	2.96585	2.03051	2.24506	3.03402	1.6947	2.05437	1.82796
gene6417	rna13121,rna13122	Gene	protein_coding	35613	Tsp42Ed	FBgn0029507	NP_001286152.1,NP_523630.1	Tetraspanin 42Ed	-1.53597	1.7915	-3.51686	0.0351223	0.810841	1.2896	2.3038	1.22018	0.329715	0.466719	1.14141	2.5882	0.553094	0.613827	1	2.26088	2.01266	4.82129	0.00958458	0.167948	0.304932	0.520844	0.597538	0.422796	2.12763	1.50848	2.49455	2.68536	0.152728	0.263927	0.497948	0.330301	2.11677	1.98062	2.2855	1.81259	1.37355	1.3393	1.95426	2.59435	2.93504
gene17132	rna33721	Gene	protein_coding	43552	CG7896	FBgn0039728	NP_651754.1	CG7896	1.24265	3.60878	0.698148	0.554423	0.828688	-2.23278	2.81708	-2.45178	0.107303	0.286044	1.08465	2.35452	0.543596	0.616168	1	-2.55803	3.01622	-8.63305	0.00370261	0.137389	0.777562	0.818662	0.373513	0.271861	3.45548	3.76889	2.29663	2.41386	0.768349	0.119343	0.282571	0.244265	2.69563	4.23206	3.43874	3.67027	3.90156	3.73486	2.31831	2.56774	2.00385
gene17136	rna33727	Gene	protein_coding	43556	CG15525	FBgn0039732	NP_651757.1	CG15525	1.10521	5.85663	0.257661	0.820382	0.928564	3.49995	6.62725	3.18719	0.0788817	0.260914	-1.06472	7.54687	-0.366158	0.74012	1	2.97427	6.66932	6.81476	0.0158017	0.190336	0.970185	0.98218	0.427974	0.399678	5.78491	5.92924	7.59225	7.50177	0.965888	0.091211	0.178153	0.389132	6.86857	5.0146	5.47157	6.02291	5.84071	5.92409	7.66993	7.38844	7.71837
gene10899	rna21783,rna21782,rna21784	Gene	protein_coding	318000	CG32373	FBgn0052373	NP_001261534.1,NP_729293.1,NP_996019.1	CG32373	-1.14143	1.06295	-0.761271	0.510633	0.821492	3.01622	1.78984	11.7195	0.000350139	0.0732986	-1.5427	2.42255	-3.76576	0.0214632	1	2.23167	1.4387	4.31724	0.0211451	0.204035	0.434207	0.235395	0.287677	0.464632	1.16264	0.971802	2.75538	2.12993	0.15239	0.406587	0.17941	0.224878	1.00486	1.17407	1.309	0.513272	1.28839	1.11374	2.95951	2.68394	2.6227
gene6577	rna13501	Gene	protein_coding	35743	Or43b	FBgn0026393	NP_523656.2	Odorant receptor 43b	-1.1501	2.08335	-0.898324	0.443449	0.810841	1.66993	2.52966	5.92902	0.0041668	0.103316	1.0798	2.98132	1.04848	0.368387	1	2.07384	2.45532	4.90472	0.0309223	0.226671	0.388999	0.216116	0.182977	0.371612	2.18667	1.98491	2.92646	3.03722	0.14555	0.360743	0.159753	0.0892167	2.07011	2.34981	2.14008	1.57323	2.13578	2.24573	2.74493	3.04565	2.98879
gene12412	gene12412	Gene	pseudogene	12797927	CR43086	FBgn0262532			-1.05986	0.204182	-0.497674	0.667321	0.86789	17.699	1.04912	22.166	0.000242698	0.0732986	-1.52672	4.07935	-6.10055	0.00539678	1	12.2867	0.793928	61.7444	9.48219e-05	0.0945588	0.291897	0.323936	0.173313	0.101521	0.250379	0.166508	4.39597	3.78554	0.290668	0.0267594	0.142993	0.0979307	0.585289	0.102008	0.0638403	0.193974	0.140516	0.165034	4.47869	4.47837	4.23086
gene1508	rna3389,rna3390	Gene	protein_coding	32273	sno	FBgn0265630	NP_001096967.1,NP_511144.2	strawberry notch	-1.29754	1.78542	-1.16098	0.315264	0.810841	-2.18384	1.30315	-5.07887	0.0127821	0.141809	-1.01701	0.844047	-0.0969656	0.929061	1	-1.7117	1.15641	-2.25224	0.0887677	0.334758	0.560617	0.384296	0.434743	0.59633	1.98317	1.60739	0.856304	0.831965	0.33367	0.450506	0.19065	0.390709	1.62516	2.2855	2.03885	1.26937	1.43397	2.11884	0.873223	1.03793	0.657758
gene15980	rna31546,rna31547,rna31545	Gene	protein_coding	42634	mats	FBgn0038965	NP_001262835.1,NP_001287465.1,NP_651041.3	mob as tumor suppressor	-1.57087	5.75588	-2.01307	0.176561	0.810841	-2.27378	5.46631	-13.9007	0.000385316	0.0732986	1.03279	4.92901	0.225333	0.838636	1	-1.4015	5.19012	-1.30069	0.27694	0.516539	0.560611	0.147664	0.35782	0.648472	6.09088	5.43931	4.90579	4.95234	0.0805166	0.554799	0.123781	0.335728	6.00163	6.15806	6.11294	4.81486	5.62766	5.87541	4.88612	5.03822	4.79302
gene15987	rna31557,rna31559,rna31558	Gene	protein_coding	42642	AP-2mu	FBgn0263351	NP_001163686.1,NP_651049.3,NP_732744.1	Adaptor Protein complex 2, mu subunit	1.06788	6.10699	0.677941	0.535061	0.823333	-2.02859	5.52605	-10.2629	0.00644402	0.114715	1.00627	5.04383	0.181116	0.867788	1	-2.15279	5.57407	-10.0445	0.00306072	0.136121	0.242078	0.172224	0.0862895	0.190753	6.0598	6.15455	5.03932	5.04834	0.167553	0.174723	0.0398404	0.0765416	6.21162	6.08775	5.88003	6.24048	6.26966	5.9535	5.02503	5.00859	5.08433
gene3928	rna8480,rna8479,rna8478	Gene	protein_coding	45959	mts	FBgn0004177	NP_001285724.1,NP_001285725.1,NP_476805.1	microtubule star	-1.33322	8.27949	-1.47245	0.25781	0.810841	-2.14465	7.92008	-7.18473	0.00307716	0.097782	-1.0603	7.34645	-0.406572	0.706509	1	-1.70563	7.67983	-2.44692	0.0835169	0.33131	0.488063	0.26536	0.359889	0.545261	8.48955	8.07464	7.38881	7.30433	0.150901	0.464149	0.218277	0.286139	8.31729	8.55294	8.59841	7.82244	7.79119	8.61029	7.41806	7.59099	7.15738
gene10626	rna21264	Gene	protein_coding	38647	Ppat-Dpck	FBgn0035632	NP_647985.1	Bifunctional Phosphopantetheine adenylyltransferase - Dephospho-CoA kinase	1.18071	1.53898	0.616961	0.577455	0.836874	2.16485	1.90098	3.57545	0.0244528	0.180192	1.10297	2.60781	0.300915	0.781759	1	2.02231	2.1112	1.93908	0.127153	0.375215	0.6728	0.539783	0.813827	0.907529	1.42381	1.66346	2.53807	2.67946	0.346928	0.576456	0.41353	0.700933	1.8243	1.21553	1.2316	2.20115	1.73442	1.05481	2.57523	2.10722	2.93177
gene12687	rna25155,rna25156,rna25157	Gene	protein_coding	40171	Su(Tpl)	FBgn0014037	NP_001163477.1,NP_001287122.1,NP_649155.3	Su(Tpl)	-1.68273	3.02758	-1.43356	0.231253	0.810841	-2.56512	2.66128	-3.39347	0.0289984	0.188211	-1.16539	1.95362	-0.624624	0.566128	1	-1.7765	2.22252	-1.6962	0.182496	0.432252	0.907134	0.693655	0.612308	0.846556	3.42617	2.67537	2.06715	1.84633	0.535126	0.732484	0.441358	0.424411	2.81228	3.67217	3.79406	2.17801	2.33158	3.51651	2.26799	2.37236	1.56109
gene14954	rna29486,rna29487,rna29485,rna29491,rna29488,rna29489,rna29490	Gene	protein_coding	41840	Hsc70-4	FBgn0266599	NP_001262586.1,NP_524356.1,NP_731987.1,NP_731988.1,NP_731989.1,NP_788679.1,NP_788680.1	Heat shock protein cognate 4	-1.09919	11.4847	-0.333391	0.757681	0.903362	-2.51805	10.8665	-3.35501	0.0375848	0.205991	1.01123	10.2288	0.041359	0.969334	1	-2.26537	10.8107	-2.93439	0.0488432	0.268899	0.708845	0.687813	0.674936	0.696357	11.5531	11.4166	10.2208	10.2369	0.585525	0.399528	0.360899	0.570343	10.8846	11.9748	11.7999	10.96	11.5881	11.7018	10.0571	10.6345	9.97077
gene15399	rna30374	Gene	protein_coding	42180	CG7988	FBgn0038582	NP_650691.1	CG7988	1.33377	3.63344	0.781935	0.493673	0.821367	2.65939	4.07656	5.84483	0.0173889	0.160422	1.07882	4.89714	0.536657	0.633541	1	2.15105	4.36482	2.14383	0.134852	0.380835	0.920398	0.418163	0.353269	0.892788	3.43162	3.84713	4.84272	4.95217	0.39688	0.830433	0.131709	0.327798	3.88319	3.27351	3.13816	4.53559	4.08095	2.92486	4.81222	4.72894	4.987
gene99	rna249,rna248	Gene	protein_coding	31037	CG3711	FBgn0040344	NP_001259114.1,NP_569869.2	CG3711	-1.11792	3.30888	-0.627784	0.566418	0.832775	-2.21013	2.75953	-4.91316	0.0146468	0.150672	-1.07214	2.19531	-0.378605	0.731452	1	-2.11962	2.63235	-3.78852	0.0255173	0.216754	0.443695	0.403344	0.459716	0.495497	3.39026	3.22945	2.24613	2.14564	0.35261	0.269317	0.19584	0.415915	2.99736	3.67921	3.49422	2.92346	3.33436	3.43052	2.25284	2.43853	2.04703
gene8968	rna18033	Gene	protein_coding	37387	cpa	FBgn0034577	NP_611539.1	capping protein alpha	-1.5389	6.39904	-1.67921	0.201573	0.810841	-2.01277	6.19243	-6.1463	0.00840564	0.124566	1.00427	5.71143	0.0295957	0.9785	1	-1.30237	5.902	-0.973576	0.398709	0.61563	0.641465	0.284391	0.359434	0.678079	6.71754	6.09565	5.70836	5.7145	0.251596	0.590065	0.132582	0.334088	6.4406	6.93203	6.77999	5.49569	6.11595	6.6753	5.70136	5.8443	5.57941
gene6962	rna14259,rna14258,rna14260,rna14261	Gene	protein_coding	36040	TER94	FBgn0261014	NP_001097249.1,NP_001097250.1,NP_001286261.1,NP_477369.1	TER94	-1.03354	8.70576	-0.0901538	0.93402	0.977243	-2.81076	7.94923	-2.98874	0.0760962	0.25878	1.07734	7.29217	0.379919	0.726237	1	-2.52432	7.98617	-4.03123	0.0157314	0.190336	0.914305	0.864049	0.489977	0.573978	8.72959	8.682	7.23863	7.3461	0.821391	0.401586	0.268137	0.410097	7.82553	9.43	8.93323	8.22344	8.97097	8.85159	7.1523	7.5393	7.02429
gene10818	rna21604,rna21605	Gene	protein_coding	50310	CG8620	FBgn0040837	NP_001137895.1,NP_652453.1	CG8620	1.23625	1.37864	0.48049	0.663663	0.865758	8.34403	2.30225	5.12095	0.0228063	0.175997	1.12186	4.37702	0.448178	0.681534	1	7.57196	2.62106	6.78509	0.00250539	0.132276	1.10296	1.03523	0.641131	0.745568	1.23411	1.54009	4.29486	4.46075	0.978592	0.508805	0.337728	0.544966	2.35993	0.587217	0.7552	2.08816	1.44934	1.08277	4.55264	3.91255	4.41938
gene10815	rna21595,rna21596	Gene	protein_coding	38784	Dbi	FBgn0010387	NP_523952.2,NP_729218.1	Diazepam-binding inhibitor	1.29775	1.17947	0.897684	0.427159	0.810841	2.50657	1.53195	3.14439	0.0424075	0.21509	1.06761	2.37879	0.148099	0.890452	1	2.06205	1.83145	1.643	0.186823	0.435135	0.725501	0.730253	1.10381	1.10067	1.00635	1.38236	2.33206	2.42644	0.401278	0.604423	0.610119	0.919862	1.46926	0.792508	0.757284	1.28689	2.02884	0.831356	2.03292	1.92925	3.03402
gene12359	rna24599,rna24598,rna24597,rna24603,rna24602,rna24601,rna24600,rna24605,rna24604	Gene	protein_coding	39958	Nedd4	FBgn0259174	NP_001137964.1,NP_001137965.1,NP_001261990.1,NP_001261991.1,NP_648993.1,NP_730282.1,NP_730283.1,NP_730284.2,NP_996116.1	Nedd4	-1.53857	3.87535	-1.96698	0.146297	0.810841	-2.37939	3.51815	-7.11154	0.00267694	0.0960501	-1.03097	2.92591	-0.187103	0.863652	1	-1.59439	3.22297	-1.90922	0.1349	0.380861	0.54735	0.304588	0.407382	0.610556	4.19859	3.577	2.94799	2.90399	0.242575	0.490663	0.184203	0.363358	3.95149	4.20788	4.43638	3.25366	3.33575	4.14158	2.9947	3.10435	2.74493
gene9512	rna18987	Gene	protein_coding	37783	CG5569	FBgn0034919	NP_611840.1	CG5569	1.33918	4.29955	2.21128	0.0984279	0.810841	2.7445	4.767	8.52499	0.00115243	0.0850414	-1.10731	5.47656	-0.951796	0.403499	1	1.85079	4.93953	5.04523	0.014097	0.185912	0.330033	0.295931	0.267616	0.304902	4.09404	4.51538	5.55058	5.40352	0.192416	0.268138	0.224836	0.145145	3.87603	4.16591	4.24017	4.32415	4.82188	4.40012	5.30996	5.58647	5.75531
gene17098	rna33650,rna33651	Gene	protein_coding	43518	ca	FBgn0000247	NP_001287593.1,NP_733309.3	claret	1.05865	2.02783	0.185298	0.865905	0.949365	-1.79274	1.50838	-1.97237	0.165796	0.331403	-1.18526	1.01499	-1.03645	0.367424	1	-2.24949	1.36453	-4.40289	0.0120177	0.180239	0.768591	0.739558	0.409771	0.460108	1.98714	2.06936	1.14497	0.899764	0.705086	0.305918	0.223157	0.343676	1.2517	2.65734	2.05236	1.74354	2.35046	2.11409	1.09392	1.38923	0.951759
gene16947	rna33358,rna33357	Gene	protein_coding	43392	htt	FBgn0027655	NP_001263041.1,NP_651629.1	huntingtin	1.11561	1.65784	0.419344	0.701404	0.881911	-1.7409	1.11111	-2.30168	0.120029	0.297008	-1.04371	0.749476	-0.318694	0.766512	1	-2.02705	1.11827	-4.2179	0.0150383	0.189062	0.651909	0.601888	0.335428	0.418602	1.5808	1.73864	0.78097	0.719252	0.563276	0.328185	0.212107	0.259851	0.975206	2.08907	1.67813	1.36131	1.89689	1.9577	0.783764	0.991666	0.56748
gene16945	rna33350	Gene	protein_coding	43390	Sid	FBgn0039593	NP_651627.1	Stress induced DNase	-1.26094	1.9094	-0.518583	0.650395	0.860574	1.97519	2.52771	1.47757	0.252549	0.398753	1.01004	3.07315	0.0384631	0.97129	1	2.51561	2.32142	3.92674	0.0283624	0.221007	1.11723	1.15112	0.649236	0.587053	2.08396	1.74946	3.06595	3.08037	1.08233	0.277068	0.391973	0.517557	3.33308	1.49403	1.42477	1.9758	1.8321	1.44047	3.301	2.61346	3.28341
gene15944	gene15944	Gene	pseudogene	14462505	CR43697	FBgn0263835			-2.04772	1.52397	-2.56046	0.0655465	0.810841	3.42036	2.87984	5.33718	0.0213432	0.172359	-2.21499	3.27696	-6.59123	0.00350343	1	3.16206	1.73412	5.76885	0.00938727	0.167948	0.699473	0.575756	0.301489	0.498661	2.12629	1.09227	3.90044	2.75314	0.546195	0.43696	0.182118	0.240268	1.60158	2.0856	2.6917	0.592462	1.2824	1.40197	3.78324	4.11025	3.80783
gene15948	rna31494	Gene	protein_coding	42609	CG7080	FBgn0038941	NP_651019.1	CG7080	1.26713	1.87402	1.37665	0.284473	0.810841	2.34746	2.24365	7.2499	0.00652396	0.114715	1.21442	3.07905	1.24725	0.280596	1	2.24982	2.5718	4.05508	0.0195072	0.200265	0.429745	0.294118	0.389212	0.499661	1.71101	2.05257	2.94211	3.22238	0.124646	0.411271	0.2664	0.283755	1.75384	1.80859	1.57059	2.3025	2.27731	1.5779	3.04405	2.63979	3.14248
gene8355	rna17012,rna17013,rna17014	Gene	protein_coding	37053	CG5773	FBgn0034290	NP_001286557.1,NP_001286558.1,NP_611281.1	CG5773	1.45919	1.76439	0.93266	0.425644	0.810841	2.7416	2.11883	5.78189	0.0152404	0.151961	1.42533	3.21325	3.98211	0.0163736	1	2.67799	2.67574	2.6173	0.113607	0.359272	1.01243	0.435872	0.222394	0.940474	1.51274	2.05791	2.96776	3.47906	0.406319	0.92732	0.157763	0.156748	1.87346	1.07256	1.5922	3.11406	1.37712	1.68253	3.11519	2.98671	2.80137
gene10743	rna21450	Gene	protein_coding	38732	CG42747	FBgn0261801	NP_648045.2	CG42747	-1.52028	4.18319	-1.5852	0.191486	0.810841	-2.05918	3.94093	-3.70639	0.0280816	0.187565	-1.09466	3.38832	-0.65689	0.547703	1	-1.48268	3.59661	-1.7473	0.187317	0.435437	0.660329	0.486976	0.344036	0.563249	4.49626	3.89192	3.45419	3.32371	0.41258	0.515569	0.258695	0.226799	4.97265	4.26134	4.25479	3.80077	3.428	4.44698	3.69888	3.48022	3.18346
gene2069	rna4718,rna4720,rna4719	Gene	protein_coding	32721	Fim	FBgn0024238	NP_523385.1,NP_728073.1,NP_728074.1	Fimbrin	-1.62725	4.76242	-2.26983	0.111605	0.810841	-2.36378	4.46309	-8.12932	0.00354089	0.0997851	1.0627	3.92909	0.552342	0.61934	1	-1.36693	4.19261	-1.44276	0.245854	0.488119	0.536009	0.264431	0.275104	0.541354	5.12657	4.42414	3.88547	3.9732	0.232598	0.482912	0.125786	0.244664	4.94761	5.38949	5.04261	4.10694	4.18557	4.97991	4.03001	3.82564	3.80077
gene2068	rna4717	Gene	protein_coding	32720	CG8661	FBgn0030837	NP_573212.1	CG8661	-1.02201	0.327194	-0.295189	0.791682	0.916409	1.81044	0.641713	4.54791	0.0150527	0.151267	1.34809	1.39857	1.33209	0.27104	1	2.49434	0.713099	4.64742	0.0413312	0.254249	0.184271	0.326134	0.560298	0.491453	0.343273	0.311868	1.19962	1.63053	0.176079	0.0543311	0.274517	0.488441	0.546344	0.233044	0.250431	0.301014	0.370807	0.263784	0.905185	1.44853	1.24513
gene5874	rna12146	Gene	protein_coding	3346226	ppk13	FBgn0053508	NP_001014495.1	pickpocket 13	-2.14901	1.83335	-3.12186	0.0385593	0.810841	1.50768	2.74668	1.90842	0.129042	0.304718	-2.96951	2.1338	-6.44113	0.0096799	1	1.0911	1.42426	0.423804	0.705514	0.830006	0.612333	0.53759	0.422242	0.51404	2.46643	1.36276	3.05876	1.48854	0.374532	0.484435	0.385653	0.17193	2.15038	2.3688	2.88011	0.969281	1.21518	1.90382	3.10703	3.41801	2.65125
gene16766	rna33041,rna33040	Gene	protein_coding	43258	Cpr97Ea	FBgn0039480	NP_001263006.1,NP_651529.2	Cuticular protein 97Ea	-1.59083	3.83377	-2.21234	0.116229	0.810841	-2.87771	3.33475	-4.80332	0.0137902	0.146108	-1.10475	2.58549	-0.843635	0.478184	1	-1.99842	2.97239	-7.0833	0.0113817	0.178447	0.52437	0.549878	0.295057	0.244247	4.18326	3.51349	2.65834	2.51463	0.470085	0.232346	0.285283	0.0753134	3.66151	4.5738	4.31447	3.60913	3.68274	3.24858	2.34663	2.72193	2.90646
gene4139	rna8920,rna8919	Gene	protein_coding	34226	Try29F	FBgn0015316	NP_001285772.1,NP_523518.2	Trypsin 29F	1.72002	1.67551	5.03902	0.0269012	0.810841	2.15373	1.79961	5.29845	0.0281133	0.187565	1.13745	2.52739	0.580618	0.593631	1	1.42426	2.35311	1.77229	0.166205	0.415257	0.268942	0.361822	0.554269	0.498627	1.32936	2.11179	2.4362	2.622	0.0745695	0.258397	0.354055	0.42645	1.2482	1.39485	1.34504	2.21607	2.30175	1.81755	2.81571	2.11479	2.3781
gene4916	rna10376	Gene	protein_coding	10178864	CG42711	FBgn0261628	NP_001188801.2	CG42711	-1.32281	1.11564	-0.677184	0.543301	0.826626	4.21386	2.13427	3.76819	0.0415486	0.213274	-1.5516	3.07754	-0.95446	0.425709	1	3.5925	1.60871	2.62812	0.0818687	0.327965	1.0323	0.953839	1.15007	1.21593	1.33554	0.931941	3.41068	2.77693	0.887413	0.527394	0.349725	1.0956	2.33104	0.627463	1.04812	1.53112	0.538101	0.726603	3.60061	3.00709	3.62435
gene4911	rna10367,rna10366,rna10368	Gene	protein_coding	34805	Ance	FBgn0012037	NP_001285915.1,NP_477046.1,NP_723852.1	Angiotensin converting enzyme	1.06061	11.7547	0.35102	0.74491	0.897816	-3.26843	10.8244	-7.85328	0.00493842	0.109358	1.04169	10.0332	0.275006	0.801645	1	-3.3278	10.8955	-7.25984	0.00262087	0.132276	0.418931	0.376834	0.371159	0.413833	11.7123	11.7972	10.0037	10.0627	0.339322	0.245689	0.163903	0.333009	11.352	12.0257	11.7593	11.9748	11.9001	11.5168	10.0034	10.1678	9.84001
gene4912	rna10369	Gene	protein_coding	34806	Ance-2	FBgn0032535	NP_788042.1	Ance-2	1.23449	1.15952	1.34664	0.29344	0.810841	3.18496	1.654	10.3461	0.00293303	0.0969848	1.01801	2.70159	0.0674507	0.950918	1	2.62644	1.89392	3.37266	0.0371115	0.241777	0.390904	0.279791	0.661309	0.715439	1.01747	1.32139	2.68875	2.7145	0.110581	0.374937	0.257011	0.609324	0.892471	1.10254	1.0574	1.7213	1.26507	0.977802	2.61639	2.47567	2.97418
gene7808	rna15975,rna15974,rna15971,rna15973,rna15972	Gene	protein_coding	36673	ckn	FBgn0033987	NP_001286437.1,NP_001286438.1,NP_611009.1,NP_725433.1,NP_725434.1	caskin	-1.38202	4.61836	-1.08779	0.341099	0.810841	-2.20019	4.25094	-3.60099	0.0292615	0.18853	1.02186	3.73558	0.128173	0.904198	1	-1.55796	4.05845	-1.6883	0.190993	0.439517	0.743233	0.547191	0.421512	0.656239	4.85764	4.39087	3.72001	3.7512	0.458152	0.585228	0.299191	0.296913	4.36502	5.27097	4.93693	4.06656	4.03959	5.06645	3.58758	4.06256	3.50989
gene7809	rna15976	Gene	protein_coding	36674	pcs	FBgn0033988	NP_611010.4	parcas	-1.74076	4.81904	-1.46289	0.219609	0.810841	-2.69222	4.46426	-3.93695	0.0462863	0.221676	-1.10894	3.73133	-0.523349	0.643142	1	-1.71506	4.02786	-1.56157	0.205829	0.452583	0.946855	0.628595	0.493711	0.863223	5.23546	4.43574	3.80666	3.65748	0.605372	0.728052	0.169284	0.463782	4.53788	5.62317	5.54532	3.88059	4.16658	5.26005	3.9422	3.86086	3.61691
gene17158	rna33771	Gene	protein_coding	43575	CG15528	FBgn0039742	NP_651767.2	CG15528	1.54929	2.81007	1.27366	0.273286	0.810841	2.84795	3.17849	4.24535	0.0268954	0.185709	-1.23939	3.86397	-1.10009	0.343523	1	1.48317	3.41609	1.27598	0.282644	0.520097	0.858919	0.616031	0.487507	0.771953	2.51196	3.14356	4.02189	3.71225	0.558433	0.652606	0.26009	0.41233	3.12451	2.03122	2.38015	3.72292	3.2712	2.43657	4.24866	3.73798	4.07902
gene12470	rna24766,rna24767	Gene	protein_coding	317908	CG32196	FBgn0052196	NP_001262014.1,NP_730334.2	CG32196	-1.04928	1.4978	-0.133094	0.905936	0.964819	3.21578	2.22103	2.69116	0.0623149	0.245922	-1.23272	3.06343	-0.737158	0.510973	1	2.73724	2.06588	6.66523	0.0128637	0.18092	0.903231	1.08459	0.709238	0.37751	1.5329	1.4635	3.21807	2.91622	0.895424	0.118494	0.612001	0.358432	2.53857	0.822068	1.23807	1.4136	1.37811	1.59878	3.59218	2.51181	3.55022
gene3050	rna6691,rna6690,rna6693,rna6692,rna6694,rna6686,rna6687,rna6688,rna6689	Gene	protein_coding	33418	Rab5	FBgn0014010	NP_001259925.1,NP_001259926.1,NP_001259927.1,NP_523457.1,NP_722795.1,NP_722796.1,NP_722797.1,NP_722798.1,NP_722799.1	Rab5	-1.92559	6.6714	-2.33759	0.121698	0.810841	-2.04347	6.62523	-7.2526	0.00571957	0.111517	-1.00544	6.12583	-0.0376399	0.972865	1	-1.06699	6.16852	-0.216576	0.842462	0.913235	0.700427	0.246226	0.36015	0.748117	7.16077	6.21547	6.12975	6.12192	0.219992	0.664982	0.110592	0.34275	6.92953	7.18531	7.36746	5.67213	6.01725	6.95702	6.13111	6.23966	6.01848
gene3581	rna7739,rna7740,rna7742,rna7741	Gene	protein_coding	33798	CG7236	FBgn0031730	NP_001188702.1,NP_001285634.1,NP_001285635.1,NP_608950.3	CG7236	-1.00384	0.626296	-0.0459535	0.965703	0.987687	3.79414	1.26724	11.3482	0.0018367	0.0915722	-1.46503	2.26065	-1.94688	0.135476	1	2.59974	1.11726	5.3734	0.0175018	0.192599	0.208288	0.29362	0.490135	0.444301	0.629065	0.623539	2.55284	2.00191	0.125779	0.166022	0.265316	0.412116	0.535455	0.772038	0.579702	0.807967	0.576635	0.486015	2.74392	2.24991	2.66468
gene3637	rna7854,rna7855,rna7850,rna7851,rna7852,rna7853	Gene	protein_coding	33835	eIF-4a	FBgn0001942	NP_001245907.1,NP_001260117.1,NP_476595.1,NP_723137.1,NP_723138.1,NP_723139.1	Eukaryotic initiation factor 4a	1.22621	11.3229	1.31173	0.307875	0.810841	-1.89619	10.7052	-4.04391	0.0412737	0.212643	1.01514	10.2644	0.120526	0.912598	1	-2.29044	10.8567	-6.83867	0.0124597	0.18092	0.388476	0.395377	0.311623	0.30282	11.1767	11.4709	10.2536	10.2753	0.377276	0.0926101	0.118262	0.288311	10.7418	11.4157	11.3726	11.5566	11.3726	11.4835	10.2045	10.3885	10.1678
gene12896	rna25537	Gene	protein_coding	40326	CG10581	FBgn0037046	NP_649279.2	CG10581	1.19796	1.98717	0.734139	0.523446	0.822878	3.97066	2.67701	8.99593	0.00129602	0.0874234	-1.20382	3.71431	-0.751894	0.503295	1	2.75332	2.75717	3.2369	0.0320068	0.229658	0.614799	0.38303	0.616484	0.781868	1.86115	2.12173	3.85052	3.58291	0.224117	0.572493	0.310617	0.532512	2.11884	1.7117	1.7529	2.77152	1.90208	1.69159	3.98243	3.49572	4.07342
gene7406	rna15133	Gene	protein_coding	36374	CG13151	FBgn0033750	NP_610793.1	CG13151	1.55396	2.96099	1.19257	0.33555	0.810841	2.01805	3.12575	4.79878	0.0109238	0.135001	1.03212	3.69574	0.164769	0.879811	1	1.34036	3.50093	0.75132	0.508575	0.695628	0.923625	0.365615	0.479423	0.974297	2.66004	3.29598	3.673	3.71861	0.296468	0.874752	0.213966	0.429028	2.98842	2.57961	2.41208	4.0927	3.43533	2.35993	3.58147	3.52003	3.91751
gene7857	rna16068,rna16069	Gene	protein_coding	36703	unc-5	FBgn0034013	NP_001286450.1,NP_611033.2	unc-5	-1.39522	3.07161	-2.36805	0.121842	0.810841	-2.13103	2.72127	-12.5407	0.000242355	0.0732986	1.00697	2.23469	0.101264	0.924336	1	-1.5168	2.52239	-2.88518	0.0753774	0.317525	0.351443	0.150758	0.171477	0.360817	3.32123	2.84074	2.22968	2.23971	0.102041	0.336303	0.110976	0.130724	3.29475	3.43391	3.23505	2.69965	2.59797	3.22461	2.23959	2.33537	2.11409
gene7853	rna16063,rna16064	Gene	protein_coding	36700	CG8157	FBgn0034010	NP_001286449.1,NP_611030.1	CG8157	1.27098	1.93184	0.468161	0.665847	0.867426	3.70883	2.54194	3.67256	0.0305991	0.191008	-1.37623	3.41945	-0.846449	0.457544	1	2.12035	2.59874	1.42723	0.229711	0.473042	1.27987	0.891816	0.942758	1.31588	1.7666	2.11254	3.65756	3.19684	0.767726	1.02405	0.453797	0.826354	2.63881	1.19325	1.46773	3.29021	1.61589	1.43152	3.1339	3.90317	3.93562
gene7245	rna14865	Gene	protein_coding	5740848	CG34229	FBgn0259832	NP_001097276.1	CG34229	1.01896	4.43529	0.043128	0.969057	0.988846	4.7354	5.42882	3.56434	0.0566604	0.239198	-1.23006	6.51417	-0.828767	0.466874	1	3.77809	5.322	5.34767	0.0125604	0.18092	1.08836	1.0902	0.624316	0.621108	4.42176	4.44886	6.66524	6.36652	1.04949	0.288271	0.29512	0.550159	5.5718	3.51584	4.17764	4.70237	4.50891	4.13529	6.7194	6.3468	6.92953
gene2867	rna6360,rna6359	Gene	protein_coding	33298	Tango14	FBgn0031312	NP_001259857.1,NP_608577.2	Transport and Golgi organization 14	2.46661	5.52538	5.09472	0.00720944	0.810841	1.82691	5.32936	4.6046	0.0219095	0.174094	1.34403	5.99125	3.30161	0.0324882	1	-1.00456	6.21161	-0.0304647	0.977574	0.988962	0.442822	0.327032	0.223779	0.37312	4.91236	6.21489	5.78176	6.20833	0.296525	0.328883	0.137924	0.176222	5.25089	4.69865	4.78754	6.54903	6.20411	5.89153	5.70661	5.69774	5.94094
gene13062	rna25860	Gene	ncRNA	14462912	CR43995	FBgn0264727		CR43995	1.3193	3.38508	0.457092	0.680018	0.87297	5.81354	4.27628	2.9982	0.0694694	0.251661	-1.21616	5.58756	-0.660389	0.54513	1	3.62332	4.42308	3.86997	0.0198426	0.201946	1.51486	1.46701	0.740493	0.831262	3.19109	3.59086	5.73051	5.44818	1.36724	0.652266	0.531774	0.515312	4.75443	2.21887	2.59996	4.01393	2.83969	3.91897	6.24205	5.18058	5.76889
gene12334	rna24553	Gene	ncRNA	43918	noe	FBgn0026197		noe	-1.29799	1.68898	-1.64948	0.240397	0.810841	3.50761	2.64204	5.14328	0.00726269	0.120153	-1.46987	3.40891	-1.17143	0.314186	1	3.09746	2.17923	4.16793	0.0529193	0.2761	0.395115	0.609701	0.821623	0.677824	1.88757	1.51129	3.69806	3.14238	0.394769	0.0165344	0.464643	0.677622	2.26944	1.91222	1.48105	1.49403	1.51286	1.52698	4.06956	3.17707	3.84755
gene7638	rna15624	Gene	protein_coding	36543	DJ-1alpha	FBgn0033885	NP_610916.1	DJ-1alpha	1.06499	0.60088	0.345219	0.757972	0.903441	2.4734	1.01901	5.1856	0.0229595	0.176369	-1.1446	1.76355	-0.39056	0.721448	1	2.02905	1.03992	2.02283	0.130913	0.377995	0.4558	0.436385	0.864097	0.874063	0.557171	0.648018	1.86367	1.66882	0.136922	0.434749	0.414348	0.758274	0.400071	0.651121	0.620322	0.281486	1.12835	0.534219	1.99635	1.39923	2.19542
gene14060	rna27806	Gene	ncRNA	26067461	CR46145	FBgn0267820		CR46145	-1.06789	2.38079	-0.279055	0.802149	0.92123	-3.58894	1.19205	-9.36093	0.00146504	0.0880711	-1.07253	0.532186	-0.588267	0.608602	1	-3.60455	1.0629	-5.68128	0.0269387	0.218508	0.588161	0.341113	0.297437	0.563954	2.42865	2.33389	0.585088	0.484068	0.18567	0.558086	0.286155	0.0811401	2.26358	2.62966	2.39269	1.7096	2.50762	2.78444	0.363105	0.908041	0.484119
gene14064	rna27813	Gene	protein_coding	41121	CG8132	FBgn0037687	NP_649888.1	CG8132	1.50516	4.68288	1.25913	0.300512	0.810841	2.07569	4.89574	4.24639	0.0165213	0.157065	-1.06805	5.4031	-0.37609	0.728255	1	1.29118	5.16818	0.783012	0.492227	0.683548	0.811488	0.429747	0.437402	0.815567	4.3972	4.98712	5.45079	5.35582	0.351122	0.731591	0.247782	0.360451	4.79551	4.13248	4.26361	5.59927	5.18522	4.17688	5.42034	5.21964	5.71239
gene13064	rna25862	Gene	protein_coding	40450	CG7130	FBgn0037151	NP_649380.1	CG7130	1.0799	2.60934	0.511336	0.648534	0.859908	6.66312	3.67626	10.9876	0.000608381	0.0732986	-1.33964	5.07537	-2.26936	0.0903058	1	4.60579	3.6024	15.7476	0.000170536	0.0958717	0.37565	0.431326	0.321969	0.242353	2.55448	2.66538	5.29068	4.86883	0.347445	0.142809	0.255584	0.195807	2.82371	2.16227	2.67746	2.73559	2.50105	2.75949	4.99595	5.45136	5.42472
gene10299	rna20630	Gene	protein_coding	5740186	CG34265	FBgn0085294	NP_001097491.1	CG34265	-1.58555	3.23624	-0.87598	0.461035	0.813492	1.4698	3.85358	0.734134	0.529588	0.636182	-1.15099	4.03868	-0.718268	0.512774	1	2.02472	3.39169	3.52709	0.0251821	0.216754	1.31485	1.31088	0.489232	0.499775	3.58577	2.92079	4.14139	3.93851	1.25913	0.378738	0.364712	0.326088	4.81731	2.30076	3.63925	3.08523	3.18951	2.48762	4.56251	3.92731	3.93437
gene794	rna1812,rna1813	Gene	protein_coding	31648	CG3032	FBgn0029928	NP_001284974.1,NP_572376.1	CG3032	1.28642	2.97093	0.94014	0.410832	0.810841	2.31016	3.34469	5.17038	0.0112533	0.136236	-1.08331	3.94464	-0.585122	0.591833	1	1.65769	3.50383	1.99399	0.144844	0.393357	0.669435	0.404671	0.341756	0.633389	2.7948	3.15816	4.00279	3.88734	0.346932	0.572522	0.208319	0.270925	3.18346	2.5164	2.68453	3.60871	3.35185	2.51392	3.91778	3.85042	4.24017
gene3808	rna8206,rna8207	Gene	protein_coding	33978	CG10399	FBgn0031877	NP_001285696.1,NP_609089.1	CG10399	2.41558	2.62218	2.76932	0.0655758	0.810841	2.79497	2.70366	4.94589	0.00818467	0.124211	1.47939	3.81696	1.92155	0.127846	1	1.71174	3.70192	1.70169	0.184464	0.433039	0.795794	0.519287	0.509283	0.789302	2.06206	3.33443	3.54489	4.1099	0.392102	0.692491	0.340464	0.378753	2.51246	1.87688	1.79685	3.8374	3.62129	2.54461	3.6938	3.15535	3.78554
gene171	rna395,rna394,rna393	Gene	protein_coding	31101	pck	FBgn0013720	NP_001033820.1,NP_569919.2,NP_726742.1	pickel	-1.33554	7.09577	-0.787892	0.483174	0.818731	-2.19306	6.71723	-3.49397	0.0341205	0.198615	1.01958	6.18857	0.0908597	0.932638	1	-1.61054	6.53732	-1.32232	0.273162	0.514317	0.917644	0.561632	0.533302	0.900584	7.30755	6.89012	6.1746	6.20258	0.479998	0.782095	0.291602	0.44652	6.76642	7.68194	7.4743	6.01404	7.13835	7.51798	5.98817	6.51064	6.025
gene16964	rna33394,rna33393,rna33392	Gene	protein_coding	44266	Inx3	FBgn0265274	NP_001263050.1,NP_001287575.1,NP_524730.1	Innexin 3	-1.89282	8.44045	-1.26522	0.28026	0.810841	-4.65462	7.72467	-4.57436	0.0193101	0.165607	1.01291	6.70384	0.0401403	0.970398	1	-2.42776	7.32502	-1.79792	0.155879	0.405071	1.26019	0.840083	0.798331	1.23274	8.91326	7.99272	6.69459	6.71309	0.744135	1.01702	0.389874	0.696657	8.07439	9.49382	9.17155	6.94092	8.06627	8.97097	6.55052	7.136	6.39726
gene0	rna0	Gene	ncRNA	5740321	CR40469	FBgn0058469		CR40469	2.98958	10.3139	3.6071	0.0273829	0.810841	1.80612	9.97146	1.87595	0.138336	0.310361	2.58583	11.0712	2.9841	0.044204	1	1.5622	11.4513	1.45328	0.228628	0.472104	0.758654	0.787471	0.795549	0.767036	9.55413	11.1341	10.407	11.7777	0.622397	0.433794	0.482424	0.632587	10.2045	8.96408	9.49382	11.4157	11.352	10.6345	10.586	9.86069	10.7744
gene13717	rna27177,rna27185,rna27184,rna27181,rna27180,rna27183,rna27182,rna27178,rna27179	Gene	protein_coding	40863	lap	FBgn0086372	NP_001138019.2,NP_001163538.1,NP_001246958.1,NP_001246959.1,NP_001246960.1,NP_001262338.1,NP_001262339.1,NP_001262340.1,NP_524252.2	like-AP180	-1.91423	3.3526	-1.93358	0.141482	0.810841	-2.41853	3.15275	-4.31982	0.0172289	0.160399	-1.01697	2.56725	-0.0985606	0.926324	1	-1.28488	2.72998	-0.792254	0.490451	0.682135	0.839129	0.510867	0.426514	0.790612	3.85354	2.91677	2.57941	2.55514	0.428061	0.721735	0.278835	0.322746	3.35934	4.0927	4.10858	2.42532	2.57961	3.74539	2.37236	2.89647	2.4694
gene16295	rna32167	Gene	protein_coding	42898	BRWD3	FBgn0011785	NP_732982.1	BRWD3	-1.02976	3.18894	-0.060817	0.955484	0.984328	-2.19415	2.58184	-1.65102	0.204945	0.361468	-1.10172	2.0054	-0.351587	0.742889	1	-2.34747	2.47696	-2.98241	0.0408486	0.252758	1.20483	1.1893	0.688472	0.714973	3.21016	3.16785	2.0765	1.93674	1.0862	0.521345	0.484363	0.489271	2.04971	4.2025	3.37826	2.56808	3.42302	3.51247	1.85454	2.63206	1.74289
gene3994	rna8618,rna8617	Gene	protein_coding	34123	CG8353	FBgn0032002	NP_001260233.1,NP_609196.1	CG8353	-1.00721	2.11208	-0.0236576	0.982873	0.994252	2.0655	2.58815	2.322	0.110399	0.289574	1.06487	3.20878	0.373567	0.728037	1	2.21534	2.61855	5.26076	0.00632343	0.149562	0.758496	0.780606	0.420443	0.377812	2.11727	2.10691	3.16376	3.25444	0.713121	0.258407	0.317497	0.275623	2.88402	1.47387	1.99392	2.32962	2.16751	1.82358	3.36719	2.79791	3.32617
gene5894	rna12192	Gene	ncRNA	19835074	CR44910	FBgn0266215		CR44910	-1.17504	5.08675	-0.560242	0.607367	0.845342	-3.9434	4.09686	-5.30473	0.0132299	0.144131	1.1535	3.32641	1.19113	0.349964	1	-2.90938	4.13014	-6.1283	0.0239818	0.212944	0.719435	0.646308	0.299579	0.435454	5.20444	4.97173	3.225	3.43102	0.574926	0.43249	0.295253	0.0507223	4.54125	5.56204	5.51002	4.59256	4.87985	5.44278	2.98726	3.55549	3.13225
gene16039	rna31656,rna31657,rna31655,rna31658,rna31659	Gene	protein_coding	42691	CG45049	FBgn0266409	NP_001097876.1,NP_001097877.1,NP_001287471.1,NP_001287472.1,NP_001287473.1	CG45049	-1.64239	3.82375	-1.51551	0.226348	0.810841	-2.28447	3.5528	-4.71956	0.0156621	0.153548	-1.02387	2.98944	-0.118891	0.913101	1	-1.42414	3.21742	-1.03856	0.368621	0.591638	0.818072	0.437407	0.495758	0.850702	4.19836	3.48256	3.0065	2.97247	0.379243	0.724857	0.217944	0.445282	3.86086	4.12546	4.60876	3.03931	3.08932	4.31906	3.07149	3.18455	2.76345
gene10690	rna21382	Gene	protein_coding	38702	Lcp65Ag2	FBgn0020637	NP_477272.1	Lcp65Ag2	1.39111	0.78614	2.09231	0.132496	0.810841	2.96075	1.11966	11.621	0.000315251	0.0732986	1.08984	2.21044	0.635042	0.56923	1	2.31954	1.552	4.52854	0.0114089	0.178447	0.394237	0.233398	0.338513	0.464262	0.583293	1.05953	2.14925	2.27337	0.167731	0.356776	0.1623	0.297069	0.531598	0.447495	0.770786	1.46819	0.810091	0.900304	2.0646	2.04679	2.33638
gene14291	rna28278,rna28276,rna28277,rna28274,rna28275	Gene	protein_coding	41299	CG14693	FBgn0037837	NP_001138034.1,NP_001262467.1,NP_001287277.1,NP_650020.2,NP_996194.1	CG14693	1.0269	0.284291	0.352739	0.746609	0.898362	1.29341	0.411458	1.52778	0.233975	0.384532	1.88051	0.993015	2.45963	0.074335	1	2.36856	0.68611	4.14715	0.0480148	0.267862	0.188031	0.420803	0.641608	0.519559	0.265788	0.304082	0.636964	1.54809	0.163996	0.0919844	0.387531	0.511351	0.225541	0.125663	0.446161	0.308555	0.209942	0.393748	0.600315	0.269059	1.04152
gene2931	rna6475,rna6474	Gene	protein_coding	33348	mRpL48	FBgn0031357	NP_001259878.1,NP_608613.1	mitochondrial ribosomal protein L48	1.46791	5.58694	1.70208	0.165311	0.810841	2.02871	5.80481	3.74345	0.0354919	0.202012	1.01713	6.34972	0.121016	0.91005	1	1.40571	6.11139	1.82443	0.146915	0.396278	0.563518	0.472204	0.350671	0.466419	5.31691	5.87068	6.33748	6.36198	0.425034	0.369999	0.205724	0.283986	4.85275	5.4109	5.68709	6.22419	5.9017	5.48615	6.11007	6.39172	6.51064
gene2930	rna6473	Gene	ncRNA	19834890	CR44976	FBgn0266311		CR44976	1.199	2.21952	1.70184	0.171963	0.810841	-1.15302	1.9871	-1.195	0.298387	0.439129	-1.51227	1.56042	-4.15755	0.0176364	1	-2.09067	1.74293	-8.76909	0.000952971	0.114401	0.266484	0.297738	0.248592	0.210153	2.09246	2.3543	1.88704	1.29033	0.217705	0.153683	0.203107	0.143338	1.84379	2.24872	2.18486	2.39332	2.48471	2.18486	1.7117	1.83983	2.10959
gene3897	rna8416	Gene	ncRNA	19835879	CR44990	FBgn0266325		CR44990	1.2714	2.6425	1.49474	0.236547	0.810841	-2.05594	1.88466	-8.62185	0.00161262	0.09077	1.269	1.59779	2.20348	0.117171	1	-2.05983	2.24027	-4.1372	0.0190679	0.199095	0.401419	0.208887	0.270165	0.436455	2.47496	2.82138	1.43516	1.77886	0.171172	0.363094	0.119723	0.242189	2.27731	2.57439	2.57318	2.59501	3.24018	2.62894	1.34918	1.5719	1.38439
gene11829	rna23603	Gene	protein_coding	39547	26-29-p	FBgn0250848	NP_620470.1	26-29kD-proteinase	1.23204	8.00215	0.876379	0.438862	0.810841	-1.65018	7.48301	-2.34818	0.118972	0.29621	-1.03146	7.10804	-0.306239	0.774733	1	-2.09704	7.60117	-5.05964	0.0127187	0.18092	0.59498	0.533019	0.252711	0.365726	7.85304	8.15409	7.13042	7.08574	0.50369	0.316699	0.174372	0.182913	7.294	8.2715	7.99363	8.32487	8.34874	7.78866	7.02844	7.33176	7.03105
gene11355	rna22767,rna22768,rna22769	Gene	protein_coding	39226	Aps	FBgn0036111	NP_648421.1,NP_729639.1,NP_729640.1	Aps	-2.59988	6.4299	-1.93049	0.178172	0.810841	-2.45904	6.47446	-5.57206	0.00554943	0.110998	-1.23128	5.70581	-0.827502	0.472805	1	-1.16458	5.66654	-0.286865	0.793682	0.884723	1.23675	0.403507	0.628273	1.3272	7.15595	5.77751	5.85786	5.5577	0.309144	1.19749	0.259322	0.572258	6.83681	7.17703	7.45402	5.10454	5.0679	7.16009	5.98946	6.025	5.55912
gene5308	rna11090,rna11091	Gene	protein_coding	35029	ApepP	FBgn0026150	NP_001246053.1,NP_477409.1	Aminopeptidase P	1.09928	6.08541	0.363146	0.736208	0.894088	-2.23518	5.40628	-3.80658	0.0572368	0.239768	1.19652	4.98487	1.69649	0.206249	1	-2.05353	5.61106	-3.87547	0.0243745	0.214639	0.651304	0.527996	0.264269	0.463957	6.01752	6.15407	4.85712	5.11597	0.52048	0.391532	0.0887679	0.248914	5.41964	6.36944	6.26347	5.72905	6.50005	6.23311	4.94488	4.85911	4.76738
gene10196	rna20410	Gene	protein_coding	7354428	CG42245	FBgn0250911	NP_001137876.1	CG42245	-1.26782	2.8593	-0.619712	0.574656	0.8364	-3.34583	1.98135	-5.5878	0.0194399	0.166153	-1.21815	1.14205	-1.59827	0.196546	1	-3.21474	1.64811	-3.44109	0.0575125	0.283194	0.956857	0.54008	0.308525	0.847984	3.0356	2.69325	1.29324	1.00854	0.513062	0.807677	0.168683	0.258329	2.5772	3.58982	2.93978	1.83133	2.81571	3.4327	1.26352	1.14139	1.47481
gene10990	rna21982	Gene	protein_coding	38933	CG7194	FBgn0035868	NP_648203.1	CG7194	-1.8913	1.90642	-1.33173	0.310956	0.810841	2.25075	2.94843	1.61909	0.223694	0.376372	-1.31371	3.38862	-1.33358	0.256597	1	3.24032	2.19103	8.3584	0.00433484	0.139189	1.19575	1.25207	0.511269	0.351478	2.42074	1.50137	3.59115	3.1975	1.18628	0.150188	0.40052	0.317774	3.73947	1.44047	2.08229	1.36354	1.66143	1.47913	3.55635	3.20917	4.00794
gene10994	rna21987	Gene	ncRNA	19835481	CR45409	FBgn0266958		CR45409	-1.08239	1.53402	-0.853257	0.450172	0.810841	2.01419	2.03556	10.3714	0.000496484	0.0732986	-1.21155	2.46007	-3.96443	0.0438998	1	1.79946	1.85393	7.34698	0.0151902	0.189117	0.231856	0.168707	0.120956	0.199814	1.59219	1.47797	2.60239	2.32554	0.122713	0.19672	0.115774	0.0350275	1.61006	1.70499	1.46152	1.70423	1.38226	1.34742	2.57129	2.50534	2.73054
gene7869	rna16096	Gene	protein_coding	36708	Mtk	FBgn0014865	NP_523752.1	Metchnikowin	-1.05342	2.53351	-0.11975	0.911792	0.966366	3.08499	3.28494	3.10837	0.0396947	0.209563	-2.37988	3.51596	-1.29848	0.288342	1	1.36553	2.71168	0.439087	0.687359	0.820474	1.08605	0.905635	1.66857	1.77298	2.57133	2.49625	4.1966	2.94571	0.544679	0.939587	0.723532	1.50354	2.83884	1.94462	2.93054	1.80061	3.5651	2.12303	3.36114	4.61108	4.61758
gene5901	rna12206	Gene	ncRNA	19835639	CR44911	FBgn0266216		CR44911	1.02492	2.36129	0.316165	0.768475	0.907329	-3.1292	1.27881	-7.10266	0.0116086	0.137663	-1.12934	0.603723	-0.515004	0.634349	1	-3.62199	1.11475	-6.7791	0.012033	0.180239	0.194563	0.401342	0.590154	0.474406	2.3436	2.37911	0.697803	0.522328	0.120782	0.152533	0.382737	0.449215	2.20664	2.38926	2.43489	2.24506	2.54508	2.34719	1.0676	0.722495	0.303318
gene7079	rna14587,rna14586	Gene	protein_coding	36131	CG33144	FBgn0053144	NP_001188904.1,NP_788324.1	CG33144	-1.28744	3.11781	-2.34912	0.102922	0.810841	-2.638	2.50995	-9.62814	0.00604612	0.113223	1.13719	1.99653	0.882795	0.464316	1	-1.80183	2.48004	-3.91443	0.0427665	0.256966	0.268755	0.251753	0.363908	0.37587	3.30539	2.94088	1.90594	2.09142	0.241134	0.118673	0.0723447	0.356644	3.52479	3.34415	3.04722	2.88852	2.8574	3.07673	1.82263	1.94227	1.95292
gene4529	rna9661	Gene	protein_coding	34548	Csl4	FBgn0032346	NP_609492.1	Csl4	1.56665	5.17789	2.41339	0.106894	0.810841	2.73475	5.54256	11.4644	0.000454868	0.0732986	-1.00359	6.31299	-0.0198614	0.985693	1	1.73935	5.89762	2.26849	0.0858706	0.333125	0.464832	0.21928	0.451403	0.609713	4.86416	5.51185	6.31557	6.3104	0.17309	0.431403	0.134624	0.430861	5.05038	4.70818	4.83393	5.84896	5.6609	5.02568	6.17834	6.32096	6.44742
gene2214	rna5056	Gene	protein_coding	32856	CG6696	FBgn0030947	NP_573318.1	CG6696	1.62393	2.0833	1.15864	0.314372	0.810841	2.63491	2.36029	3.16266	0.0429772	0.216155	-1.22209	3.01231	-0.545627	0.624018	1	1.32769	2.6588	0.609323	0.575222	0.745202	1.04567	0.765488	0.918511	1.16237	1.76271	2.4622	3.16046	2.87111	0.646367	0.821969	0.410099	0.821876	2.50873	1.40922	1.37017	3.29703	2.43582	1.65373	3.41644	2.68745	3.37749
gene15026	rna29633,rna29632	Gene	protein_coding	41900	CG5399	FBgn0038353	NP_001262611.1,NP_650481.1	CG5399	-1.20266	1.67186	-0.682482	0.563985	0.832128	3.15682	2.50586	3.58261	0.0297525	0.189854	-1.01042	3.46125	-0.0272687	0.979956	1	3.75741	2.30928	3.90764	0.0582962	0.285049	0.675642	0.801807	0.950231	0.846485	1.81026	1.54404	3.46873	3.45377	0.67177	0.0722221	0.437742	0.843398	2.58543	1.39793	1.44743	1.54338	1.61659	1.47215	3.62212	2.97494	3.80914
gene10866	rna21716,rna21715	Gene	protein_coding	38831	Rac2	FBgn0014011	NP_001261517.1,NP_648121.1	Rac2	-2.04031	4.40039	-1.68472	0.182077	0.810841	-2.83347	4.12562	-4.32967	0.0273594	0.186155	-1.07713	3.38816	-0.44697	0.680398	1	-1.49586	3.61381	-1.04349	0.385346	0.604336	1.05769	0.601093	0.415401	0.964344	4.94475	3.91596	3.44218	3.33498	0.550885	0.902906	0.240496	0.338703	4.3183	5.16237	5.35358	3.42486	3.36504	4.95797	3.66077	3.48121	3.18455
gene56	rna150	Gene	ncRNA	19836169	CR45474	FBgn0267030		CR45474	1.32826	0.837971	1.47934	0.213184	0.810841	2.80775	1.18853	5.23271	0.00638834	0.114715	1.0923	2.21004	0.33489	0.75736	1	2.30896	1.55819	3.22338	0.0426538	0.25692	0.4795	0.493003	0.658744	0.6487	0.657858	1.0674	2.14727	2.27464	0.34323	0.334833	0.353899	0.555606	0.263048	0.885282	0.825242	1.4533	0.85386	0.895032	2.11607	1.81001	2.51574
gene6016	rna12358	Gene	protein_coding	3772575	His2B:CG33884	FBgn0053884	NP_001027345.1	histone H2B	2.88741	0.739567	5.72322	0.0065927	0.810841	1.44166	0.497268	2.14205	0.102911	0.280443	3.96134	1.525	4.9991	0.013763	1	1.97787	2.26808	2.39651	0.0862886	0.333125	0.462964	0.426721	0.688091	0.711135	0.299073	1.82885	0.826806	2.81279	0.262548	0.38132	0.336392	0.600257	0.601801	0.161771	0.133647	2.23306	1.77795	1.47553	0.842215	0.482973	1.15523
gene6010	rna12352	Gene	protein_coding	3772271	His2B:CG33886	FBgn0053886	NP_001027340.1	histone H2B	2.80812	0.775948	5.19358	0.00860912	0.810841	1.40143	0.520043	1.87141	0.136993	0.30901	3.99275	1.51715	4.88187	0.0147191	1	1.99264	2.26371	2.33177	0.0905934	0.336598	0.49678	0.450643	0.708657	0.738854	0.330756	1.82036	0.817657	2.81504	0.288073	0.404728	0.346545	0.618143	0.662289	0.188449	0.14153	2.24787	1.77009	1.44311	0.785572	0.488271	1.17913
gene14881	rna29334,rna29333	Gene	protein_coding	41772	put	FBgn0003169	NP_001262574.1,NP_001262575.1,NP_731926.1	punt	-1.71944	4.9531	-1.86612	0.140653	0.810841	-2.67157	4.5963	-4.74953	0.0136661	0.145327	-1.02163	3.92632	-0.103213	0.923666	1	-1.58735	4.23112	-1.58915	0.192271	0.441213	0.725765	0.517	0.518124	0.726566	5.35948	4.57754	3.94179	3.91092	0.438298	0.578472	0.274197	0.439623	4.8534	5.60817	5.61687	4.00496	4.56593	5.16173	3.84569	4.2511	3.72858
gene14886	rna29345	Gene	protein_coding	41777	CG3505	FBgn0038250	NP_650380.2	CG3505	1.01995	1.8959	0.0643546	0.951834	0.98357	2.4771	2.45016	3.70184	0.0254212	0.181794	-1.43769	2.91675	-1.23836	0.301452	1	1.68927	2.25693	1.51272	0.205665	0.452546	0.76705	0.612305	0.732552	0.866072	1.8817	1.9102	3.19035	2.6666	0.502688	0.579371	0.349603	0.643747	2.45217	1.50362	1.68931	2.42427	2.02394	1.2824	3.07748	2.91113	3.58245
gene14665	rna28935	Gene	protein_coding	41611	pic	FBgn0260962	NP_650257.1	piccolo	1.15438	5.389	0.731238	0.52831	0.822878	-1.74949	4.86628	-2.88589	0.0851318	0.266051	-1.04661	4.44652	-0.807857	0.49333	1	-2.11371	4.92416	-11.6025	0.00472296	0.141458	0.490587	0.484304	0.140917	0.161191	5.28644	5.49356	4.47951	4.41378	0.464998	0.156373	0.13538	0.0391154	4.75929	5.63838	5.46166	5.39815	5.67402	5.4085	4.36628	4.62946	4.44278
gene9850	rna19694,rna19695,rna19696	Gene	protein_coding	38058	mth	FBgn0023000	NP_001246535.1,NP_523871.1,NP_728521.1	methuselah	-1.55159	6.0237	-1.77207	0.152209	0.810841	-2.1602	5.76662	-4.1831	0.0252022	0.181549	-1.00499	5.23415	-0.04742	0.964619	1	-1.3992	5.46749	-1.7105	0.205655	0.452546	0.619438	0.460089	0.262236	0.490703	6.34891	5.71516	5.23774	5.23056	0.409521	0.464754	0.209701	0.15746	6.79192	5.98418	6.27061	5.32087	5.59702	6.22758	5.47882	5.13685	5.09755
gene14081	rna27857	Gene	protein_coding	41140	Ras85D	FBgn0003205	NP_476699.1	Ras oncogene at 85D	-1.55184	6.81096	-1.85713	0.187194	0.810841	-2.06219	6.59259	-7.95899	0.00135375	0.0880711	-1.03142	6.06879	-0.233626	0.829606	1	-1.37061	6.2698	-1.23415	0.306071	0.540912	0.591281	0.227235	0.330863	0.638316	7.13532	6.50134	6.09114	6.04652	0.158602	0.569612	0.162731	0.288077	6.97262	7.14386	7.28948	6.09432	6.2574	7.1523	6.10732	6.24518	5.92093
gene7650	rna15654,rna15655	Gene	protein_coding	36552	CG8067	FBgn0033891	NP_001260960.1,NP_610922.1	CG8067	1.39588	3.32211	1.1151	0.358709	0.810841	2.15636	3.60212	5.86723	0.00537983	0.110327	-1.0837	4.14043	-0.586765	0.59247	1	1.42549	3.81857	1.17472	0.335467	0.566495	0.747391	0.327266	0.342327	0.754108	3.09022	3.57139	4.19882	4.08285	0.262556	0.699756	0.195365	0.281106	3.3907	2.97494	2.90503	4.11891	3.81225	2.78302	4.04069	4.13854	4.41722
gene770	rna1762,rna1763	Gene	protein_coding	31625	nonC	FBgn0263968	NP_001284967.1,NP_727132.1	no-on-and-no-off transient C	1.182	2.38656	0.556516	0.624609	0.851086	-1.92427	1.73369	-2.12144	0.134916	0.307995	-1.00523	1.32091	-0.0370757	0.972504	1	-2.28638	1.81834	-6.7809	0.00299182	0.136121	0.75078	0.770985	0.351591	0.304746	2.26899	2.51022	1.32468	1.31715	0.711564	0.239473	0.296805	0.188475	1.54667	2.96928	2.29103	2.37642	2.78669	2.36755	1.23906	1.65488	1.0801
gene9221	rna18486,rna18487,rna18485	Gene	protein_coding	37559	qkr58E-3	FBgn0022984	NP_001246460.1,NP_001286721.1,NP_477306.3	quaking related 58E-3	-1.80533	5.30639	-1.74712	0.213615	0.810841	-2.16198	5.16357	-9.84241	0.00118905	0.0853452	1.07923	4.69194	0.436169	0.700925	1	-1.10963	4.82172	-0.279272	0.798314	0.887416	0.844913	0.19575	0.436849	0.930804	5.74961	4.89735	4.63726	4.74727	0.163437	0.828955	0.107732	0.423356	5.62974	5.68331	5.93578	4.27393	4.58002	5.83809	4.73762	4.65072	4.52343
gene119	rna282,rna281	Gene	protein_coding	318857	CG33082	FBgn0053082	NP_001303571.1,NP_788853.1	CG33082	-1.0136	1.94125	-0.162901	0.880051	0.955567	-1.89845	1.41496	-7.12497	0.00251904	0.0960501	-1.08287	0.967062	-0.809085	0.469381	1	-2.0282	1.32675	-7.6882	0.00433247	0.139189	0.207145	0.22482	0.245886	0.229837	1.95102	1.93153	1.0262	0.911336	0.176851	0.107855	0.138808	0.202959	1.75123	2.08754	2.01428	1.80705	1.99709	1.99046	0.958749	1.18584	0.934
gene16904	rna33284	Gene	protein_coding	12798282	CG43124	FBgn0262587	NP_001247345.1	CG43124	-1.00731	2.94034	-0.0124163	0.99093	0.996393	5.37328	3.97769	3.09786	0.0839994	0.265115	-1.17517	5.25368	-0.439134	0.698934	1	4.60577	3.88356	3.55375	0.0293619	0.224314	1.46603	1.3563	0.91849	1.07393	2.9456	2.93509	5.3714	5.13853	1.33664	0.602179	0.23005	0.889214	4.44063	1.86601	2.53016	3.62073	2.6925	2.49204	5.40362	5.12694	5.58364
gene10764	rna21491,rna21490	Gene	protein_coding	38745	CG8519	FBgn0035711	NP_001261479.1,NP_648054.2	CG8519	-1.45631	1.73278	-1.24816	0.310291	0.810841	1.99759	2.47431	1.87729	0.135083	0.307995	-1.14324	2.92513	-0.465239	0.66982	1	2.54462	2.04849	4.81424	0.0104862	0.17353	0.752564	0.921029	0.718997	0.484782	2.02502	1.48271	3.02329	2.83016	0.695143	0.28832	0.604211	0.389724	2.81337	1.50004	1.76166	1.79346	1.43078	1.22388	3.44807	2.33158	3.29021
gene13260	rna26230,rna26231	Gene	protein_coding	40522	CG12581	FBgn0037213	NP_649435.2,NP_730781.1	CG12581	-1.13139	6.34504	-0.445606	0.683673	0.873567	-3.07658	5.56531	-4.12672	0.0234798	0.178126	1.00007	4.81343	0.000359832	0.99973	1	-2.71911	5.48782	-4.80008	0.0087278	0.167948	0.692234	0.680499	0.505032	0.520737	6.43471	6.25662	4.81338	4.81348	0.593182	0.356823	0.333487	0.379268	5.78315	6.94343	6.57755	5.87916	6.30228	6.58841	4.7422	5.17671	4.52123
gene2817	rna6272,rna6271	Gene	protein_coding	33256	Pex12	FBgn0031282	NP_001259844.1,NP_608546.1	Peroxin 12	1.57695	2.44008	1.638	0.234444	0.810841	2.78538	2.7758	8.8302	0.00315142	0.097782	1.09009	3.67311	0.325173	0.768649	1	1.92544	3.22886	1.78813	0.149149	0.39859	0.694865	0.289886	0.662886	0.915544	2.13354	2.79067	3.61141	3.73586	0.131898	0.682232	0.258141	0.610558	2.23595	1.9847	2.17996	3.43579	2.85966	2.07657	3.55022	3.38936	3.89465
gene2536	rna5672	Gene	ncRNA	19835673	CR44374	FBgn0265524		CR44374	1.43373	3.77577	1.90769	0.180424	0.810841	2.37623	4.10191	12.6896	0.000223622	0.0732986	1.12522	4.85785	1.61361	0.183706	1	1.86493	4.4716	3.26836	0.0653237	0.300366	0.471914	0.170436	0.182707	0.476483	3.52482	4.04459	4.77349	4.9437	0.122536	0.455728	0.118462	0.139099	3.53583	3.64147	3.39715	4.4539	4.12635	3.55351	4.63681	4.84647	4.8372
gene2026	rna4640,rna4641,rna4639	Gene	protein_coding	32696	Arpc3B	FBgn0065032	NP_001097009.1,NP_001259640.1,NP_573193.1	Actin-related protein 2/3 complex, subunit 3B	1.02342	3.23436	0.0318601	0.976636	0.99149	5.58143	4.28201	2.53902	0.109268	0.288845	-1.15797	5.59155	-0.39838	0.715388	1	4.70973	4.22351	3.42424	0.0266801	0.218461	1.81551	1.69222	0.919962	1.13083	3.21771	3.25111	5.69834	5.48675	1.62804	0.803472	0.46164	0.79575	5.08262	2.08006	2.49046	3.98902	3.36916	2.39514	5.66351	5.25511	6.17641
gene2025	rna4638	Gene	protein_coding	32694	CG16700	FBgn0030816	NP_573191.1	CG16700	-1.90272	4.23975	-2.76708	0.0585697	0.810841	-2.5041	4.01268	-5.92197	0.00644995	0.114715	1.05138	3.44076	0.36051	0.737828	1	-1.25175	3.63545	-1.01094	0.382692	0.601894	0.580918	0.387327	0.347285	0.555023	4.7291	3.80103	3.4048	3.47709	0.324287	0.481979	0.211803	0.27522	4.99775	4.36887	4.82066	3.48022	3.5676	4.35529	3.63757	3.22343	3.3534
gene2020	rna4626,rna4627,rna4625,rna4623,rna4628	Gene	protein_coding	32690	wcy	FBgn0030812	NP_001097008.2,NP_001245725.1,NP_001259635.1,NP_001259636.1,NP_001259637.1,NP_573187.2	wacky	-1.65389	3.1959	-1.20956	0.295548	0.810841	-3.1061	2.63804	-3.73517	0.0299393	0.190015	-1.02236	1.92825	-0.109866	0.917901	1	-1.92004	2.33602	-1.87185	0.169833	0.419262	1.03942	0.758221	0.50288	0.870848	3.57937	2.85351	1.94427	1.91237	0.656638	0.805738	0.379112	0.330397	2.8222	3.99243	3.92349	2.26542	2.52319	3.77191	1.97276	2.30834	1.55172
gene6221	rna12721,rna12722	Gene	protein_coding	3355134	CG17528	FBgn0261387	NP_001036462.1,NP_001036463.1	CG17528	-1.66861	5.09372	-1.76779	0.167819	0.810841	-2.48863	4.77364	-5.34473	0.0111209	0.135434	-1.01103	4.15314	-0.105021	0.921847	1	-1.50789	4.43161	-1.6024	0.236651	0.477988	0.723713	0.426262	0.261057	0.640478	5.47641	4.73777	4.16106	4.14523	0.370643	0.621598	0.210529	0.154364	5.77852	5.06282	5.58789	4.64127	4.17006	5.40197	4.36213	4.17884	3.9422
gene15900	rna31399,rna31398	Gene	protein_coding	42574	Cby	FBgn0067317	NP_001262813.1,NP_650989.6	Chibby	-1.20617	0.991889	-0.55466	0.613322	0.847573	5.31885	2.0077	4.45426	0.0117425	0.137732	-1.87333	3.06129	-1.65664	0.174767	1	3.42462	1.51241	3.59863	0.0300801	0.225242	0.844506	0.937568	0.94683	0.854776	1.13628	0.865844	3.5474	2.64179	0.709053	0.458731	0.613416	0.721255	1.90113	0.500846	1.00688	1.39554	0.598917	0.60308	3.77716	2.85227	4.01276
gene8512	rna17304	Gene	protein_coding	37174	CG15098	FBgn0034398	NP_611379.2	CG15098	-1.16904	9.15013	-0.891501	0.423111	0.810841	-2.00935	8.74565	-4.11004	0.0150697	0.151267	-1.04855	8.22249	-0.256585	0.810875	1	-1.80225	8.60278	-3.10427	0.0376641	0.242845	0.437774	0.424255	0.461699	0.474152	9.26349	9.03816	8.25676	8.18837	0.315449	0.303543	0.283697	0.364255	8.89925	9.44719	9.44403	8.68768	9.21082	9.21599	8.2299	8.55294	7.98745
gene4392	rna9405	Gene	protein_coding	34431	TBC1D16	FBgn0032249	NP_609403.2	TBC1 domain family member 16	1.11138	1.21834	2.00399	0.165312	0.810841	2.3888	1.65767	7.73612	0.00472575	0.109326	-1.30874	2.19819	-1.98223	0.119151	1	1.64235	1.61561	5.37127	0.029685	0.224487	0.131673	0.281271	0.339187	0.230808	1.14455	1.2969	2.40083	2.01266	0.126742	0.0356983	0.251098	0.22803	1.04636	1.28763	1.09966	1.27814	1.27448	1.33806	2.32633	2.19542	2.68075
gene3774	rna8136,rna8135	Gene	protein_coding	33952	nrv1	FBgn0015776	NP_001260163.1,NP_477167.1	nervana 1	-1.58309	5.85745	-1.25978	0.293089	0.810841	-2.1845	5.60628	-3.97177	0.031905	0.194086	-1.05935	5.02913	-0.258773	0.81475	1	-1.4618	5.25444	-1.00081	0.382096	0.601453	0.911198	0.491606	0.556782	0.947951	6.19819	5.53545	5.07089	4.98771	0.445974	0.7946	0.206842	0.516936	5.68601	6.5006	6.40797	4.90231	5.27691	6.42712	5.08941	5.26785	4.85541
gene4689	rna9948,rna9949	Gene	protein_coding	34647	atilla	FBgn0032422	NP_001260408.1,NP_609558.3	atilla	1.28028	4.74241	0.566927	0.624029	0.851086	2.47918	5.18123	2.10605	0.165101	0.330811	1.10066	5.94618	1.35981	0.255996	1	2.13136	5.44257	7.94926	0.00558266	0.144306	1.08903	1.07725	0.176249	0.237885	4.56753	4.92399	5.87739	6.01577	1.06711	0.217424	0.147471	0.09652	5.64386	3.50989	4.54884	5.06967	4.67407	5.02823	6.02397	5.72905	5.87916
gene4096	rna8829	Gene	protein_coding	34197	Trs23	FBgn0260861	NP_609247.1	TRAPP subunit 23	1.01689	4.40631	0.061134	0.95531	0.984253	2.07822	4.89355	2.79266	0.0862017	0.266098	1.0534	5.487	0.404571	0.707003	1	2.15284	4.94067	5.05447	0.00774131	0.159627	0.684744	0.654544	0.321336	0.379082	4.39425	4.41842	5.4496	5.52465	0.620588	0.289386	0.208081	0.244866	5.10746	3.97742	4.09787	4.49258	4.6635	4.09916	5.52758	5.21379	5.60742
gene11593	rna23169	Gene	protein_coding	39386	CG5642	FBgn0036258	NP_648553.1	CG5642	1.32402	7.8043	0.766712	0.519337	0.822878	-1.79707	7.16919	-1.54398	0.240712	0.389868	1.02563	6.77705	0.166285	0.876366	1	-2.31989	7.37743	-7.3687	0.00306563	0.136121	0.914741	0.948653	0.380297	0.285369	7.60446	8.00938	6.75882	6.79533	0.901001	0.157951	0.296881	0.237671	6.58442	8.29178	7.9372	7.85991	8.17462	7.99363	6.56533	7.10064	6.6105
gene5805	rna12009,rna12012,rna12011,rna12010	Gene	protein_coding	35322	phr6-4	FBgn0016054	NP_001260632.1,NP_001260633.1,NP_477188.1,NP_724274.1	(6-4)-photolyase	2.38397	2.34082	3.38247	0.0720546	0.810841	1.03013	1.81786	0.318995	0.771198	0.834414	2.13829	2.32383	5.3858	0.00732475	1	-1.08229	2.99235	-0.284563	0.795881	0.885981	0.641806	0.232507	0.352616	0.694402	1.79658	3.04994	1.8394	2.93585	0.102797	0.63352	0.208548	0.284334	1.84298	1.86799	1.67876	3.63534	3.13714	2.37734	1.74354	1.69601	2.07864
gene13212	rna26133	Gene	protein_coding	8673970	CG40472	FBgn0085736	NP_001163845.1	CG40472	1.24223	7.96478	0.510062	0.647645	0.859602	3.05413	8.5775	2.83188	0.0975154	0.27594	-1.07716	9.36684	-0.433486	0.695423	1	2.28246	8.69773	3.52493	0.0249352	0.21594	1.06266	0.985184	0.428479	0.585022	7.80985	8.12278	9.42061	9.31337	0.968153	0.438092	0.182395	0.387719	8.92534	7.31594	7.18826	8.62784	7.84552	7.89499	9.50937	9.21082	9.54164
gene8090	rna16553	Gene	protein_coding	3346188	Vkor	FBgn0053544	NP_001014533.1	Vitamin-K epoxide reductase	1.27305	1.18474	0.703914	0.532343	0.822878	2.12486	1.46967	4.79102	0.0403074	0.210657	1.16911	2.22054	0.426607	0.711146	1	1.95137	1.79004	1.40313	0.235442	0.476724	0.857009	0.393106	0.915185	1.19059	1.02333	1.37162	2.1107	2.33611	0.392361	0.761916	0.0241807	0.914865	1.45478	0.927346	0.687865	2.22786	1.11858	0.768419	2.13578	2.10877	2.08754
gene6790	rna13898,rna13899,rna13900	Gene	protein_coding	35913	ana	FBgn0011746	NP_001163093.1,NP_001286226.1,NP_477038.1	anachronism	-2.05838	4.18615	-1.59827	0.185229	0.810841	-3.50261	3.72683	-3.50307	0.0407864	0.211621	1.07772	2.98425	0.270219	0.801794	1	-1.57891	3.35204	-1.16878	0.31382	0.54787	1.12869	0.894155	0.692176	0.976489	4.73917	3.69766	2.93074	3.03873	0.800409	0.795791	0.398572	0.565905	3.81682	5.14927	5.25142	3.12894	3.35697	4.60708	3.38807	2.74682	2.65734
gene10976	rna21958	Gene	protein_coding	317996	tut	FBgn0052364	NP_729346.1	tumorous testis	-1.00777	2.50285	-0.0165649	0.987928	0.99557	2.22427	3.03073	1.78745	0.19748	0.355833	1.23041	3.80841	1.09322	0.336857	1	2.75803	3.14508	4.35679	0.0137098	0.184479	1.16745	1.11759	0.473949	0.581874	2.50844	2.49728	3.66177	3.96092	1.07358	0.458661	0.310517	0.358061	3.72858	1.70858	2.08816	3.02689	2.2301	2.23485	3.52479	3.4433	4.01723
gene340	rna844	Gene	protein_coding	31259	CG2685	FBgn0024998	NP_570023.1	CG2685	1.23796	3.41058	1.44292	0.226293	0.810841	2.064	3.7465	5.19334	0.00953735	0.130096	-1.06382	4.26065	-0.662222	0.548507	1	1.56724	3.87863	4.25632	0.0209286	0.203528	0.369676	0.348669	0.233437	0.263786	3.26007	3.56804	4.30551	4.21626	0.290544	0.228571	0.192755	0.131676	3.02501	3.58491	3.1703	3.41926	3.83122	3.45363	4.09246	4.35626	4.46782
gene9720	rna19380	Gene	ncRNA	14462634	CR44067	FBgn0264876		CR44067	1.44435	3.55749	1.49259	0.25584	0.810841	-5.25658	1.7316	-5.53594	0.00612546	0.114055	1.6484	1.21625	2.48473	0.0977618	1	-4.60589	2.49873	-14.3814	0.000148852	0.0958717	0.615523	0.749059	0.50264	0.26538	3.30215	3.83258	0.908029	1.6291	0.589821	0.176013	0.461737	0.19861	2.78178	3.94286	3.18181	3.69049	3.77777	4.02947	0.458085	1.38072	0.885282
gene11646	rna23271,rna23270	Gene	protein_coding	39429	sti	FBgn0002466	NP_001261768.1,NP_648584.1	sticky	-1.08043	3.73866	-0.237219	0.826594	0.931607	-2.11075	3.2111	-2.50277	0.102809	0.28032	-1.06876	2.66872	-0.474151	0.660318	1	-2.08797	3.10718	-3.83188	0.0286033	0.221007	0.814841	0.745865	0.350462	0.48008	3.79488	3.68328	2.71712	2.62118	0.699427	0.418054	0.259068	0.236025	3.00013	4.31667	4.06784	3.24535	3.72638	4.07812	2.67022	2.99644	2.48471
gene2232	rna5077,rna5078,rna5079	Gene	protein_coding	45970	S6KL	FBgn0283473	NP_001245742.1,NP_001245743.1,NP_524861.2	S6 Kinase Like	-1.16967	2.42212	-1.602	0.222321	0.810841	-2.92491	1.5846	-12.6052	0.00156881	0.0904103	1.14398	1.0821	1.42802	0.235225	1	-2.1859	1.65404	-7.39157	0.00401501	0.13903	0.244461	0.212762	0.235374	0.264376	2.53781	2.3117	0.989415	1.18347	0.0870915	0.228421	0.19412	0.13311	2.48399	2.63829	2.49115	2.12882	2.23855	2.56774	0.917541	1.20922	0.841482
gene2230	gene2230	Gene	pseudogene	14462413	CR6900	FBgn0030958			-1.78159	5.56333	-1.45921	0.224143	0.810841	-1.25734	5.82796	-0.916911	0.438852	0.558634	-2.40079	4.99355	-5.62459	0.00788615	1	-1.69433	4.76681	-1.53175	0.234259	0.47543	0.988952	0.624084	0.389089	0.860195	5.99549	5.16232	5.66511	4.4016	0.587904	0.795233	0.209404	0.327933	6.5669	6.02719	5.39237	5.80223	5.41271	4.27203	5.73689	5.42926	5.82919
gene3014	rna6628	Gene	protein_coding	5740699	CG34174	FBgn0085203	NP_001097057.1	CG34174	-1.29841	3.76638	-1.4528	0.255248	0.810841	2.12738	4.47096	8.9042	0.00105581	0.0835072	-1.22992	4.89699	-2.12893	0.110979	1	2.24586	4.12527	4.35144	0.0241662	0.213531	0.449165	0.211848	0.242902	0.464619	3.95946	3.58272	5.04854	4.74998	0.164292	0.41804	0.133745	0.202765	3.82239	3.91443	4.14158	3.12201	3.68828	3.93786	4.90163	5.08075	5.16324
gene3017	rna6632	Gene	protein_coding	7354476	CG42371	FBgn0259717	NP_001137767.1	CG42371	-1.27368	5.33025	-0.657449	0.565993	0.832775	1.85196	5.93552	1.75065	0.213786	0.368177	-1.15148	6.2941	-1.713	0.166149	1	2.04849	5.65227	5.30682	0.0180002	0.194506	0.919451	0.879608	0.205758	0.337663	5.50761	5.15861	6.39667	6.19317	0.864499	0.313102	0.162335	0.126427	6.43659	4.72673	5.35951	5.03041	4.92995	5.51546	6.5224	6.2134	6.4542
gene13699	rna27149,rna27148,rna27147	Gene	protein_coding	40849	Mlp84B	FBgn0014863	NP_001303418.1,NP_477122.1,NP_731134.1	Muscle LIM protein at 84B	1.08904	7.1209	0.391089	0.715866	0.886819	-2.3906	6.40014	-4.3829	0.0147859	0.151267	1.05427	5.84026	0.319209	0.765554	1	-2.46944	6.49796	-4.80202	0.00956769	0.167948	0.544987	0.496895	0.413735	0.470408	7.05964	7.18269	5.80226	5.87851	0.404519	0.365206	0.288564	0.296493	7.0662	6.65187	7.46083	7.49822	6.78263	7.26722	6.0818	5.81954	5.50545
gene7923	rna16224,rna16220,rna16219,rna16222,rna16223	Gene	protein_coding	36746	sli	FBgn0264089	NP_001097333.1,NP_001097334.1,NP_001261017.1,NP_476727.1,NP_476728.1,NP_476729.1	slit	-1.33072	3.1348	-0.605273	0.583296	0.838869	-3.48267	2.27607	-2.93691	0.0750204	0.257576	-1.11273	1.46841	-0.382176	0.725592	1	-2.91216	2.02243	-3.07994	0.0370789	0.241777	1.17958	1.06167	0.698432	0.867219	3.34768	2.93547	1.54748	1.39338	0.997479	0.629634	0.363562	0.596347	2.2885	4.26915	3.48538	2.40844	2.76526	3.63271	1.5648	1.90208	1.17557
gene15046	rna29669,rna29671,rna29670			NA					-1.3188	1.34694	-1.58342	0.190462	0.810841	-2.37627	0.698569	-5.36069	0.00830242	0.12435	-1.01513	0.301537	-0.140216	0.896487	1	-1.8291	0.581405	-4.7813	0.0180186	0.194506	0.436705	0.403457	0.267681	0.315574	1.56126	1.16203	0.312566	0.290897	0.333587	0.281835	0.22693	0.141971	1.24513	1.90992	1.52873	0.894356	1.13558	1.45616	0.233044	0.568556	0.136099
gene15042	rna29654,rna29653	Gene	protein_coding	41910	Acyp2	FBgn0038363	NP_001262612.1,NP_650491.1	Acylphosphatase 2	1.23162	6.28077	0.484509	0.674186	0.870062	2.70061	6.81133	2.21902	0.134189	0.307625	-1.0042	7.56255	-0.0198498	0.985129	1	2.18356	6.97347	4.58759	0.0265729	0.218335	1.07446	1.11875	0.527348	0.425381	6.13228	6.43284	7.56557	7.55953	1.06335	0.154115	0.347705	0.396482	7.31396	5.25259	5.8303	6.60739	6.37561	6.31553	7.72784	7.16639	7.80247
gene6381	rna13038	Gene	protein_coding	5740170	CG34215	FBgn0085244	NP_001097204.1	CG34215	-1.02695	1.35789	-0.0825648	0.938229	0.978539	3.14615	2.04305	5.23655	0.0267981	0.185354	-1.18454	2.90606	-0.873315	0.463349	1	2.72759	1.93148	3.28217	0.0334117	0.233405	0.804935	0.546943	0.484584	0.763934	1.37721	1.33884	3.03079	2.78646	0.530607	0.605291	0.132678	0.466067	1.89398	1.40388	0.83377	2.02035	0.863795	1.13237	3.05503	3.14968	2.88767
gene74	rna204	Gene	protein_coding	31018	CG13362	FBgn0029531	NP_569854.1	CG13362	1.02535	0.600939	0.162717	0.882519	0.956077	2.07694	0.977231	4.21511	0.0175133	0.160799	1.07739	1.69053	0.689064	0.542777	1	2.18235	1.03957	10.7193	0.000526726	0.107718	0.384417	0.433294	0.270302	0.181923	0.583153	0.619267	1.63761	1.74515	0.357657	0.140919	0.244592	0.115056	0.192764	0.661664	0.895032	0.73549	0.462529	0.659782	1.38802	1.64795	1.87688
gene6070	rna12410	Gene	protein_coding	35411	Lamp1	FBgn0032949	NP_610111.3	Lamp1	-2.29288	7.53643	-2.06254	0.163557	0.810841	-2.34612	7.51848	-6.9167	0.00229455	0.0951952	-1.15449	6.82404	-0.519339	0.647051	1	-1.1813	6.84034	-0.352686	0.744561	0.854692	1.00533	0.308082	0.691219	1.18049	8.15874	6.96158	6.92846	6.7212	0.219475	0.981082	0.216205	0.656536	8.22344	7.91419	8.33859	6.08398	6.77999	8.02077	7.0643	7.04194	6.67914
gene6079	rna12427,rna12428,rna12429	Gene	ncRNA	19834780	CR43144	FBgn0262620		CR43144	-1.00248	3.12351	-0.00365033	0.997263	0.999469	6.64103	4.27831	4.09798	0.0543838	0.236097	-2.1284	5.2838	-7.48164	0.0141487	1	3.12794	3.8576	2.24662	0.144359	0.392979	1.69645	1.15446	0.252289	1.26839	3.1253	3.12172	5.85671	4.76694	1.15345	1.24398	0.0482392	0.247634	4.45241	2.36412	2.55938	4.33259	3.18551	1.84708	5.90718	5.85187	5.81107
gene8022	rna16415,rna16414,rna16413,rna16412,rna16411	Gene	protein_coding	36826	Vha44	FBgn0262511	NP_001137679.1,NP_477266.1,NP_599140.1,NP_725564.1,NP_725565.3	Vacuolar H[+] ATPase 44kD subunit	-1.3381	5.27001	-1.61495	0.191046	0.810841	-2.19326	4.88501	-7.0585	0.00753471	0.121661	1.02932	4.37201	0.373464	0.729452	1	-1.59239	4.71658	-2.87791	0.0726693	0.313121	0.450656	0.27804	0.193378	0.403954	5.48429	5.0641	4.35121	4.39291	0.253712	0.372452	0.113738	0.156392	5.20949	5.53373	5.70964	4.92901	4.77805	5.48525	4.47837	4.31606	4.25919
gene7946	rna16274	Gene	protein_coding	36766	Rrp42	FBgn0034065	NP_725517.2	Rrp42	1.76926	5.39467	1.98918	0.129654	0.810841	2.11312	5.51211	4.39757	0.0254822	0.181794	1.04876	6.1124	0.287139	0.793759	1	1.25259	5.98217	0.792223	0.480526	0.673864	0.716738	0.425128	0.414281	0.710358	4.99878	5.82192	6.07815	6.14683	0.387586	0.602902	0.174674	0.375656	5.44585	4.75747	4.79302	6.3669	5.92459	5.17428	6.18254	5.8765	6.17542
gene7671	rna15705	Gene	protein_coding	36570	mRpS16	FBgn0033907	NP_523737.1	mitochondrial ribosomal protein S16	1.58707	7.35629	1.68465	0.167633	0.810841	2.23517	7.58869	4.01025	0.0371121	0.204545	1.01634	8.20271	0.0965743	0.929484	1	1.43137	7.95151	1.4276	0.231432	0.473698	0.685118	0.501177	0.419341	0.627737	7.03065	7.69702	8.19103	8.21441	0.468659	0.499745	0.177588	0.37988	7.55194	6.64418	6.89582	8.17764	7.73329	7.18012	8.31414	7.98745	8.2715
gene11577	rna23145,rna23146	Gene	protein_coding	37066	Sema5c	FBgn0284221	NP_001163430.1,NP_611293.3	Semaphorin 5c	-1.61326	3.97876	-1.37799	0.240532	0.810841	-2.94537	3.47312	-3.8814	0.0254099	0.181794	-1.05625	2.74047	-0.21938	0.83817	1	-1.92841	3.13946	-2.02452	0.116192	0.361724	0.867262	0.695447	0.623291	0.810548	4.33868	3.6487	2.78023	2.70129	0.59384	0.632057	0.36194	0.507437	3.68571	4.84647	4.48386	3.04302	3.5989	4.30419	2.61528	3.19526	2.53016
gene1328	rna2978,rna2979	Gene	protein_coding	32109	rho-4	FBgn0030318	NP_525084.1,NP_727538.1	rhomboid-4	-1.44217	5.27705	-1.64752	0.189299	0.810841	-2.59602	4.81066	-6.66028	0.00365943	0.0999323	-1.01704	4.15927	-0.0892336	0.934658	1	-1.83075	4.56252	-2.37704	0.0770152	0.320156	0.555341	0.357916	0.4731	0.635707	5.54778	5.01954	4.17148	4.1471	0.290059	0.473571	0.20969	0.424092	5.23818	5.81324	5.59192	4.47956	5.21478	5.36428	4.13854	4.39569	3.98021
gene1852	rna4147,rna4146,rna4145,rna4144,rna4143	Gene	protein_coding	32546	CG16952	FBgn0030701	NP_001162764.1,NP_001285304.1,NP_573085.2,NP_996463.1,NP_996464.1	CG16952	-1.38205	3.90873	-1.22817	0.286764	0.810841	-2.00067	3.6144	-3.15252	0.0457184	0.220399	-1.07966	3.09283	-0.439232	0.683797	1	-1.56292	3.34469	-1.96838	0.127083	0.375145	0.658328	0.549683	0.436032	0.566894	4.1491	3.68229	3.14861	3.03804	0.472469	0.458442	0.280935	0.333466	3.6249	4.5421	4.28029	3.26125	3.61492	4.17068	3.27433	3.34474	2.82678
gene1850	rna4136,rna4137,rna4135,rna4138,rna4139,rna4140	Gene	protein_coding	32544	Gbeta13F	FBgn0001105	NP_001303567.1,NP_525090.1,NP_996459.1,NP_996460.1,NP_996461.1,NP_996462.1	G protein beta-subunit 13F	-2.09907	6.21359	-1.65552	0.199083	0.810841	-3.54887	5.78607	-5.78516	0.0116472	0.137663	-1.18745	4.81856	-1.04425	0.36173	1	-2.0076	5.17459	-1.64388	0.218896	0.462938	1.11921	0.547103	0.411129	1.0594	6.77145	5.7017	4.94409	4.69622	0.493815	1.00438	0.235519	0.336984	6.29069	6.7463	7.27736	5.27765	4.97889	6.84855	5.17496	4.95312	4.70419
gene1855	rna4155	Gene	protein_coding	32549	CG15916	FBgn0030704	NP_573088.1	CG15916	-1.28599	3.59638	-0.618002	0.58271	0.838869	1.62541	4.11792	1.27566	0.317355	0.456187	1.01162	4.49153	0.103071	0.923715	1	2.11456	3.92267	4.10904	0.0372762	0.241777	1.01704	0.95153	0.280024	0.455394	3.7824	3.41951	4.4832	4.49987	0.921686	0.42997	0.236441	0.15003	4.7712	2.94711	3.62888	3.07056	3.28813	3.89985	4.73627	4.26795	4.44539
gene286	rna694,rna693	Gene	protein_coding	31209	CG3191	FBgn0023525	NP_001245486.2,NP_726804.1	CG3191	1.26061	1.3548	0.869468	0.453263	0.810841	2.55204	1.74771	4.23085	0.0217443	0.173706	-1.16912	2.43433	-0.409096	0.708147	1	1.7316	1.88706	1.34036	0.256935	0.497317	0.665602	0.553348	0.954405	1.02358	1.198	1.53212	2.54965	2.32423	0.272555	0.60724	0.481568	0.824003	1.5025	1.11463	0.976861	2.18784	1.41934	0.989177	3.01472	2.05313	2.5811
gene10566	rna21147	Gene	protein_coding	38594	Gen	FBgn0263831	NP_647943.2	XPG-like endonuclease	1.60987	2.58785	2.28375	0.149584	0.810841	2.16509	2.76877	12.1691	0.00621602	0.114302	1.03337	3.4051	0.225533	0.836612	1	1.38977	3.1826	1.33671	0.264421	0.505512	0.520993	0.158619	0.363727	0.615281	2.26707	2.95402	3.3815	3.42886	0.0156519	0.520758	0.157844	0.327692	2.27075	2.24991	2.28056	3.28954	3.21841	2.3541	3.2082	3.41926	3.51704
gene17030	rna33522,rna33523,rna33521,rna33524,rna33525	Gene	protein_coding	53473	SP1029	FBgn0263236	NP_001263065.1,NP_001287580.1,NP_652618.1,NP_733284.1,NP_733285.1	SP1029	-1.01748	6.24534	-0.0443778	0.968616	0.988605	-3.07184	5.38782	-2.84699	0.0994935	0.277904	1.21058	4.77461	1.3696	0.270792	1	-2.49391	5.53453	-7.09509	0.0167868	0.191335	0.975866	0.985031	0.348653	0.321849	6.25786	6.23285	4.63875	4.91445	0.974503	0.0515479	0.143628	0.317695	5.42472	7.32946	6.0194	6.28684	6.22758	6.18415	4.53788	4.57518	4.8032
gene13216	rna26148,rna26149,rna26151,rna26147,rna26150	Gene	protein_coding	5740185	UQCR-11	FBgn0260008	NP_001104407.2,NP_001163852.1,NP_001163853.1,NP_001263163.1,NP_001287639.1	Ubiquinol-cytochrome c reductase 11 kDa subunit	1.02598	9.63128	0.082619	0.940014	0.978998	1.97657	10.0923	2.19	0.127798	0.30449	1.05476	10.6342	0.267816	0.803175	1	2.03201	10.1484	3.5791	0.0269824	0.218508	0.775881	0.777442	0.497464	0.495021	9.61279	9.6498	10.5958	10.6727	0.71916	0.291205	0.29534	0.400306	10.3885	8.96824	9.48161	9.91408	9.33761	9.69771	10.7048	10.2614	10.8211
gene7822	rna16003	Gene	protein_coding	5740790	Rpb12	FBgn0262954	NP_001097319.1	Rpb12	-1.47736	7.47559	-1.02675	0.371768	0.810841	2.20724	8.31393	2.45712	0.12961	0.304718	-1.18204	8.78318	-3.17405	0.0344595	1	2.7587	7.89752	4.87004	0.0354461	0.23827	0.949782	0.805183	0.131664	0.520675	7.7624	7.19938	8.90465	8.66337	0.799108	0.513335	0.0987241	0.0871153	8.62476	7.04692	7.61553	6.9827	6.82991	7.78553	8.97775	8.79235	8.94385
gene750	rna1715	Gene	ncRNA	12797940	CR43461	FBgn0263415		CR43461	-1.01082	3.73377	-0.0173585	0.98722	0.995487	3.84269	4.61147	2.31772	0.120216	0.297126	-1.02528	5.66562	-0.113103	0.917207	1	3.78849	4.58729	4.3073	0.0342763	0.23525	1.54897	1.45136	0.551567	0.772723	3.74154	3.72602	5.68366	5.64764	1.36511	0.731967	0.49285	0.247639	5.31502	3.0365	2.87312	4.4574	3.72719	2.99347	5.84168	5.13118	6.07812
gene11171	rna22398,rna22397	Gene	protein_coding	39092	CG33926	FBgn0053926	NP_001027118.1,NP_001287004.1	CG33926	-1.01356	0.957612	-0.0432461	0.968039	0.988482	7.53401	1.93758	6.34772	0.00544376	0.110998	-1.64429	3.50375	-1.06757	0.374561	1	4.64408	1.73166	3.32856	0.0576297	0.283347	0.77843	0.794961	1.16403	1.1528	0.967379	0.947943	3.8808	3.16334	0.671163	0.394328	0.426033	1.08326	1.72736	0.718843	0.455933	1.21916	1.12907	0.495593	4.24519	3.41239	3.98482
gene8145	rna16651,rna16650	Gene	protein_coding	36914	Dark	FBgn0263864	NP_725637.1,NP_725638.1	Death-associated APAF1-related killer	-1.01849	1.94876	-0.0835844	0.937502	0.978463	-2.08302	1.33131	-4.18278	0.0378019	0.206536	1.20841	1.03089	2.97532	0.0504066	1	-1.69248	1.50902	-3.60408	0.0586151	0.285396	0.547731	0.43839	0.158986	0.364829	1.96202	1.93559	0.903345	1.17645	0.417363	0.354707	0.13414	0.0853405	1.57879	2.40671	1.90057	1.55172	2.25121	2.00385	0.796205	0.860041	1.05379
gene16254	rna32078	Gene	protein_coding	42864	Npc2f	FBgn0039154	NP_651219.1	Niemann-Pick type C-2f	1.12875	0.894098	0.76359	0.492294	0.821367	2.00787	1.21379	4.89365	0.00879381	0.12712	1.74904	2.183	0.984409	0.422259	1	3.11126	1.60803	1.98366	0.173134	0.42265	0.396332	0.355943	1.41913	1.42979	0.810992	0.985719	1.81666	2.62322	0.227353	0.324638	0.273873	1.39245	1.01769	0.847804	0.56748	1.06479	0.62885	1.26352	1.61366	1.70816	2.12816
gene6240	rna12765,rna12766	Gene	protein_coding	35492	CG10417	FBgn0033021	NP_610169.1,NP_724410.1	CG10417	-2.49936	5.52504	-1.96234	0.178322	0.810841	-2.06483	5.67814	-6.1264	0.00486142	0.109326	-1.12656	5.09248	-0.579274	0.610328	1	1.07446	4.95517	0.144733	0.89505	0.943353	1.16647	0.295731	0.514053	1.23993	6.22519	4.90363	5.17917	5.00724	0.239681	1.14158	0.173234	0.483984	6.1502	6.03197	6.4934	4.1695	4.32256	6.21885	5.24635	5.30874	4.9824
gene16785	rna33069,rna33068	Gene	protein_coding	5740555	CG34293	FBgn0085322	NP_001097945.1,NP_001287557.1	CG34293	-1.28208	4.30298	-0.64089	0.587207	0.840136	2.26803	5.04219	2.10643	0.168344	0.332412	-1.29456	5.478	-3.68052	0.0391325	1	2.24617	4.6749	12.6271	0.00587688	0.144327	0.96884	0.971457	0.175278	0.160141	4.48595	4.12747	5.66739	5.29493	0.968743	0.0137014	0.0725609	0.159554	5.55014	3.65537	4.25235	4.13171	4.11214	4.13854	5.68424	5.58789	5.73005
gene957	rna2134,rna2135,rna2136,rna2137	Gene	protein_coding	31776	CG1440	FBgn0030038	NP_001096906.1,NP_001096907.1,NP_001285018.1,NP_572477.1	CG1440	-1.29063	6.04677	-2.28212	0.0867701	0.810841	-2.53182	5.52302	-10.2824	0.000690771	0.0743683	1.19682	5.02137	1.53779	0.219933	1	-1.63909	5.49754	-3.68447	0.0223235	0.206846	0.27936	0.225751	0.291945	0.335128	6.23361	5.86553	4.89344	5.15264	0.178748	0.214688	0.137885	0.257332	6.1938	6.42891	6.07812	5.75531	5.72834	6.11294	4.82225	5.05237	4.8057
gene950	gene950	Gene	pseudogene	26067082	CR15345	FBgn0040928			-1.13788	2.40166	-0.21666	0.842186	0.939075	2.66267	3.12421	1.80628	0.198987	0.356324	1.03699	3.93563	0.214358	0.840995	1	3.14188	3.02543	3.81203	0.0404746	0.251688	1.48976	1.35481	0.423431	0.750441	2.49664	2.31029	3.90952	3.96192	1.31601	0.698217	0.321929	0.275054	3.92813	1.3393	2.22251	2.89902	1.5389	2.49296	4.12674	3.53966	4.06216
gene951	rna2118,rna2117	Gene	protein_coding	31771	CG10555	FBgn0030034	NP_001285016.1,NP_572474.2	CG10555	-1.5634	3.92592	-1.37624	0.245566	0.810841	-2.342	3.59558	-3.9721	0.0337591	0.197828	-1.11447	2.95452	-0.742763	0.502576	1	-1.6695	3.22597	-1.80282	0.175748	0.425328	0.811364	0.535361	0.364619	0.710386	4.26148	3.61679	3.03374	2.87738	0.490659	0.646194	0.214162	0.295096	3.74314	4.71874	4.32256	3.2297	3.2579	4.36277	3.11052	3.19892	2.79177
gene11572	rna23132,rna23133,rna23134,rna23135,rna23136,rna23137,rna23138,rna23139,rna23140	Gene	protein_coding	39368	rols	FBgn0041096	NP_001261736.1,NP_001261737.1,NP_001261738.1,NP_001261739.1,NP_648542.1,NP_729778.1,NP_729779.1,NP_729780.1,NP_729781.1	rolling pebbles	-1.21232	3.65123	-1.02999	0.376855	0.810841	-2.27658	3.1438	-4.7773	0.0285761	0.187786	1.0439	2.6367	0.39438	0.719067	1	-1.79889	3.06227	-4.48236	0.0110976	0.17647	0.467112	0.43031	0.272251	0.327334	3.79275	3.51498	2.60588	2.66787	0.410408	0.223068	0.129353	0.239559	3.54087	4.26633	3.57105	3.33217	3.44924	3.76353	2.60041	2.73789	2.47935
gene9408	rna18798,rna18799	Gene	protein_coding	5740313	CG34423	FBgn0085452	NP_001097431.1,NP_001163263.1	CG34423	1.62437	2.62219	1.25827	0.276734	0.810841	4.32839	3.18144	5.27164	0.0286316	0.187786	1.00634	4.41389	0.0488978	0.964194	1	2.68157	3.63798	3.32285	0.0522584	0.274946	0.963408	0.694521	0.323186	0.741785	2.2955	2.99537	4.40933	4.41845	0.680242	0.682221	0.140106	0.291238	3.0525	1.7355	2.09849	3.53282	3.22543	2.22786	4.53992	4.26134	4.42672
gene7578	rna15499,rna15500,rna15501,rna15502,rna15503	Gene	protein_coding	36497	drk	FBgn0004638	NP_476858.1,NP_725302.1,NP_725303.1,NP_725304.1,NP_725306.1	downstream of receptor kinase	-2.16405	5.36859	-1.94759	0.165827	0.810841	-2.00686	5.42858	-4.75314	0.0174636	0.160798	-1.14153	4.8529	-0.838381	0.466049	1	-1.05861	4.79926	-0.142136	0.897372	0.944735	0.990476	0.366201	0.394523	1.00129	5.95426	4.84052	4.94932	4.75835	0.324584	0.935782	0.169554	0.35623	5.63107	5.95148	6.28022	4.17068	4.44116	5.90973	4.91689	5.13274	4.79832
gene8525	rna17321	Gene	protein_coding	37184	DptB	FBgn0034407	NP_523787.2	Diptericin B	1.28142	1.25117	0.803001	0.467889	0.815911	3.26483	1.74052	2.15365	0.125218	0.302712	1.24888	2.94799	0.416401	0.70909	1	3.18192	2.11916	4.1339	0.0144892	0.187212	0.771654	1.37284	1.33371	0.699665	1.08502	1.44277	2.79203	3.11266	0.584452	0.503851	1.24222	0.485454	1.69055	0.524222	1.04028	2.00001	1.309	1.0193	1.93309	4.21637	2.22663
gene6808	rna13927	Gene	protein_coding	35922	Vang	FBgn0015838	NP_001260819.1,NP_477177.1	Van Gogh	-1.66895	4.30799	-1.35187	0.265744	0.810841	-2.07596	4.13293	-3.65912	0.0428047	0.216001	-1.04861	3.60509	-0.405727	0.706133	1	-1.30434	3.75779	-0.775479	0.510258	0.6969	0.946751	0.498808	0.292349	0.856152	4.69327	3.95433	3.6395	3.57101	0.460821	0.827032	0.190928	0.221392	4.16251	4.99136	4.92596	3.51445	3.44021	4.90834	3.5954	3.84861	3.47447
gene6806	rna13925	Gene	snoRNA	3772238	snoRNA:Or-CD2	FBgn0086603		snoRNA:Or-CD2	1.33694	5.31575	0.454897	0.686666	0.874407	4.72138	6.12858	2.53572	0.122024	0.29945	1.60269	7.68233	2.20404	0.124112	1	5.65988	6.66342	6.18189	0.00348223	0.137107	1.59511	1.52951	0.534769	0.70067	5.11041	5.52934	7.34961	8.03011	1.51487	0.499537	0.211131	0.491326	6.67143	3.64635	5.01344	4.97561	5.94611	5.6663	7.1071	7.49242	7.44933
gene7573	rna15491	Gene	protein_coding	44279	arr	FBgn0000119	NP_524737.2	arrow	-1.1555	3.48856	-0.312029	0.77581	0.909321	-2.59783	2.82294	-2.14234	0.134767	0.307995	-1.14252	2.11878	-0.560761	0.604934	1	-2.56864	2.61837	-3.50522	0.0262154	0.217767	1.15747	1.11353	0.593719	0.672521	3.59438	3.38586	2.21707	2.02485	1.03496	0.51825	0.410854	0.428604	2.44495	4.45241	3.88577	2.84348	3.43807	3.87603	2.05981	2.68333	1.90807
gene14124	rna27941,rna27943,rna27942,rna27945,rna27944,rna27946	Gene	protein_coding	41178	Unc-115b	FBgn0260463	NP_001189204.1,NP_001303500.1,NP_731389.2,NP_731390.1,NP_731391.1,NP_731392.2	Uncoordinated 115b	-2.55631	3.92427	-3.21444	0.0748287	0.810841	-1.50889	4.35243	-1.32225	0.2857	0.427982	-2.55056	3.32242	-7.35577	0.0142696	1	-1.5055	2.99559	-5.99142	0.0131091	0.181424	0.729614	0.777427	0.318074	0.170631	4.65927	3.30521	4.06579	2.71497	0.712319	0.157919	0.311439	0.0646271	3.948	5.37263	4.65719	3.21442	3.21366	3.48756	3.95285	4.41794	3.82657
gene7006	rna14375,rna14376	Gene	protein_coding	30522410	CG46321	FBgn0284237	NP_001334719.1,NP_001334720.1	CG46321	-1.34501	1.0771	-1.20851	0.30401	0.810841	-2.31641	0.362271	-3.97562	0.0497898	0.226934	1.09272	0.151012	0.660738	0.564628	1	-1.57609	0.448989	-2.48491	0.0679805	0.305302	0.612866	0.527982	0.335348	0.457491	1.31193	0.88431	0.100036	0.227964	0.515974	0.330721	0.111966	0.316104	0.870349	1.87911	1.18633	0.629941	0.764821	1.25817	0.229122	0.0417401	0.0292461
gene6163	rna12607	Gene	ncRNA	19835105	CR44268	FBgn0265254		CR44268	1.29971	2.67239	0.414838	0.715744	0.886819	2.76506	3.13903	1.35637	0.255146	0.401107	2.41583	4.54927	1.97787	0.163185	1	5.13955	3.87297	8.63701	0.00103586	0.118164	1.57903	1.87373	1.11436	0.473599	2.48997	2.86816	3.95728	5.2298	1.54685	0.31717	1.0574	0.35171	4.01723	0.924247	2.52845	3.12154	2.51246	2.97049	3.67875	3.06703	5.12607
gene6165	rna12611,rna12610,rna12612	Gene	protein_coding	3355097	Gpb5	FBgn0063368	NP_001015386.3,NP_001104334.1,NP_001104335.1	Glycoprotein hormone beta 5	1.56657	1.81914	2.23826	0.0899437	0.810841	1.11026	1.59759	0.71999	0.527025	0.633958	3.37471	2.39665	6.9993	0.0101374	1	2.39172	2.72901	3.92669	0.0173499	0.192298	0.501146	0.363002	0.434235	0.554921	1.52393	2.17154	1.67482	3.42959	0.330363	0.376839	0.150435	0.407345	1.90509	1.34664	1.32005	2.60552	1.92717	1.98192	1.83754	1.54081	1.64611
gene14736	rna29048,rna29049	Gene	protein_coding	41662	CG9757	FBgn0003060	NP_001262537.1,NP_476675.1	CG9757	1.02207	4.62257	0.046954	0.966406	0.987891	2.15715	5.13153	1.60427	0.224824	0.377106	-1.00878	5.70966	-0.0343269	0.974329	1	2.09218	5.14336	3.25241	0.0443981	0.259469	1.16198	1.19747	0.63671	0.567164	4.60684	4.63834	5.71597	5.70335	1.12849	0.276969	0.400545	0.494938	3.97447	3.93634	5.90973	4.92224	4.36887	4.62392	5.44021	6.17542	5.53229
gene9697	rna19330	Gene	protein_coding	37941	Cyp9c1	FBgn0015040	NP_523850.1	Cytochrome P450-9c1	1.64732	4.58685	2.37272	0.117897	0.810841	2.23219	4.7852	9.35268	0.00089809	0.0764074	-1.05381	5.36142	-0.764791	0.489212	1	1.28586	5.13919	1.233	0.333916	0.565279	0.525677	0.214538	0.171236	0.509541	4.2409	4.96102	5.39936	5.32375	0.167124	0.498404	0.134523	0.10595	4.05225	4.30004	4.37042	5.4282	5.01848	4.43638	5.27097	5.53928	5.38783
gene1057	rna2382,rna2381	Gene	protein_coding	31863	t	FBgn0086367	NP_001285042.1,NP_572543.1	tan	-1.18409	2.93871	-1.36479	0.244522	0.810841	-2.31567	2.38159	-4.43499	0.0225581	0.175102	1.00759	1.85714	0.0219029	0.983836	1	-1.94093	2.29158	-2.11201	0.149077	0.39859	0.309379	0.473115	0.862413	0.784623	3.06313	2.81935	1.8517	1.8626	0.209324	0.227813	0.424289	0.750823	3.14371	2.82549	3.22018	3.05206	2.8092	2.59678	2.16008	2.02719	1.36781
gene1056	rna2379,rna2380	Gene	protein_coding	31862	CG15369	FBgn0030105	NP_001285041.1,NP_572542.1	CG15369	1.17231	1.53599	0.253515	0.815274	0.926633	4.98342	2.30989	3.89169	0.0185156	0.163445	-1.43516	3.47235	-0.886184	0.426468	1	2.96199	2.30899	1.74074	0.175334	0.425056	1.56699	1.03127	1.01872	1.55875	1.42559	1.65494	3.74272	3.22151	0.78491	1.35623	0.668912	0.768335	2.33158	0.99413	0.951053	3.06263	0.356812	1.54539	4.47956	3.17369	3.57492
gene3933	rna8486	Gene	protein_coding	34075	TwdlE	FBgn0031957	NP_609157.3	TweedleE	-1.27561	2.55428	-1.32176	0.267199	0.810841	7.13573	3.90405	13.6229	0.000168781	0.0732986	-1.5819	5.22968	-2.44621	0.0805587	1	5.75412	3.42159	7.96574	0.0013469	0.121934	0.460203	0.360458	0.468487	0.548942	2.7359	2.38471	5.57096	4.90931	0.251669	0.385292	0.258056	0.391008	2.92822	2.82842	2.45107	2.25121	2.08393	2.819	5.43879	5.86833	5.40577
gene10955	rna21921,rna21922	Gene	protein_coding	43950	CdsA	FBgn0010350	NP_001286976.1,NP_524661.1	CDP diglyceride synthetase	-1.60771	3.49711	-3.11475	0.0392731	0.810841	-2.64519	3.07563	-6.70815	0.00292585	0.0969848	-1.01386	2.44302	-0.0762208	0.943089	1	-1.66812	2.77781	-2.74221	0.0531157	0.276563	0.380917	0.362352	0.451244	0.466283	3.85634	3.17134	2.45297	2.43311	0.230202	0.303488	0.279832	0.353998	3.81373	3.65042	4.10487	2.85227	3.20537	3.45638	2.14888	2.69965	2.51038
gene9074	rna18231	Gene	protein_coding	37459	CG15673	FBgn0034639	NP_611591.3	CG15673	-1.28235	1.25728	-1.164	0.353247	0.810841	2.5192	2.00819	11.1208	0.00050072	0.0732986	-1.15981	2.67329	-1.86397	0.144598	1	2.78536	1.67369	4.82503	0.0336375	0.233511	0.533893	0.207608	0.198755	0.530513	1.44941	1.09062	2.78238	2.56848	0.128021	0.518317	0.163438	0.1131	1.47323	1.56385	1.31115	0.55787	1.59318	1.1208	2.86927	2.59385	2.88402
gene9076	rna18234	Gene	protein_coding	117300	clt	FBgn0000326	NP_536784.1	cricklet	1.58268	4.10054	1.94107	0.150674	0.810841	2.02267	4.26064	5.93959	0.00850724	0.125029	1.11636	4.87772	0.934637	0.416115	1	1.42671	4.69443	1.50508	0.232817	0.474523	0.591044	0.296354	0.294286	0.59001	3.78271	4.44508	4.79897	4.95777	0.259192	0.531181	0.143684	0.256825	4.04163	3.52325	3.78324	4.95546	4.48447	3.89529	4.7605	4.67844	4.95797
gene5974	rna12316	Gene	protein_coding	3772248	His2B:CG33898	FBgn0053898	NP_001027310.1	histone H2B	3.12226	0.722638	5.96083	0.00560591	0.810841	1.36491	0.443522	2.17587	0.0972804	0.275856	4.94725	1.47806	6.37034	0.0118333	1	2.16271	2.40822	2.7438	0.0600369	0.288704	0.47729	0.357261	0.627156	0.702492	0.272657	1.91525	0.721461	3.02809	0.273876	0.390893	0.229405	0.583693	0.587217	0.143615	0.0871391	2.33574	1.84708	1.56292	0.682557	0.513995	0.967831
gene12526	rna24855	Gene	protein_coding	40050	CG6865	FBgn0036817	NP_001246825.1	CG6865	-1.07567	1.22038	-0.46084	0.669628	0.868851	3.04775	1.91622	3.3747	0.0597502	0.242664	1.10578	2.95352	0.276111	0.799225	1	3.62516	1.88101	5.83999	0.00657972	0.151272	0.3955	0.825169	0.910032	0.551067	1.27413	1.1689	2.88188	3.02695	0.252522	0.30439	0.78558	0.459371	1.54736	1.04932	1.22572	1.41658	1.26104	0.829089	3.35758	1.97513	3.31292
gene2977	rna6556,rna6557	Gene	protein_coding	50190	Nplp4	FBgn0040717	NP_001259893.1,NP_652352.1	Neuropeptide-like precursor 4	-3.01275	9.47795	-3.97706	0.0261555	0.810841	-1.08447	10.2482	-0.263854	0.805645	0.860937	-1.83098	9.74376	-1.5813	0.206997	1	1.51728	9.01146	1.16187	0.339342	0.569974	0.692933	0.767931	0.955802	0.896657	10.3068	8.71574	10.1898	9.31722	0.604905	0.338003	0.473084	0.830511	9.63311	10.484	10.8034	8.34874	8.78422	9.01426	9.71657	10.6627	10.1902
gene12630	rna25031	Gene	protein_coding	40127	Ltn1	FBgn0262517	NP_730427.1	Listerin E3 ubiquitin protein ligase 1	-1.30172	2.97188	-1.19367	0.302866	0.810841	-2.09842	2.57867	-3.86587	0.0360895	0.202673	1.02719	2.11813	0.138546	0.899429	1	-1.56937	2.44111	-2.02506	0.118222	0.363799	0.551994	0.479087	0.483822	0.556109	3.16817	2.78775	2.09887	2.13757	0.439207	0.334357	0.191367	0.444367	2.66731	3.48756	3.34964	2.55785	2.6341	3.17132	2.08509	2.29675	1.91476
gene12864	rna25489	Gene	ncRNA	26067270	CR45943	FBgn0267605		CR45943	1.41568	1.27711	0.946687	0.400107	0.810841	2.93903	1.6548	3.46466	0.0492409	0.226611	1.25854	2.767	1.24256	0.28441	1	2.6128	2.13547	3.57311	0.0309458	0.226671	0.91753	0.777546	0.462439	0.671664	1.05075	1.55224	2.60609	2.93784	0.720465	0.568147	0.292417	0.358248	1.85268	0.458085	0.841482	1.40996	2.17801	1.06877	2.41743	2.4579	2.94294
gene15064	gene15064	Gene	pseudogene	10178952	CR31292	FBgn0051292			-1.1161	3.83444	-0.679732	0.534261	0.823333	-3.14434	2.9755	-7.33442	0.0018443	0.0915722	-1.07345	2.21002	-0.609378	0.596606	1	-3.02417	2.848	-8.96247	0.00794805	0.160697	0.403807	0.390305	0.290646	0.308541	3.9145	3.75603	2.26174	2.15949	0.272384	0.298106	0.279543	0.0795662	4.22807	3.77883	3.73659	3.94519	3.41239	3.9105	2.53077	2.2817	1.97276
gene15063	rna29693,rna29697,rna29696,rna29695,rna29694,rna29698	Gene	protein_coding	41930	glob1	FBgn0027657	NP_001163625.1,NP_001287343.1,NP_524369.1,NP_732081.1,NP_732082.1,NP_732083.1	globin 1	-1.37705	3.67842	-1.06118	0.379524	0.810841	1.61134	4.24665	1.61167	0.229024	0.380825	-1.03121	4.58248	-0.292441	0.786048	1	2.15174	3.96931	6.40335	0.00615374	0.14772	0.753382	0.739668	0.262568	0.299029	3.91644	3.45486	4.6047	4.56037	0.707835	0.25798	0.214657	0.151211	4.62333	3.20766	3.91833	3.24905	3.37127	3.74427	4.66288	4.36695	4.78427
gene6535	rna13405	Gene	protein_coding	35708	CG2064	FBgn0033205	NP_610310.2	CG2064	1.33435	3.50372	0.672443	0.540251	0.826332	3.6156	4.12607	4.71385	0.0322547	0.194897	-1.20583	5.01923	-1.03168	0.385636	1	2.24711	4.26217	2.14425	0.123899	0.371069	1.07188	0.681319	0.453337	0.943525	3.30183	3.71797	5.15606	4.88604	0.657824	0.846278	0.177376	0.417196	4.04929	2.81101	3.04519	4.4801	3.86657	2.80723	5.26785	4.95154	5.24879
gene12497	rna24807,rna24809,rna24808	Gene	protein_coding	40033	GNBP2	FBgn0040322	NP_524141.1,NP_730350.1,NP_730351.1	Gram-negative bacteria binding protein 2	1.28736	1.81859	1.37771	0.26331	0.810841	3.27567	2.35039	10.248	0.000511976	0.0732986	-1.08471	3.2981	-0.341328	0.759323	1	2.34577	2.55186	3.07342	0.0417934	0.254872	0.458144	0.289315	0.595274	0.693213	1.64548	2.0099	3.35727	3.23996	0.206432	0.409001	0.202704	0.559698	1.84938	1.43661	1.65046	2.363	2.10496	1.56174	3.25749	3.2238	3.59052
gene6058	rna12400	Gene	protein_coding	3772081	His2B:CG33870	FBgn0053870	NP_001027380.1	histone H2B	2.75988	0.853237	4.85665	0.00872305	0.810841	1.40096	0.586911	1.86845	0.13673	0.308837	4.06447	1.59658	5.22341	0.0148835	1	2.06319	2.32107	2.51083	0.0760045	0.318389	0.522329	0.450904	0.670836	0.720787	0.3921	1.8567	0.878513	2.90158	0.342266	0.394565	0.293545	0.603202	0.786161	0.2212	0.168938	2.28362	1.78105	1.50544	0.953952	0.55461	1.12698
gene16442	rna32449	Gene	protein_coding	43006	CG11839	FBgn0039271	NP_733077.3	CG11839	-1.26339	3.90874	-0.555092	0.624872	0.851086	2.16874	4.60572	1.9072	0.18678	0.346703	-1.05295	5.16052	-0.40604	0.706099	1	2.60216	4.37958	5.63642	0.00673551	0.153555	1.05247	1.01429	0.317548	0.42398	4.08103	3.74373	5.19788	5.12344	0.993569	0.347163	0.203959	0.243387	5.21577	3.36719	3.66012	3.4608	3.63925	4.13113	5.39544	4.98807	5.21012
gene5599	rna11608,rna11607,rna11606	Gene	protein_coding	35196	l(2)37Cg	FBgn0086447	NP_001260562.1,NP_001260563.1,NP_609950.1	lethal (2) 37Cg	-1.16968	6.0505	-0.501855	0.649539	0.860166	1.91402	6.61637	2.29175	0.135008	0.307995	-1.06878	7.05308	-0.894558	0.443262	1	2.09472	6.44986	4.89497	0.0337341	0.233988	0.780404	0.707867	0.185812	0.377465	6.16462	5.9385	7.10122	7.00526	0.686955	0.3703	0.170788	0.073196	6.85197	5.47806	6.16382	5.62439	5.8443	6.3468	7.25953	6.92023	7.12391
gene13407	gene13407	Gene	pseudogene	19836006	CR45033	FBgn0266393			-1.57115	2.18298	-2.10534	0.104568	0.810841	2.4066	3.10257	3.93144	0.0172026	0.160399	-1.0456	3.76778	-0.238581	0.824449	1	3.61623	2.65102	7.29001	0.00241688	0.132276	0.536252	0.558194	0.467068	0.440612	2.53309	1.88126	3.80008	3.73575	0.406461	0.349794	0.382583	0.267923	2.97369	2.17274	2.45283	1.47972	2.04419	2.11987	3.49745	4.23011	3.67269
gene11143	rna22339,rna22338	Gene	protein_coding	39070	Fdx1	FBgn0011769	NP_001189075.1,NP_523993.1	Ferredoxin 1	1.2579	3.39737	2.04198	0.110728	0.810841	3.54559	4.0472	14.5718	0.00130323	0.0874234	-1.08355	5.00371	-1.56772	0.193943	1	2.60133	4.2003	10.8946	0.00183358	0.132276	0.280776	0.217047	0.127894	0.219277	3.23589	3.56691	5.06192	4.94616	0.20071	0.196343	0.082613	0.0976319	3.00662	3.32122	3.37984	3.65537	3.70346	3.3419	4.98084	5.05893	5.14599
gene11146	rna22346	Gene	protein_coding	3772576	Hsp22	FBgn0001223	NP_001027114.1,NP_001027115.1	Heat shock protein 22	1.24238	3.55289	0.315655	0.768786	0.907329	7.14181	4.60448	4.54151	0.0421157	0.214512	-1.24449	6.07625	-0.996315	0.411578	1	4.61915	4.68852	2.64959	0.0894243	0.334855	1.71808	1.08171	0.548575	1.44314	3.39978	3.71289	6.23607	5.92052	1.07144	1.34307	0.148746	0.528024	4.43127	3.47564	2.29243	5.22568	3.25218	2.66081	6.1857	6.11905	6.40346
gene11145	rna22344,rna22341,rna22342,rna22343	Gene	protein_coding	3771872	CG4456	FBgn0001228	NP_001027116.1,NP_001027117.1,NP_001189076.1,NP_001189077.1	CG4456	-1.12408	4.74815	-0.305074	0.782982	0.912794	3.9808	5.744	3.5497	0.0440348	0.217601	1.22337	6.97024	1.20489	0.326784	1	5.47425	5.76179	11.0819	0.00245522	0.132276	0.958065	0.972498	0.41811	0.383342	4.83327	4.66452	6.82633	7.11718	0.890951	0.352271	0.38982	0.151182	5.76454	3.98902	4.74626	4.88927	4.84577	4.25853	6.86985	6.41658	7.19256
gene10042	rna20058	Gene	protein_coding	38192	CG13926	FBgn0035243	NP_647633.1	CG13926	1.66197	2.826	2.10277	0.126919	0.810841	3.39403	3.24719	7.08726	0.00238068	0.0951952	1.0898	4.30779	0.394266	0.714766	1	2.22555	3.74903	2.89803	0.0466769	0.265754	0.603688	0.430859	0.545	0.689801	2.48321	3.21611	4.24621	4.37027	0.274647	0.537594	0.331976	0.432223	2.76212	2.21304	2.47447	3.64862	3.38548	2.61423	4.13408	3.98482	4.61973
gene1876	rna4223,rna4226,rna4224,rna4225	Gene	protein_coding	32567	exd	FBgn0000611	NP_001259592.1,NP_001259593.1,NP_523360.1,NP_727923.1	extradenticle	-2.05198	6.54195	-1.77334	0.211979	0.810841	-2.9726	6.24586	-10.8469	0.000486706	0.0732986	1.08234	5.56603	0.418639	0.705795	1	-1.33844	5.82989	-0.668871	0.555958	0.732551	1.01287	0.250976	0.472305	1.08903	7.08097	6.04396	5.50924	5.6234	0.160512	1.00007	0.192938	0.4311	6.89671	7.15576	7.19044	5.46243	5.47071	7.19873	5.49777	5.70766	5.3223
gene1878	rna4228,rna4229,rna4231,rna4230,rna4233,rna4232	Gene	protein_coding	32569	vap	FBgn0003969	NP_001285314.1,NP_001285315.1,NP_523361.1,NP_727925.1,NP_727926.2,NP_996482.1	vacuolar peduncle	-1.57973	4.53709	-1.74947	0.161991	0.810841	-2.18865	4.27671	-4.60851	0.0212597	0.171938	1.04173	3.77823	0.319941	0.766829	1	-1.32996	4.00826	-1.20764	0.315682	0.549553	0.653107	0.424713	0.319316	0.590026	4.8789	4.21922	3.74886	3.80784	0.383412	0.528719	0.182692	0.26189	4.48952	5.25605	4.89113	3.7406	4.13031	4.78676	3.60803	3.95529	3.68324
gene10593	rna21192,rna21193	Gene	protein_coding	38623	CG13285	FBgn0035611	NP_001246638.1,NP_647969.1	CG13285	1.50061	0.669154	1.77607	0.160552	0.810841	2.07057	0.806867	3.35296	0.0327858	0.196394	1.12971	1.57317	0.400657	0.711296	1	1.5588	1.30467	1.41971	0.233405	0.475011	0.571041	0.542419	0.760663	0.781331	0.437624	1.02318	1.48765	1.66361	0.31835	0.474068	0.439171	0.621077	0.787726	0.165527	0.35962	1.37973	1.20462	0.485187	1.04344	1.49793	1.9216
gene2903	rna6422	Gene	ncRNA	19835193	CR44898	FBgn0266203		CR44898	-1.62789	1.31382	-1.10291	0.334708	0.810841	3.9693	2.51661	4.38718	0.0206506	0.170036	1.11744	3.77966	0.375029	0.730881	1	7.22045	1.9732	4.60706	0.0120976	0.180239	1.10402	0.785209	0.73989	1.07226	1.71152	1.00852	3.70041	3.86061	0.689772	0.862017	0.375191	0.637706	2.2671	0.939483	1.92799	0.0263468	1.35972	1.6395	3.71221	4.06956	3.31946
gene17017	rna33499	Gene	protein_coding	43456	Mesh1	FBgn0039650	NP_651682.1	Metazoan SpoT homolog-1	1.00195	4.08909	0.00527127	0.996263	0.998914	3.24998	4.86415	3.14672	0.0806408	0.26314	-1.1273	5.70102	-1.14484	0.31731	1	2.87735	4.79261	11.8982	0.00132047	0.121934	0.925689	0.93597	0.261546	0.22196	4.08768	4.0905	5.78811	5.61524	0.920158	0.101044	0.171318	0.197627	4.96489	3.12987	4.16829	4.13792	4.15911	3.97447	5.79621	5.61289	5.95524
gene17019	rna33501,rna33502,rna33503	Gene	ncRNA	10178917	CR31044	FBgn0051044		CR31044	1.31547	1.62541	1.53198	0.244141	0.810841	2.03767	1.88436	6.72258	0.00494367	0.109358	1.13889	2.55862	0.713007	0.524614	1	1.76416	2.207	2.44074	0.0714854	0.311796	0.447234	0.264582	0.455803	0.581181	1.43961	1.83518	2.46653	2.65416	0.137388	0.425609	0.226115	0.395763	1.53212	1.50496	1.28174	2.00858	2.14672	1.35025	2.59242	2.20548	2.60167
gene6613	rna13581,rna13580,rna13579,rna13578,rna13573,rna13572,rna13571,rna13570,rna13576,rna13575,rna13574	Gene	protein_coding	35771	lig	FBgn0020279	NP_001014503.1,NP_001163081.1,NP_001163082.1,NP_001163083.1,NP_001246199.1,NP_001246200.1,NP_001260794.1,NP_001260795.1,NP_001303338.1,NP_610348.3,NP_724643.2,NP_995778.2	lingerer	-1.34054	6.75882	-0.511886	0.63895	0.855251	-4.1484	5.85803	-2.85758	0.0822028	0.263534	-1.11079	4.84459	-0.388239	0.719419	1	-3.43743	5.58953	-3.15506	0.0411357	0.253865	1.43065	1.2441	0.676272	0.977906	6.97353	6.55072	4.92097	4.76939	1.17906	0.810283	0.39699	0.547487	5.65172	7.91694	7.35193	5.76001	6.51289	7.37925	4.86768	5.34192	4.55332
gene13041	rna25834,rna25835,rna25824,rna25825,rna25826,rna25827,rna25833,rna25832,rna25831,rna25830,rna25828,rna25829	Gene	protein_coding	40436	mub	FBgn0262737	NP_001036619.1,NP_001163493.1,NP_001246873.1,NP_001246874.1,NP_001246875.1,NP_001246876.1,NP_001262197.1,NP_001262198.1,NP_001303375.1,NP_524208.1,NP_730700.2,NP_996145.1	mushroom-body expressed	-2.43454	4.96152	-1.83665	0.164063	0.810841	-2.72704	4.86752	-4.3387	0.0359604	0.202425	-1.15486	4.09217	-0.827718	0.47482	1	-1.29361	4.1712	-0.559807	0.621079	0.775873	1.21054	0.577791	0.434655	1.14913	5.64468	4.36104	4.19735	3.98963	0.552519	1.0771	0.16901	0.400451	5.0329	5.79384	6.10732	3.90983	3.58293	5.59036	4.23133	4.34679	4.01393
gene16276	rna32125	Gene	protein_coding	47852	Acp95EF	FBgn0002863	NP_524898.1	Accessory gland protein 95EF	-1.60835	2.62775	-0.805161	0.469727	0.815911	2.33919	3.55332	1.68741	0.209589	0.365122	-1.07055	4.16935	-0.28669	0.788632	1	3.5143	3.08332	3.23168	0.0497951	0.270408	1.47481	1.25844	0.594181	0.971822	2.99281	2.30723	4.21881	4.12046	1.19055	0.870439	0.407771	0.432173	4.29504	1.9602	2.72319	1.37811	2.43979	3.10378	4.12072	3.86904	4.66669
gene690	gene690	Gene	pseudogene	5740857	CR32745	FBgn0052745			-1.10652	1.31245	-0.508593	0.645443	0.858895	1.37017	1.59861	0.970767	0.420263	0.54474	2.51623	2.41752	2.74893	0.081101	1	3.81493	1.98477	6.17316	0.00469537	0.141458	0.49733	0.810672	0.838805	0.54198	1.38749	1.24146	1.84185	3.17312	0.234797	0.438415	0.775925	0.318645	1.12968	1.44375	1.58905	1.25228	0.797733	1.67436	2.02661	0.990228	2.50873
gene13953	rna27576,rna27577,rna27578	Gene	protein_coding	41027	CG8036	FBgn0037607	NP_649812.2,NP_731263.2,NP_731264.1	CG8036	1.17208	8.04022	0.391754	0.727316	0.891288	-2.15621	7.35139	-1.87935	0.175881	0.339006	1.01635	6.8297	0.091648	0.931482	1	-2.48658	7.46964	-5.40179	0.00575932	0.144306	1.01277	1.02162	0.442224	0.421378	7.9265	8.15557	6.81801	6.84141	0.964853	0.307826	0.335796	0.287755	6.82152	8.6023	8.35569	7.80247	8.36743	8.29681	6.61955	7.20571	6.62876
gene1643	rna3688,rna3687,rna3686	Gene	protein_coding	32371	l(1)G0469	FBgn0040153	NP_001096980.2,NP_001259543.1,NP_727763.1	lethal (1) G0469	-1.6268	1.50039	-2.92107	0.0818818	0.810841	-2.09393	1.24987	-15.0369	0.00349942	0.0991584	-1.13501	0.728656	-2.45103	0.127871	1	-1.46092	0.874705	-2.26513	0.130083	0.377807	0.416274	0.122814	0.129109	0.418175	1.89193	1.18989	0.825711	0.643009	0.121141	0.398258	0.0202028	0.127519	2.01618	1.77416	1.88544	0.973625	0.946548	1.64949	0.809436	0.848323	0.819375
gene3738	rna8040,rna8041	Gene	protein_coding	33921	Ent2	FBgn0263916	NP_001285680.1,NP_609049.1	Equilibrative nucleoside transporter 2	1.34243	6.67784	2.03091	0.159476	0.810841	-2.36812	5.81375	-5.61262	0.0127527	0.141771	1.07158	5.27468	0.67495	0.537783	1	-2.96668	6.05864	-12.2157	0.00108298	0.118164	0.362332	0.383818	0.255956	0.222446	6.46879	6.89364	5.22505	5.32479	0.346861	0.104748	0.164327	0.19624	6.08655	6.76351	6.5563	6.8647	7.00981	6.8064	5.18124	5.40684	5.08706
gene11507	rna23016,rna23015	Gene	protein_coding	39316	CG14135	FBgn0036193	NP_001261721.1,NP_648495.2	CG14135	-1.21042	4.05496	-0.37228	0.73783	0.894332	1.93126	4.64563	1.34262	0.300099	0.440853	-1.13678	5.05127	-0.969594	0.397251	1	2.05636	4.40903	3.59094	0.0484609	0.268454	1.28182	1.22496	0.330404	0.501678	4.19505	3.91955	5.1446	4.95964	1.19227	0.470683	0.28112	0.173604	5.49777	3.15808	3.92931	4.15637	3.37749	4.22478	5.37712	4.83218	5.22449
gene8163	rna16691,rna16690,rna16688,rna16689	Gene	protein_coding	36927	GstS1	FBgn0010226	NP_001261040.1,NP_523767.2,NP_725653.1,NP_725654.1	Glutathione S transferase S1	-1.6279	8.4615	-1.27247	0.272479	0.810841	-2.91073	8.01264	-3.76039	0.0387801	0.208776	-1.06308	7.23467	-0.272901	0.801519	1	-1.90081	7.63995	-1.88445	0.141501	0.388632	0.956921	0.709965	0.560089	0.851673	8.82031	8.11729	7.27893	7.19068	0.651585	0.70081	0.281934	0.483956	8.09808	9.36404	8.99881	7.36107	8.24595	8.74486	7.09492	7.60351	7.13835
gene5361	rna11184,rna11181,rna11182	Gene	protein_coding	35051	BicD	FBgn0000183	NP_001246057.1,NP_001260530.1,NP_001260531.1,NP_724056.1	Bicaudal D	-1.82403	4.0775	-1.9364	0.1325	0.810841	-2.44191	3.83636	-4.70694	0.0283845	0.187565	-1.0611	3.20297	-0.361812	0.744812	1	-1.42055	3.40429	-1.18852	0.313397	0.547533	0.775616	0.473959	0.409604	0.738051	4.53405	3.66692	3.24604	3.16048	0.449611	0.632005	0.149956	0.381168	4.01498	4.80229	4.78487	3.14128	3.49133	4.36815	3.4066	3.22191	3.10961
gene10681	rna21363	Gene	protein_coding	38696	CG10469	FBgn0035678	NP_648025.1	CG10469	1.09921	2.26455	0.509185	0.647507	0.859602	2.19346	2.70525	5.19125	0.0107954	0.135001	1.09087	3.39271	0.403429	0.708832	1	2.17682	2.84002	3.2274	0.0320874	0.229658	0.46419	0.378093	0.538706	0.602264	2.19734	2.33381	3.33055	3.45603	0.19739	0.42013	0.322477	0.431523	2.26172	1.9758	2.35451	2.50309	2.64288	1.85544	2.96427	3.45565	3.57174
gene4373	rna9361,rna9362,rna9363	Gene	protein_coding	34413	da	FBgn0267821	NP_001260340.1,NP_001260341.1,NP_477189.1	daughterless	-1.63735	4.57932	-1.70061	0.188819	0.810841	-3.00036	4.07996	-7.89812	0.00774671	0.121877	-1.1012	3.29339	-0.662912	0.563987	1	-2.0179	3.69648	-2.39589	0.094922	0.338954	0.724519	0.347619	0.363393	0.732217	4.9488	4.23743	3.36366	3.22458	0.326878	0.64659	0.118279	0.343605	4.5993	5.24699	5.00009	3.83513	3.89388	4.98328	3.43935	3.42428	3.22736
gene14980	rna29551,rna29552	Gene	protein_coding	41863	CG6218	FBgn0038321	NP_001262598.1,NP_650448.1	CG6218	1.51139	2.83823	1.83091	0.204797	0.810841	2.66754	3.18597	22.5655	2.97146e-05	0.0732986	-1.01673	3.95941	-0.290369	0.787321	1	1.73592	3.52725	2.41255	0.127393	0.375418	0.563705	0.10865	0.142753	0.571259	2.55589	3.15176	3.9714	3.94746	0.069481	0.559406	0.0835292	0.115764	2.63561	2.52385	2.5082	3.6494	3.2596	2.54629	3.88319	3.98171	4.04929
gene7882	rna16118	Gene	protein_coding	36720	CG8187	FBgn0034027	NP_611045.1	CG8187	1.28613	3.19119	2.0162	0.11486	0.810841	3.03199	3.73011	10.8785	0.000695388	0.0743683	-1.16339	4.5046	-1.42142	0.238305	1	2.02636	3.85379	5.49533	0.00538045	0.144071	0.311874	0.254792	0.266053	0.32114	3.01483	3.37787	4.6151	4.39676	0.207904	0.232467	0.14729	0.221562	3.2148	2.79981	3.02988	3.47813	3.54338	3.11209	4.47721	4.59781	4.77027
gene10833	rna21644	Gene	protein_coding	38805	CG8607	FBgn0035760	NP_648100.2	CG8607	1.48893	3.19443	1.19685	0.302386	0.810841	2.66232	3.55706	4.10589	0.019678	0.166862	-1.15111	4.23013	-0.50914	0.644891	1	1.55335	3.79888	1.22086	0.289709	0.526617	0.831073	0.595934	0.690676	0.901432	2.92017	3.49445	4.33286	4.12983	0.496935	0.666137	0.328927	0.607323	3.49187	2.67696	2.59169	4.03001	3.70481	2.74852	4.42885	3.96661	4.60311
gene14986	rna29559	Gene	protein_coding	41866	Trs33	FBgn0266722	NP_650450.1	TRAPP subunit 33	-1.02271	4.36842	-0.0493068	0.964775	0.987587	2.45202	4.98986	1.96501	0.175107	0.338398	-1.0202	5.66417	-0.147057	0.890535	1	2.45804	4.95875	6.79418	0.00274661	0.132276	1.13789	1.14057	0.33985	0.330776	4.38465	4.35225	5.67862	5.64976	1.10918	0.254002	0.265712	0.211885	5.56365	3.36185	4.22844	4.54342	4.44931	4.06403	5.74159	5.38707	5.90718
gene7043	rna14473	Gene	protein_coding	36098	Prx2540-2	FBgn0033518	NP_523683.1	Peroxiredoxin 2540-2	-1.82201	0.743735	-11.3241	0.00596682	0.810841	1.1918	1.41417	3.12508	0.0620531	0.245922	-2.21111	0.788075	-7.72796	0.0127931	1	-1.01825	0.414462	-0.17912	0.874067	0.931109	0.132386	0.140303	0.256575	0.252333	1.29325	0.427715	1.54639	0.40162	0.130044	0.024791	0.052665	0.251112	1.14625	1.39329	1.34021	0.422675	0.454639	0.405832	1.60327	1.5366	1.49931
gene17485	rna34493,rna34492,rna34491,rna34490,rna34494,rna34489	Gene	protein_coding	43803	Eph	FBgn0025936	NP_001162824.1,NP_524625.3,NP_726588.2,NP_726589.2,NP_726590.2,NP_726591.2	Eph receptor tyrosine kinase	-2.44507	4.29652	-2.00327	0.140306	0.810841	-3.28512	4.04156	-5.62679	0.0191514	0.165114	-1.07192	3.22316	-0.314782	0.778349	1	-1.4402	3.4265	-0.809261	0.476959	0.671459	1.11524	0.528207	0.551325	1.12637	4.9896	3.69972	3.27365	3.17345	0.50184	0.995948	0.164801	0.526118	4.75141	4.6512	5.56618	3.31682	2.95205	4.8303	3.45233	3.24099	3.12762
gene17481	rna34481,rna34482,rna34483	Gene	protein_coding	43799	Ephrin	FBgn0040324	NP_651927.1,NP_726583.1,NP_726584.1	ephrin	-2.63532	4.18161	-1.88327	0.143724	0.810841	-3.96931	3.81675	-4.53274	0.0273287	0.186155	-1.00844	2.94366	-0.0379654	0.971968	1	-1.51891	3.22505	-0.888689	0.444571	0.646301	1.28572	0.759994	0.553056	1.17531	4.93861	3.54064	2.94972	2.9376	0.70832	1.07302	0.27545	0.479581	5.34678	4.12072	5.34834	3.35076	2.57523	4.69591	3.26772	2.78508	2.79638
gene9673	rna19287	Gene	protein_coding	37920	CG11413	FBgn0035022	NP_611930.1	CG11413	-1.20885	0.658878	-1.19112	0.301078	0.810841	1.83002	1.16691	3.15311	0.0362724	0.202933	1.15811	1.78436	0.577326	0.597628	1	2.56199	1.00751	4.07617	0.0277596	0.219706	0.397897	0.478927	0.635348	0.576731	0.809749	0.536117	1.68161	1.89338	0.303472	0.257346	0.370508	0.516131	0.82092	1.10748	0.500846	0.350048	0.428501	0.829803	1.44743	1.48863	2.10877
gene12749	rna25271,rna25272	Gene	protein_coding	40222	CG6951	FBgn0036959	NP_649197.1,NP_730502.1	CG6951	-1.39355	2.95865	-1.29617	0.302512	0.810841	1.34836	3.41651	1.14269	0.345516	0.480107	1.08385	3.69653	0.807666	0.503954	1	2.03655	3.20115	8.45751	0.0136002	0.184479	0.639763	0.653602	0.249117	0.210146	3.2077	2.72894	3.6389	3.75507	0.604306	0.210026	0.249016	0.00709009	3.85647	2.66081	3.10582	2.49858	2.77846	2.90978	3.88917	3.39116	3.63638
gene1077	rna2416,rna2415	Gene	protein_coding	31883	lz	FBgn0002576	NP_001096919.1,NP_511099.2	lozenge	-1.24422	3.08968	-1.32549	0.274593	0.810841	-2.07723	2.67246	-7.25435	0.00229411	0.0951952	1.03873	2.2239	0.572847	0.615263	1	-1.60726	2.57109	-3.24236	0.0790018	0.323742	0.411931	0.251811	0.165736	0.365713	3.25132	2.93608	2.19666	2.25147	0.196646	0.361963	0.157287	0.052241	3.24227	3.45233	3.05935	2.63309	2.83825	3.33691	2.22043	2.34071	2.02884
gene9015	rna18118,rna18119,rna18116,rna18117	Gene	protein_coding	37427	MFS16	FBgn0034611	NP_001286671.1,NP_611570.3,NP_726048.1,NP_726049.1	Major Facilitator Superfamily Transporter 16	1.23593	4.53881	1.36137	0.25872	0.810841	-2.28825	3.74414	-8.45163	0.0018505	0.0915722	1.20277	3.32485	2.37045	0.0767842	1	-2.35135	4.03052	-5.94485	0.0131269	0.181424	0.388813	0.244744	0.194624	0.35938	4.38858	4.69418	3.19433	3.46069	0.202517	0.331907	0.137428	0.137811	4.2705	4.62242	4.2728	4.9056	4.8653	4.31163	3.28161	3.26547	3.03592
gene12968	rna25684,rna25685,rna25686,rna25681,rna25682,rna25683	Gene	protein_coding	40383	M6	FBgn0037092	NP_001262164.1,NP_001262165.1,NP_001262166.1,NP_001287143.1,NP_649323.2,NP_730642.1	M6	-1.93825	5.41644	-2.08471	0.163322	0.810841	-3.59284	4.90627	-12.0875	0.000486552	0.0732986	1.02651	4.08852	0.118221	0.914134	1	-1.80578	4.51366	-1.58775	0.198777	0.446633	0.793248	0.264393	0.55297	0.930116	5.91481	4.96005	4.06969	4.10743	0.152333	0.778484	0.216098	0.508997	6.06455	5.76001	5.91988	4.41106	4.61812	5.85099	4.29882	4.04069	3.86955
gene12965	rna25677,rna25676	Gene	ncRNA	19835596	CR43933	FBgn0264554		CR43933	-1.01436	3.25347	-0.0578497	0.957887	0.985434	3.01905	3.98183	4.40261	0.024227	0.179428	-1.04262	4.82766	-0.354309	0.747959	1	2.93722	3.94458	9.97555	0.00217686	0.132276	0.616024	0.62714	0.294389	0.269899	3.26377	3.2432	4.85787	4.79765	0.567347	0.240006	0.26725	0.12346	3.87178	3.171	2.74852	3.52003	3.11589	3.09366	4.88049	5.11308	4.58002
gene12966	rna25679,rna25678	Gene	protein_coding	40382	Glg1	FBgn0264561	NP_001262163.1,NP_788563.1	Golgi complex-localized glycoprotein 1	1.23231	5.00943	0.512656	0.656054	0.863164	-1.93488	4.35897	-1.61537	0.237765	0.386992	1.01248	3.91771	0.0913539	0.931864	1	-2.35497	4.50233	-6.47383	0.00405771	0.13903	1.01817	1.02103	0.339301	0.33061	4.86101	5.16238	3.90877	3.92667	0.999672	0.193206	0.207728	0.26828	3.76719	5.7273	5.08856	5.03459	5.38464	5.0679	3.77646	4.14819	3.80166
gene11878	rna23714,rna23712,rna23713	Gene	protein_coding	39587	Mpcp	FBgn0026409	NP_001246757.1,NP_524069.2,NP_729978.1	Mitochondrial phosphate carrier protein	1.3712	8.28486	0.860343	0.479405	0.817141	-1.73348	7.65315	-1.42663	0.26837	0.412585	1.04333	7.29713	0.273443	0.798736	1	-2.27824	7.89945	-8.23663	0.00912208	0.167948	0.916886	0.963587	0.387585	0.249803	8.06027	8.51571	7.2666	7.32779	0.914347	0.0681785	0.304087	0.240319	7.01632	8.71884	8.44566	8.57553	8.53012	8.44148	7.08717	7.6177	7.09492
gene16422	rna32414,rna32413,rna32412	Gene	protein_coding	42987	Nmnat	FBgn0039254	NP_001262942.1,NP_651315.2,NP_733064.2	Nicotinamide mononucleotide adenylyltransferase	1.48183	2.96085	1.57732	0.192113	0.810841	2.26968	3.22827	4.20865	0.0172126	0.160399	-1.06631	3.82661	-0.34183	0.751113	1	1.43641	3.50963	1.48439	0.215563	0.459802	0.623043	0.486647	0.46937	0.609644	2.69072	3.2581	3.87321	3.78057	0.399187	0.478365	0.278343	0.377933	3.11139	2.64356	2.3172	3.76842	3.18602	2.81987	3.66537	3.76481	4.18944
gene16429	rna32424,rna32425,rna32422,rna32423	Gene	protein_coding	42995	CG6422	FBgn0039261	NP_001097905.1,NP_001262943.1,NP_651322.1,NP_733067.1	CG6422	-1.83248	4.89563	-1.36306	0.2613	0.810841	-2.44477	4.66276	-3.56316	0.0361812	0.202799	-1.05179	4.0257	-0.223986	0.83573	1	-1.40322	4.22676	-0.786958	0.490055	0.681762	1.11034	0.626922	0.563298	1.0757	5.35198	4.47819	4.06229	3.98944	0.55134	0.963785	0.29842	0.477756	4.7228	5.75068	5.58247	3.72108	4.15036	5.56312	3.99656	4.38809	3.80221
gene14355	rna28382	Gene	protein_coding	41352	CG14701	FBgn0037883	NP_650057.1	CG14701	1.00253	4.10111	0.00992513	0.992691	0.997072	2.6476	4.74999	3.96095	0.032912	0.196789	1.03958	5.53191	0.30939	0.773807	1	2.74546	4.77622	7.13251	0.0040179	0.13903	0.635749	0.614242	0.313545	0.353828	4.09929	4.10293	5.50397	5.55998	0.559706	0.301506	0.253027	0.18517	4.71298	3.61691	3.96798	4.43864	4.01498	3.85519	5.47632	5.26591	5.76969
gene14354	rna28381	Gene	protein_coding	41351	CG17187	FBgn0037882	NP_650056.1	CG17187	1.43466	3.50332	3.22956	0.032112	0.810841	2.22954	3.78709	7.15415	0.00204519	0.0919669	-1.07818	4.35474	-0.715351	0.515397	1	1.44137	4.02843	3.48553	0.0267748	0.218461	0.279262	0.280054	0.262943	0.2621	3.25262	3.77333	4.40937	4.30078	0.192293	0.202511	0.203602	0.16639	3.23903	3.06749	3.45136	3.78324	3.97071	3.56605	4.19017	4.44539	4.59256
gene14357	rna28386,rna28384,rna28385	Gene	protein_coding	41354	CG17721	FBgn0037885	NP_001247040.1,NP_001247041.1,NP_650059.1	CG17721	1.25953	5.43758	1.18908	0.310654	0.810841	2.0878	5.78034	5.92641	0.00670023	0.115654	-1.01317	6.32623	-0.113655	0.915537	1	1.63607	5.9511	2.61395	0.0746086	0.31615	0.484887	0.310376	0.287567	0.470614	5.27369	5.60657	6.33567	6.3168	0.261644	0.408238	0.166959	0.234136	5.55912	5.04523	5.21671	5.95148	5.71239	5.15584	6.2984	6.1905	6.51812
gene6891	rna14130,rna14129	Gene	protein_coding	35993	CG1902	FBgn0033434	NP_610507.1,NP_724815.1	CG1902	-1.45437	6.01563	-1.56087	0.234938	0.810841	-2.05729	5.74801	-8.91434	0.00892413	0.127149	1.05841	5.29194	0.435751	0.70409	1	-1.33649	5.53832	-1.11215	0.343174	0.572301	0.59966	0.202216	0.325558	0.651682	6.29189	5.7515	5.25115	5.33305	0.197012	0.566373	0.0455791	0.322352	6.45836	6.07438	6.34292	5.21012	5.70443	6.33993	5.30126	5.21217	5.24001
gene4775	rna10135	Gene	ncRNA	26067566	CR46256	FBgn0267989		CR46256	-1.39671	2.51524	-1.24354	0.323678	0.810841	-4.76341	1.19481	-12.8804	0.00027761	0.0732986	1.03071	0.537155	0.181746	0.865657	1	-3.30885	1.13079	-4.09953	0.0255342	0.216754	0.671386	0.302829	0.415852	0.729374	2.76778	2.28575	0.51578	0.559416	0.188955	0.644248	0.236646	0.341952	2.55475	2.91516	2.83341	1.5554	2.52845	2.77339	0.606996	0.693244	0.2471
gene12140	rna24193	Gene	protein_coding	39781	CG13071	FBgn0036585	NP_001189117.1	CG13071	1.77243	1.98224	1.7916	0.151751	0.810841	6.51773	2.63771	9.28779	0.008407	0.124566	-1.4247	4.05293	-0.825903	0.494165	1	2.5811	3.04578	1.9157	0.144406	0.392979	0.798286	0.50433	1.07092	1.23685	1.61192	2.43765	4.31629	3.80563	0.492479	0.628271	0.108685	1.06539	2.09849	1.11374	1.62352	2.75166	2.84701	1.71427	4.38169	4.19083	4.37635
gene10471	rna20978	Gene	protein_coding	38538	CG11342	FBgn0035537	NP_647896.1	CG11342	1.04562	2.71591	0.173984	0.874	0.952861	3.04949	3.39422	4.59909	0.0353717	0.201903	-1.12321	4.20785	-1.05626	0.360988	1	2.59653	3.36694	6.91175	0.00236107	0.132276	0.640653	0.605799	0.274876	0.344966	2.68393	2.74828	4.2925	4.12487	0.588092	0.254135	0.145397	0.233274	3.16487	2.02828	2.85864	2.87388	2.91516	2.4558	4.3183	4.13593	4.42327
gene1813	rna4042,rna4041	Gene	protein_coding	32513	MagR	FBgn0026666	NP_001259579.1,NP_573062.1	Magnetic receptor	1.41664	4.00906	1.17217	0.312823	0.810841	2.60804	4.40321	4.94555	0.0154994	0.152792	-1.05349	5.11093	-0.2924	0.787747	1	1.74754	4.65343	1.94376	0.136725	0.382923	0.742473	0.484349	0.445297	0.717609	3.76569	4.26816	5.14866	5.07348	0.428591	0.60628	0.225618	0.383909	4.21484	3.36114	3.72108	4.78601	4.41722	3.60125	4.9385	5.1204	5.38707
gene1812	rna4040	Gene	protein_coding	32512	CG12379	FBgn0030676	NP_573061.2	CG12379	1.46681	3.9629	0.723796	0.513547	0.822275	5.40399	4.76008	3.82254	0.055159	0.237039	-1.07738	6.07621	-0.298233	0.7884	1	3.41956	5.05862	3.19817	0.0359833	0.239254	1.32258	1.1029	0.624507	0.960652	3.69619	4.24887	6.13021	6.02268	1.08214	0.760389	0.212951	0.587078	4.92107	2.86979	3.2977	4.94488	4.3644	3.43733	6.12507	5.91988	6.34568
gene1810	rna4038,rna4033,rna4032,rna4037,rna4036,rna4035,rna4034	Gene	protein_coding	32510	CG8184	FBgn0030674	NP_001285288.1,NP_001285289.1,NP_001285290.1,NP_001285291.1,NP_001285292.1,NP_001285293.1,NP_573059.1	CG8184	-1.2269	2.78587	-0.467438	0.676737	0.871254	-2.284	2.26444	-1.90484	0.170724	0.334228	-1.16008	1.63511	-0.723516	0.509423	1	-2.1596	2.01162	-3.60949	0.0228897	0.20893	1.09317	1.08347	0.512833	0.533013	2.93729	2.64227	1.74572	1.5315	1.01979	0.393771	0.365992	0.359231	1.88879	3.92571	2.99736	2.26395	2.61299	3.04985	1.85688	2.04325	1.33704
gene1818	rna4048	Gene	protein_coding	32518	Tcp-1zeta	FBgn0027329	NP_573066.1	T-cp1zeta	1.33975	8.40087	1.17113	0.347214	0.810841	-1.65743	7.81958	-2.0011	0.160471	0.327156	1.04905	7.49806	0.565468	0.616709	1	-2.11671	8.05545	-9.85407	0.00308962	0.136121	0.624069	0.630944	0.211626	0.190152	8.19254	8.6145	7.46359	7.53268	0.599442	0.173585	0.196874	0.0776274	7.50571	8.61029	8.46163	8.67476	8.74994	8.41882	7.31752	7.68748	7.38577
gene17124	rna33710,rna33709	Gene	protein_coding	43546	CG15522	FBgn0039723	NP_001263091.1,NP_651749.1	CG15522	1.51294	2.47861	1.87405	0.135076	0.810841	2.80877	2.84698	5.56908	0.00618722	0.114302	-1.36987	3.45333	-1.26899	0.294678	1	1.35523	3.00651	1.10312	0.336543	0.567805	0.552095	0.463388	0.619719	0.688573	2.19786	2.79522	3.6878	3.23376	0.368151	0.411429	0.281413	0.55214	2.62209	2.00935	1.96215	3.18664	2.83268	2.36634	3.96133	3.39912	3.70295
gene10707	rna21401	Gene	protein_coding	5740348	Cpr65Ay	FBgn0085300	NP_001097524.1	Cuticular protein 65Ay	1.75661	2.50979	1.30215	0.266474	0.810841	4.54933	3.03836	5.51498	0.0242917	0.179428	1.17851	4.43865	0.553887	0.630767	1	3.05216	3.66648	2.49716	0.068597	0.305938	1.08113	0.686432	0.741024	1.11659	2.13609	2.94888	4.32174	4.55871	0.666835	0.850988	0.162852	0.722908	2.721	1.40996	2.27731	3.91143	2.2964	2.63881	4.13741	4.44613	4.38169
gene256	rna638,rna636,rna637	Gene	protein_coding	31184	D2hgdh	FBgn0023507	NP_569982.1,NP_726794.1,NP_726795.1	D-2-hydroxyglutaric acid dehydrogenase	2.29534	3.17991	3.76504	0.0196981	0.810841	2.06586	3.11627	3.74585	0.023803	0.178778	1.2519	3.84193	1.64251	0.185252	1	1.12674	3.92038	0.69018	0.540708	0.721485	0.551448	0.484006	0.341788	0.432033	2.63654	3.83525	3.68329	4.00741	0.393071	0.386769	0.282412	0.192515	2.97877	2.20723	2.72362	4.25522	3.75685	3.49369	3.87768	3.81284	3.35934
gene246	rna615	Gene	ncRNA	19835487	CR44382	FBgn0265532		CR44382	1.10627	4.14511	0.563502	0.605283	0.844947	-3.42364	3.05891	-5.91051	0.00414475	0.103316	-1.00099	2.29665	-0.00404386	0.996977	1	-3.79122	3.11218	-6.03057	0.00797365	0.160697	0.447851	0.520312	0.612446	0.552211	4.0729	4.2186	2.29737	2.29594	0.357207	0.270137	0.378322	0.481625	3.74714	4.45489	4.01666	4.48447	4.22694	3.94439	2.41208	2.60506	1.87497
gene243	rna606	Gene	ncRNA	19835579	CR44381	FBgn0265531		CR44381	1.22523	2.87919	1.34809	0.253946	0.810841	-3.09271	1.74087	-3.88439	0.0438529	0.217576	1.53851	1.38383	1.25473	0.283319	1	-2.46295	2.28869	-3.80516	0.0278085	0.219706	0.376517	0.726314	0.85798	0.591915	2.73639	3.02944	1.10752	1.72906	0.226417	0.300833	0.690121	0.509768	2.74392	2.95895	2.50631	3.26722	3.12987	2.69124	0.312076	1.54667	1.46383
gene5013	rna10543,rna10542,rna10541,rna10540	Gene	protein_coding	5740596	CG34166	FBgn0085195	NP_001097162.1,NP_001162980.1,NP_001285941.1,NP_001285942.1	CG34166	1.51369	4.34301	0.55567	0.608503	0.845505	11.1847	5.5281	4.79984	0.0347074	0.200073	-1.67348	7.15665	-1.38182	0.285223	1	4.41535	5.62245	2.23285	0.101102	0.344656	1.86422	1.25702	0.931128	1.66199	4.05426	4.65233	7.53771	6.79486	1.23139	1.39964	0.252543	0.896227	5.42603	3.69243	3.04432	5.63231	3.04937	5.27532	7.68509	7.68194	7.2461
gene5010	rna10536,rna10535	Gene	protein_coding	318935	CG31775	FBgn0028537	NP_001162976.1,NP_723882.1	CG31775	-1.13688	1.11007	-0.354683	0.740993	0.895409	7.30297	2.21727	8.06277	0.0107056	0.134424	-1.92194	3.57271	-3.61849	0.0497878	1	4.3199	1.78867	4.56782	0.0152097	0.189117	0.903821	0.61621	0.451175	0.80046	1.20646	1.02138	4.07495	3.13238	0.598546	0.677226	0.146484	0.426733	1.89477	0.916448	0.808169	1.77831	0.812999	0.472835	3.90714	4.14044	4.17726
gene17078	rna33611,rna33612	Gene	protein_coding	59246	CG18731	FBgn0042213	NP_001287588.1,NP_652716.1	CG18731	1.08872	5.71648	0.23162	0.836291	0.9365	3.12785	6.42564	3.13675	0.0799553	0.262163	-1.05101	7.26468	-0.349754	0.748117	1	2.73351	6.46293	6.66581	0.00372843	0.137389	0.917051	0.908431	0.355482	0.376965	5.6555	5.77813	7.30066	7.22888	0.890495	0.219091	0.179626	0.30676	6.66616	4.98616	5.31417	6.03111	5.65036	5.65292	7.36746	7.09721	7.43732
gene17075	rna33608	Gene	protein_coding	5740662	CG34296	FBgn0085325	NP_001097973.1	CG34296	1.14934	4.04527	0.1617	0.879381	0.955213	2.30838	4.50935	1.28109	0.303414	0.443991	2.53183	5.7844	3.0393	0.0398211	1	5.08502	5.18909	2.54613	0.104346	0.347189	2.15097	1.63173	0.763749	1.59608	3.94611	4.14692	5.15299	6.49317	1.52393	1.518	0.583235	0.493102	5.68486	3.31111	2.84236	5.28247	4.73552	2.42276	4.91365	4.7275	5.81782
gene17077	rna33610	Gene	protein_coding	43500	CG7593	FBgn0039687	NP_651715.1	CG7593	1.15381	5.23753	0.92905	0.441303	0.810841	2.82473	5.83653	6.6288	0.0135439	0.144969	-1.04487	6.60172	-0.505369	0.64396	1	2.34304	5.92418	10.3872	0.00190512	0.132276	0.384807	0.391445	0.217044	0.20483	5.13534	5.34175	6.63346	6.57013	0.373113	0.0941435	0.118387	0.181913	5.52758	4.78487	5.09357	5.2691	5.4481	5.30804	6.50274	6.66417	6.73346
gene17072	rna33605,rna33604	Gene	protein_coding	43497	Obp99b	FBgn0039685	NP_001263078.1,NP_651713.1	Odorant-binding protein 99b	1.96232	5.72606	0.870841	0.434732	0.810841	8.82207	6.64795	4.43408	0.0472804	0.222983	-2.03516	7.87227	-2.34084	0.144065	1	2.20903	6.7806	1.18109	0.32357	0.55695	1.93437	1.22699	0.758532	1.67679	5.26039	6.23295	8.40151	7.37637	1.22698	1.49542	0.00543298	0.758513	6.26966	5.61687	3.89465	7.84172	4.88526	5.97188	8.40735	8.40058	8.39661
gene11176	rna22407,rna22406	Gene	protein_coding	39097	CG3552	FBgn0035999	NP_001137926.1,NP_648319.1	CG3552	1.15372	2.23968	1.3772	0.278464	0.810841	2.03302	2.60084	6.41019	0.0139268	0.146351	1.0373	3.18884	0.303984	0.780104	1	1.82787	2.74603	5.28112	0.0104338	0.173495	0.259451	0.276587	0.301051	0.285388	2.13891	2.3452	3.16253	3.21537	0.0877578	0.244159	0.262295	0.14776	2.23959	2.09849	2.07864	2.61484	2.2817	2.13907	2.87733	3.21685	3.39342
gene12433	rna24719,rna24718	Gene	protein_coding	14462879	CG44004	FBgn0264746	NP_001262004.2,NP_001287104.1	CG44004	-1.4838	1.24295	-1.00096	0.387584	0.810841	1.71256	1.90881	1.41665	0.256532	0.402467	-1.10995	2.25944	-0.519554	0.632889	1	2.28939	1.47127	3.6495	0.02949	0.224487	0.985108	0.948959	0.501717	0.567128	1.55978	0.990482	2.33594	2.18544	0.859573	0.481221	0.402068	0.300102	2.50174	0.817881	1.35972	1.31115	0.437144	1.22315	2.71991	1.91794	2.36997
gene4810	rna10194	Gene	ncRNA	14462760	CR44083	FBgn0264892		CR44083	-1.38841	2.28723	-1.37172	0.261263	0.810841	-2.76407	1.64684	-4.77227	0.0369821	0.204288	1.03996	1.09727	0.225844	0.840814	1	-1.91432	1.52395	-3.17059	0.0406883	0.252696	0.597795	0.53236	0.43355	0.511778	2.53616	2.06273	1.06937	1.1259	0.525008	0.285876	0.088169	0.42449	3.13597	2.16008	2.31243	2.04325	1.78709	2.35785	1.02145	1.01554	1.17112
gene3844	rna8287	Gene	ncRNA	19836172	CR44989	FBgn0266324		CR44989	1.38307	2.80441	1.6721	0.228093	0.810841	2.08306	3.06418	8.2976	0.00490407	0.109326	-1.09833	3.57062	-0.453852	0.683927	1	1.37128	3.26792	1.17261	0.30602	0.540912	0.484648	0.220996	0.516405	0.672844	2.58021	3.04809	3.63892	3.50361	0.0902863	0.476164	0.201711	0.475381	2.64771	2.61528	2.47766	3.55237	2.9857	2.60619	3.42949	3.8319	3.65537
gene2619	rna5871	Gene	protein_coding	33144	Cda4	FBgn0052499	NP_728468.1	Chitin deacetylase-like 4	1.33823	5.82145	0.819763	0.485029	0.819451	-1.79803	5.17459	-1.58966	0.218162	0.37175	1.01404	4.77871	0.0695269	0.947943	1	-2.37285	5.37608	-4.9617	0.00840523	0.164612	0.888088	0.922229	0.501182	0.435175	5.61508	6.0354	4.76866	4.78878	0.843596	0.27757	0.372628	0.33516	4.65072	6.21629	5.97822	5.75349	6.30841	6.0443	4.6519	5.18569	4.4684
gene7229	rna14846,rna14845	Gene	protein_coding	36248	Tret1-1	FBgn0050035	NP_610693.1,NP_725068.1	Trehalose transporter 1-1	1.15676	1.53825	0.894729	0.458227	0.811709	2.93105	2.07205	17.4241	0.000152797	0.0732986	-1.18213	2.86496	-1.05272	0.38493	1	2.14345	2.12689	3.48203	0.0254288	0.216754	0.406705	0.154219	0.397157	0.547137	1.43678	1.64687	2.9882	2.74681	0.0866027	0.397377	0.127607	0.376099	1.49284	1.48047	1.33704	2.0187	1.69381	1.22811	2.90876	2.92045	3.13539
gene5834	rna12066,rna12067,rna12064,rna12065,rna12068	Gene	protein_coding	35343	vari	FBgn0250785	NP_001260644.1,NP_001260645.1,NP_724288.3,NP_724289.2,NP_995733.2	varicose	-1.12172	7.08938	-0.684853	0.532597	0.822878	-2.23763	6.56609	-5.16838	0.00987956	0.130804	-1.03218	5.98786	-0.213199	0.842735	1	-2.05901	6.46508	-4.48614	0.0114422	0.178447	0.419112	0.389406	0.371236	0.402286	7.17273	7.00701	6.01075	5.96506	0.325811	0.263633	0.21327	0.303861	6.81788	7.45838	7.24192	6.77999	6.94488	7.29616	5.92726	6.25314	5.85187
gene7223	rna14838	Gene	protein_coding	5740377	CG34228	FBgn0085257	NP_001097274.1	CG34228	-1.02654	4.5914	-0.0635628	0.954962	0.984099	2.96454	5.33697	2.65385	0.117227	0.295059	-1.1369	6.08489	-2.85664	0.0848222	1	2.67677	5.23483	15.2939	0.000115857	0.0945588	1.02971	1.02324	0.112235	0.160872	4.61033	4.57255	6.17814	5.99304	1.0227	0.119984	0.0333598	0.107162	5.67911	3.64098	4.51092	4.57934	4.68899	4.44931	6.17201	6.14828	6.21414
gene7221	rna14828,rna14829,rna14830	Gene	protein_coding	36243	CG9005	FBgn0033638	NP_001163118.1,NP_001246267.1,NP_610688.1	CG9005	-1.35887	3.24523	-1.19928	0.34036	0.810841	-2.86612	2.60599	-4.23464	0.0495616	0.226838	1.37668	2.17327	4.20549	0.0343577	1	-1.53208	2.70637	-4.41628	0.0117733	0.179783	0.638949	0.62134	0.189945	0.241394	3.47397	3.03156	1.95487	2.41607	0.617943	0.16249	0.0648924	0.178517	2.93576	4.14878	3.33736	2.99644	2.8895	3.20874	1.88083	2.00186	1.98192
gene6052	rna12394	Gene	protein_coding	3771809	His2B:CG33872	FBgn0053872	NP_001027375.1	histone H2B	2.86458	0.784934	5.75023	0.00673946	0.810841	1.49985	0.552649	2.38816	0.0802067	0.262548	3.82182	1.61773	4.95748	0.0134421	1	2.00105	2.29768	2.48651	0.0781667	0.321696	0.45734	0.424148	0.675794	0.697105	0.332831	1.85115	0.917648	2.85191	0.255335	0.379425	0.338682	0.584801	0.625695	0.215881	0.156917	2.25596	1.79387	1.50362	0.89736	0.589566	1.26602
gene6841	rna14007	Gene	protein_coding	45524	Cyp4p1	FBgn0015037	NP_524828.1	Cytochrome P450-4p1	-2.0705	2.32046	-3.08092	0.0390981	0.810841	2.32812	3.4604	3.57573	0.0249931	0.180968	-1.58932	3.77429	-2.3105	0.0826202	1	3.03298	2.53095	5.5367	0.00534605	0.143844	0.590286	0.590552	0.501072	0.500759	2.9041	1.85412	4.12327	3.45485	0.459257	0.370838	0.371261	0.336509	3.26016	2.38573	3.06642	1.59318	1.69055	2.27862	4.26445	4.40322	3.70213
gene8389	rna17078,rna17077	Gene	protein_coding	37080	Dgp-1	FBgn0027836	NP_611302.1,NP_725760.1	Dgp-1	1.25054	4.72156	1.54152	0.2373	0.810841	4.67456	5.56537	16.6546	0.000225057	0.0732986	-1.15624	6.68233	-1.4521	0.22343	1	3.23293	5.66918	7.83023	0.00549434	0.144306	0.362418	0.231379	0.249816	0.374458	4.56304	4.88559	6.78787	6.57844	0.124335	0.340423	0.195133	0.155984	4.70658	4.48872	4.49382	5.20117	4.93078	4.52483	6.63791	7.00849	6.71722
gene8384	rna17070	Gene	protein_coding	37075	CG10914	FBgn0034307	NP_611297.3	CG10914	1.57772	2.4123	2.66449	0.0878707	0.810841	2.16692	2.60445	6.06211	0.00759204	0.121696	1.03752	3.2478	0.239494	0.822509	1	1.42498	3.00818	1.8494	0.148266	0.397297	0.427632	0.318759	0.384347	0.478523	2.1057	2.76354	3.22134	3.27448	0.158209	0.397289	0.276726	0.266732	1.99565	2.287	2.03443	3.02746	2.95654	2.30662	2.97369	3.1703	3.52003
gene509	rna1202	Gene	protein_coding	31398	mRpL30	FBgn0029718	NP_525073.1	mitochondrial ribosomal protein L30	1.51553	7.21954	1.30244	0.264357	0.810841	2.30046	7.50279	3.73388	0.0415937	0.213324	1.03222	8.15062	0.175457	0.87184	1	1.56684	7.84292	1.54218	0.208684	0.45439	0.797666	0.55754	0.451672	0.727618	6.92586	7.52568	8.12778	8.17353	0.516827	0.607587	0.209142	0.400334	7.50266	6.50486	6.77005	8.10152	7.58483	6.89068	8.26895	7.88751	8.22688
gene7388	rna15098,rna15099	Gene	protein_coding	36358	CG8525	FBgn0033735	NP_001286348.1,NP_610781.1	CG8525	1.44194	4.35679	2.15221	0.150259	0.810841	2.07437	4.59708	7.44494	0.0062788	0.114302	1.07716	5.20679	0.512332	0.636953	1	1.54961	4.93463	2.18015	0.103072	0.346726	0.42493	0.244902	0.362542	0.502022	4.10078	4.62879	5.15345	5.26069	0.102156	0.412468	0.222579	0.286174	4.12072	4.19149	3.99012	4.84501	4.88819	4.15316	4.97561	5.08168	5.40306
gene6540	rna13410	Gene	protein_coding	35713	U2A	FBgn0033210	NP_610315.1	U2A	1.65294	5.52275	3.4335	0.0344406	0.810841	2.13926	5.69431	5.31004	0.0108576	0.135001	-1.04819	6.23518	-0.491901	0.649034	1	1.23471	6.04733	2.10113	0.10679	0.350472	0.365749	0.357861	0.239091	0.250744	5.17211	5.89715	6.26923	6.20132	0.30904	0.19562	0.180441	0.156862	4.84725	5.46243	5.20666	6.06589	5.94282	5.68273	6.06244	6.3947	6.35054
gene2655	rna5949	Gene	rRNA	26067183	28SrRNA-Psi:CR45855	FBgn0267515		28S ribosomal RNA pseudogene:CR45855	9.63555	7.27537	7.7299	0.00316513	0.810841	21.3314	7.72053	6.31389	0.00609517	0.1138	-2.24467	9.63648	-1.3939	0.235835	1	-1.01394	9.08084	-0.0319629	0.976829	0.988962	0.732349	1.21111	1.44949	1.08193	5.82246	9.09083	10.2374	9.07086	0.625292	0.381241	1.03721	1.01253	6.53994	5.3937	5.53373	9.49382	9.04276	8.7359	11.1166	10.5021	9.09345
gene2656	rna5950	Gene	rRNA	5740420	18SrRNA-Psi:CR41602	FBgn0085813		18S ribosomal RNA pseudogene:CR41602	5.70865	9.23992	4.98503	0.010323	0.810841	8.50177	9.48748	4.88455	0.016909	0.158932	-1.83421	10.7096	-1.08012	0.34092	1	-1.23161	10.4302	-0.420416	0.697925	0.826716	0.873194	1.09491	1.40338	1.23818	8.0684	10.5815	11.1562	10.281	0.494417	0.719736	0.976929	1.00751	7.61326	7.9975	8.59443	11.1166	10.8648	9.76327	11.8693	11.5566	10.0426
gene2659	rna5953	Gene	rRNA	26067187	28SrRNA-Psi:CR45859	FBgn0267519		28S ribosomal RNA pseudogene:CR45859	7.10337	8.59623	7.51441	0.00670092	0.810841	14.0218	9.00304	6.47579	0.0164436	0.157065	-1.87964	10.6422	-1.12027	0.325341	1	1.05018	10.1613	0.1046	0.922807	0.959547	0.651963	1.01894	1.40766	1.16975	7.29754	10.126	11.1071	10.1967	0.260191	0.597792	0.985155	1.00547	7.22273	7.08295	7.58694	10.6345	10.2761	9.46753	11.9323	11.3726	10.0164
gene16157	rna31874	Gene	protein_coding	42783	CG10184	FBgn0039094	NP_651161.1	CG10184	1.55482	1.88007	1.20362	0.306774	0.810841	6.0653	2.57957	8.42699	0.0044262	0.10625	-1.43718	3.9187	-1.53615	0.233408	1	2.71432	2.85608	2.62729	0.0652565	0.300198	0.916296	0.534513	0.589971	0.949716	1.58847	2.22521	4.18905	3.6658	0.485184	0.7773	0.224277	0.545679	2.14617	1.35571	1.26352	2.95798	2.3077	1.40996	4.25589	3.93895	4.3723
gene7141	rna14697	Gene	protein_coding	36183	Listericin	FBgn0033593	NP_610650.1	listericin	-2.26076	10.0095	-3.28245	0.0408073	0.810841	-1.0364	10.5894	-0.158681	0.885996	0.922347	-1.94828	10.0711	-2.72529	0.0927222	1	1.11963	9.51959	0.424447	0.698979	0.827024	0.620967	0.563014	0.611525	0.665265	10.6152	9.43843	10.5637	9.60145	0.532461	0.319507	0.182949	0.583517	10.2234	10.4008	11.2215	9.59461	9.07087	9.6498	10.4454	10.7744	10.4712
gene14370	rna28411	Gene	protein_coding	41362	KP78a	FBgn0026064	NP_650066.1	KP78a	-1.00789	2.91227	-0.018302	0.986425	0.995471	-2.94547	1.99168	-2.85295	0.0861393	0.266098	-1.27715	1.16975	-0.956425	0.412901	1	-3.73238	1.71042	-4.03904	0.0156181	0.190336	1.07269	0.946179	0.639145	0.814813	2.91795	2.90661	1.35945	1.00652	0.90621	0.57398	0.272102	0.578331	1.95198	3.74936	3.0525	2.24573	3.19373	3.28037	1.23244	1.67183	1.17407
gene12231	rna24336,rna24335	Gene	protein_coding	59215	CG32164	FBgn0042177	NP_001261957.1,NP_730184.1	CG32164	1.1145	4.26776	0.364244	0.745294	0.898057	-1.91426	3.6923	-2.13738	0.136754	0.308837	-1.13696	3.15955	-1.03386	0.375309	1	-2.42562	3.65198	-8.19487	0.00222239	0.132276	0.743665	0.759134	0.31024	0.270191	4.19028	4.34667	3.2535	3.06832	0.708504	0.225967	0.272593	0.148129	3.42731	4.82747	4.31606	4.14684	4.59189	4.30129	3.10518	3.56809	3.08722
gene12232	rna24337	Gene	protein_coding	39854	CG4098	FBgn0036648	NP_660192.1	CG4098	1.48989	4.52519	1.828	0.1581	0.810841	2.55801	4.8774	8.09505	0.00872861	0.126837	1.0077	5.60727	0.0908005	0.933826	1	1.73013	5.20236	2.69955	0.0842528	0.33268	0.545011	0.289927	0.210975	0.507435	4.24672	4.82193	5.60175	5.61281	0.276924	0.469415	0.0858521	0.192717	3.92731	4.41938	4.39347	5.12198	5.06282	4.28097	5.51217	5.68331	5.60977
gene12235	rna24340	Gene	protein_coding	39857	CG4101	FBgn0025558	NP_648908.1	CG4101	1.3482	3.30408	0.765697	0.486999	0.819702	4.04662	3.97814	4.61971	0.0161137	0.156152	-1.0365	5.08638	-0.186451	0.861818	1	2.89582	4.22455	3.40262	0.0519207	0.274617	0.975016	0.756119	0.480395	0.780845	3.09559	3.52662	5.11231	5.06059	0.651556	0.725349	0.383655	0.289117	3.84458	2.65961	2.78257	4.32631	3.34242	2.91113	5.07923	4.74626	5.51143
gene4716	rna10014	Gene	snoRNA	12798169	snoRNA:CG43051-a	FBgn0263458		snoRNA:CG43051-a	44.0112	3.78776	2.8039	0.104037	0.810841	-3.7936	0.173495	-0.994445	0.424791	0.547493	24.4533	0.268015	5.8479	0.0280054	1	-6.82776	5.85134	-3.38065	0.0628286	0.294776	3.37268	3.35033	1.36598	1.41991	1.93909	7.39889	0.015523	4.62748	3.3503	0.387848	0.0136672	1.36592	5.80768	0.00032872	0.0092635	7.83794	7.25588	7.10286	0.0208106	1.87e-06	0.0257564
gene4712	rna10002,rna10003,rna10000,rna10001,rna10006,rna10007,rna10004,rna10005,rna10008,rna10009	Gene	protein_coding	34665	bun	FBgn0259176	NP_001036357.2,NP_001036358.1,NP_001036359.1,NP_001162964.1,NP_001162965.1,NP_001260419.1,NP_001285875.1,NP_525103.2,NP_723755.2,NP_723756.1	bunched	-2.53596	5.91044	-1.76629	0.19804	0.810841	-3.73382	5.58916	-6.13452	0.00369734	0.0999323	-1.22274	4.57169	-0.643713	0.565491	1	-1.80031	4.83448	-1.02498	0.378272	0.599094	1.31651	0.536639	0.78064	1.4334	6.6197	5.27717	4.71905	4.42893	0.397989	1.25491	0.359981	0.692685	6.34987	6.43245	7.07678	4.66288	4.44774	6.72088	5.01848	4.81901	4.31965
gene1837	rna4097,rna4096,rna4104,rna4092,rna4091,rna4087,rna4093,rna4103,rna4088,rna4089,rna4099,rna4098,rna4102,rna4095,rna4094,rna4101,rna4100,rna4086,rna4090,rna4084,rna4085	Gene	protein_coding	32536	sd	FBgn0003345	NP_001096989.1,NP_001096990.1,NP_001096991.1,NP_001096992.1,NP_001162761.1,NP_001162762.1,NP_001245696.1,NP_001245697.1,NP_001245698.1,NP_001245699.1,NP_001245700.1,NP_001245701.1,NP_001245702.1,NP_001259581.1,NP_001259582.1,NP_001259583.1,NP_001285299.1,NP_001303566.1,NP_511169.1,NP_727900.1,NP_996450.1	scalloped	-1.94999	4.33925	-1.41677	0.237441	0.810841	-3.79662	3.76421	-4.72644	0.0299417	0.190015	-1.17042	2.80712	-0.749887	0.513231	1	-2.27881	3.23594	-1.90696	0.154438	0.404713	1.17787	0.705331	0.524386	1.07929	4.84764	3.88418	2.92293	2.69589	0.674792	0.965421	0.2053	0.482528	4.06956	5.20083	5.27253	3.37214	3.28265	4.99775	2.93687	3.1209	2.71101
gene9787	rna19531,rna19532	Gene	protein_coding	38013	mthl8	FBgn0052475	NP_001261182.1,NP_611998.1	methuselah-like 8	-1.26652	2.10052	-1.73742	0.158201	0.810841	2.26732	2.80691	8.04881	0.0145273	0.150084	-1.03861	3.4314	-1.83231	0.173761	1	2.76484	2.56785	10.9813	0.00604977	0.145581	0.339812	0.254141	0.0516675	0.231418	2.27785	1.93699	3.45884	3.40418	0.253317	0.226501	0.0204445	0.0474505	2.55354	2.05536	2.22466	1.71314	1.93177	2.16605	3.45419	3.44112	3.48121
gene9924	rna19812,rna19813	Gene	protein_coding	38095	CG13901	FBgn0035164	NP_001261224.1,NP_612061.2	CG13901	1.4431	5.53425	1.59786	0.192697	0.810841	2.06018	5.77388	5.14814	0.0235319	0.178345	-1.04909	6.28409	-0.297378	0.790789	1	1.3608	6.02328	1.2688	0.275461	0.515589	0.573607	0.350831	0.402716	0.606731	5.27598	5.80515	6.31875	6.24961	0.333454	0.466727	0.109045	0.387672	5.6609	5.07514	5.09191	6.25664	5.83427	5.32455	6.36775	6.1938	6.3947
gene7966	rna16324	Gene	protein_coding	246452	CG30094	FBgn0050094	NP_725535.1	CG30094	1.25668	4.7313	0.558779	0.617076	0.849781	2.849	5.27076	2.70526	0.0940835	0.27378	-1.04103	6.05074	-0.209386	0.845108	1	2.17772	5.43146	3.34018	0.0296205	0.224487	1.02172	0.967072	0.479906	0.582238	4.56936	4.89898	6.07982	6.0218	0.922864	0.438453	0.28905	0.383092	5.55831	3.73114	4.41863	5.29312	4.97711	4.42672	6.21076	5.74847	6.28022
gene11149	rna22350	Gene	protein_coding	39076	Hsp67Ba	FBgn0001227	NP_523998.1	Heat shock gene 67Ba	-1.27534	4.49029	-1.21518	0.294419	0.810841	1.60398	4.99838	2.7229	0.0768135	0.25906	1.00578	5.35498	0.0619441	0.953764	1	2.05746	4.81064	5.28761	0.0156332	0.190336	0.500132	0.433605	0.23266	0.340953	4.66916	4.31828	5.35082	5.35914	0.392454	0.310019	0.184372	0.141907	5.11705	4.50495	4.38549	4.63432	4.30585	4.01466	5.24879	5.24001	5.56365
gene4926	rna10394,rna10392,rna10393	Gene	protein_coding	34816	NimC1	FBgn0259896	NP_001260453.1,NP_001285921.1,NP_609693.1	Nimrod C1	-1.20549	2.43185	-1.28122	0.271657	0.810841	2.63557	3.19384	7.37247	0.00180398	0.0915722	-1.77443	3.53068	-3.03099	0.0526482	1	1.79052	2.68832	2.91995	0.050351	0.271447	0.364496	0.328465	0.472789	0.498495	2.5704	2.30077	3.96851	3.14115	0.231988	0.281138	0.232532	0.411654	2.78101	2.32173	2.60845	2.29361	2.58543	2.02329	3.72246	3.99844	4.18463
gene4921	rna10384	Gene	protein_coding	260645	NimB2	FBgn0028543	NP_723857.1	Nimrod B2	1.69429	4.24935	2.37419	0.112857	0.810841	2.1756	4.41121	9.71144	0.00840395	0.124566	1.05085	5.04306	0.529771	0.647032	1	1.34937	4.85802	1.31807	0.286079	0.522833	0.554942	0.200005	0.233942	0.568056	3.886	4.64668	5.00741	5.07897	0.196732	0.5189	0.036036	0.23115	4.1045	3.72292	3.83058	5.03822	4.84369	4.05813	5.02315	5.0329	4.96618
gene4922	rna10385	Gene	protein_coding	3885611	NimB3	FBgn0054003	NP_001033905.1	Nimrod B3	1.60849	1.1224	1.08289	0.366342	0.810841	3.575	1.48896	4.67527	0.0106058	0.13434	-1.12779	2.58049	-0.25353	0.816515	1	1.97074	1.94521	1.15771	0.311535	0.54612	1.09677	0.680906	1.18528	1.46429	0.830746	1.51646	2.66869	2.49519	0.42557	1.01084	0.531528	1.05942	1.31945	0.630922	0.54186	2.43269	1.68458	0.432095	2.47149	2.26395	3.27064
gene191	rna457	Gene	protein_coding	31126	CG14798	FBgn0029588	NP_569938.2	CG14798	1.38801	1.50742	1.40804	0.232101	0.810841	3.05526	1.93389	6.02325	0.0114738	0.137513	-1.34108	2.6806	-1.25186	0.316455	1	1.64135	2.08946	1.81185	0.151357	0.40184	0.581864	0.463345	0.585797	0.6834	1.28935	1.76237	2.90064	2.47725	0.422914	0.399637	0.189294	0.55437	1.77751	1.03385	1.05669	1.9686	2.01675	1.30174	3.03706	2.68453	2.98034
gene194	rna466,rna465,rna464,rna463	Gene	protein_coding	31129	Scgdelta	FBgn0025391	NP_001162639.2,NP_001162640.1,NP_001162641.1,NP_525039.1	Sarcoglycan delta	-1.00313	2.17896	-0.0185685	0.986087	0.995233	2.45803	2.7546	6.47417	0.00898844	0.127149	-1.25717	3.30951	-1.71654	0.187698	1	1.96132	2.61791	4.11758	0.0148024	0.188769	0.420252	0.347124	0.333165	0.408798	2.18121	2.17671	3.47872	3.14853	0.314911	0.278286	0.146035	0.299454	2.53571	1.93382	2.07411	2.48471	2.10205	1.94336	3.57853	3.54651	3.31111
gene17053	rna33568,rna33569,rna33571,rna33570,rna33573,rna33572	Gene	protein_coding	43481	alph	FBgn0086361	NP_001247356.1,NP_651701.1,NP_733295.1,NP_733296.1,NP_733297.1,NP_733298.1	alphabet	-1.88227	5.35301	-1.97825	0.184144	0.810841	-2.90286	5.00118	-13.7195	0.00136315	0.0880711	-1.03236	4.26814	-0.219928	0.83937	1	-1.59211	4.5684	-1.35876	0.279632	0.518906	0.798912	0.194103	0.361815	0.855275	5.82865	4.91618	4.29117	4.24523	0.0770198	0.795191	0.178168	0.314907	5.74085	5.8603	5.8848	4.46962	4.44464	5.83427	4.33387	4.44411	4.09554
gene17054	rna33575,rna33574	Gene	protein_coding	43482	CG7568	FBgn0039673	NP_001097972.3,NP_001263071.1	CG7568	-1.41086	2.6451	-1.63753	0.189366	0.810841	3.1681	3.64306	6.22636	0.0162301	0.156609	-1.09985	4.49945	-1.30867	0.261341	1	4.06394	3.26689	11.384	0.00224053	0.132276	0.525235	0.462786	0.18173	0.307776	2.90501	2.40844	4.56863	4.43132	0.442842	0.282423	0.134397	0.122324	3.31732	2.43692	2.96079	2.34237	2.16491	2.71804	4.67609	4.61186	4.41794
gene13009	rna25767	Gene	ncRNA	14462907	CR43979	FBgn0264710		CR43979	1.0299	2.02614	0.0966385	0.928884	0.975544	-3.10192	0.863439	-4.17209	0.0469985	0.22257	-1.07245	0.317394	-0.79007	0.478991	1	-3.42613	0.744794	-7.4698	0.00544532	0.144306	0.761874	0.678009	0.221224	0.411942	2.005	2.0475	0.371835	0.270924	0.666349	0.369366	0.125202	0.182386	1.27904	2.5888	2.14714	1.65046	2.38093	2.11113	0.402326	0.478974	0.234204
gene16236	rna32046,rna32045	Gene	protein_coding	192506	CG5986	FBgn0043455	NP_001262899.1,NP_651207.1	CG5986	-1.68564	5.09502	-2.441	0.0804898	0.810841	2.04973	5.98092	3.91411	0.0490675	0.226611	-1.29281	6.33304	-2.96554	0.0532942	1	2.67255	5.39498	7.01581	0.0040702	0.13903	0.534512	0.458195	0.216399	0.350127	5.48557	4.73228	6.52101	6.1505	0.444553	0.296777	0.110977	0.185776	5.97461	5.10592	5.37619	4.4203	4.76546	5.01107	6.62981	6.52524	6.40797
gene12759	rna25290	Gene	ncRNA	14462890	CR43872	FBgn0264464		CR43872	1.113	2.02503	1.31077	0.285007	0.810841	-2.88278	0.906764	-12.5398	0.000872473	0.0764074	1.03286	0.444523	0.324539	0.768311	1	-3.10646	0.992728	-11.6483	0.0026294	0.132276	0.204101	0.21098	0.24896	0.243158	1.94927	2.10373	0.42181	0.468458	0.184151	0.0880077	0.10296	0.226673	1.79962	2.15492	1.89327	2.00315	2.1666	2.14144	0.506139	0.45222	0.30707
gene4910	rna10365,rna10364,rna10363	Gene	protein_coding	34804	Smg5	FBgn0019890	NP_001285914.1,NP_609685.1,NP_723851.1	Smg5	-1.59582	4.51324	-1.22363	0.293941	0.810841	-3.47453	3.86142	-4.90807	0.0161923	0.156401	-1.03357	3.04223	-0.172843	0.871683	1	-2.25036	3.55577	-2.36108	0.10199	0.345638	0.954472	0.634094	0.477412	0.858408	4.86296	4.18866	3.06614	3.0185	0.563111	0.770664	0.291515	0.378076	4.28378	5.4085	4.89661	3.39514	4.23662	4.93422	3.10818	3.33436	2.75589
gene999	rna2239	Gene	protein_coding	31812	CG1789	FBgn0030063	NP_572504.1	CG1789	-1.30288	5.57028	-0.966909	0.388384	0.810841	1.92542	6.21905	3.33716	0.0789366	0.261008	-1.13219	6.6194	-2.61848	0.113923	1	2.21569	5.92886	4.05032	0.0460746	0.26451	0.683753	0.490562	0.118478	0.49082	5.7644	5.38269	6.70957	6.53045	0.490189	0.476689	0.0191167	0.116926	6.2969	5.33196	5.66433	5.02012	5.20532	5.92264	6.73113	6.70287	6.6947
gene996	rna2235,rna2234,rna2233,rna2232,rna2231	Gene	protein_coding	31809	CG2004	FBgn0030060	NP_001259353.1,NP_001259354.1,NP_001259355.1,NP_001259357.1,NP_572501.1	CG2004	1.25902	5.95566	1.19198	0.328525	0.810841	2.17212	6.32668	10.3327	0.00742658	0.121427	-1.1182	6.82987	-1.25147	0.33258	1	1.54288	6.42934	2.17713	0.120045	0.366397	0.482864	0.187594	0.223072	0.497723	5.79183	6.12413	6.91093	6.74975	0.184613	0.446179	0.0333093	0.220572	5.9592	5.82247	5.59381	6.49159	6.25314	5.62766	6.89068	6.94937	6.89274
gene3268	rna7098,rna7099	Gene	protein_coding	33585	CG15418	FBgn0031554	NP_001334671.1,NP_608794.1	CG15418	-1.73553	1.37477	-3.57351	0.062296	0.810841	2.3627	2.3692	4.54954	0.0123993	0.140774	-1.85474	2.58552	-5.40053	0.0303402	1	2.21083	1.50029	23.199	0.000238555	0.0958717	0.385511	0.472245	0.285831	0.0854556	1.82882	1.03344	3.06925	2.17803	0.377713	0.0771451	0.283457	0.0367599	2.25596	1.69159	1.5389	1.10142	0.949596	1.04932	2.89332	3.39624	2.91819
gene13163	rna26041,rna26040	Gene	protein_coding	40509	Ssl1	FBgn0037202	NP_001262227.1,NP_649427.1	Suppressor of stem-loop mutation	1.46172	3.69761	1.24816	0.311419	0.810841	2.51431	4.04467	7.6078	0.00834645	0.124566	-1.07004	4.71498	-0.319508	0.777612	1	1.60751	4.3104	1.35509	0.252656	0.494405	0.759984	0.302835	0.52947	0.875332	3.43391	3.98157	4.76407	4.6664	0.284329	0.704793	0.104239	0.519107	3.759	3.23162	3.31111	4.68899	3.97629	3.27943	4.81486	4.64417	4.83318
gene15819	rna31261,rna31260	Gene	protein_coding	19834930	pre-mod(mdg4)-I	FBgn0266177	NP_001287446.1,NP_001303521.1	pre-mod(mdg4)-I	-1.09005	1.09306	-0.570138	0.599755	0.844224	2.15884	1.61966	4.95865	0.00789469	0.121957	1.02935	2.28805	0.154399	0.885784	1	2.4223	1.54414	4.8065	0.0129774	0.181424	0.377908	0.38781	0.468121	0.459951	1.15703	1.03263	2.26728	2.30901	0.286946	0.24592	0.260881	0.388688	1.48363	0.9454	1.04205	1.3149	0.9183	0.864693	2.20787	2.04123	2.55274
gene6377	rna13028	Gene	protein_coding	35592	ubl	FBgn0022224	NP_610239.1	ubiquitin like	1.10434	7.4792	0.30377	0.787481	0.914051	2.18133	7.95067	2.38406	0.127046	0.304025	1.03548	8.55827	0.32335	0.76263	1	2.04532	8.05077	6.71576	0.00256878	0.132276	0.816424	0.817478	0.269462	0.266246	7.40795	7.55113	8.53315	8.58346	0.79513	0.185245	0.189838	0.191236	8.30609	6.79384	7.12391	7.39494	7.75579	7.50266	8.45292	8.39661	8.74994
gene8534	rna17339,rna17338,rna17337,rna17340,rna17341,rna17342	Gene	protein_coding	37190	tn	FBgn0265356	NP_001137707.1,NP_001286596.1,NP_001286597.1,NP_001286598.1,NP_611390.2,NP_725843.1	thin	-1.06201	5.81457	-0.194434	0.858803	0.946418	-3.48659	4.87467	-3.91606	0.0276903	0.186931	1.17281	4.16971	0.601067	0.583429	1	-2.79927	4.97368	-4.05742	0.0221112	0.206567	0.77321	0.796933	0.662673	0.633946	5.85813	5.77133	4.05631	4.28628	0.697974	0.332697	0.384623	0.53963	5.06344	6.37175	6.13919	5.39178	5.90973	6.01249	4.49729	3.79011	3.88155
gene2453	rna5519	Gene	protein_coding	33025	Rab10	FBgn0015789	NP_523419.1	Rab10	-1.36298	5.48111	-2.66594	0.110239	0.810841	-2.64386	4.95837	-17.6454	0.00101855	0.0821414	1.14205	4.40117	1.08237	0.362731	1	-1.69849	4.86517	-3.31629	0.029518	0.224487	0.290262	0.137682	0.306647	0.399159	5.70905	5.26228	4.3064	4.49803	0.0476043	0.286331	0.129191	0.278105	5.75531	5.71163	5.66021	4.9385	5.36622	5.48213	4.28583	4.44464	4.18873
gene2450	rna5513,rna5514	Gene	protein_coding	33022	obst-A	FBgn0031097	NP_001245778.1,NP_608378.2	obstructor-A	-1.57792	6.79089	-1.00231	0.381587	0.810841	-6.92534	5.55935	-7.37564	0.0094731	0.12958	-1.00307	4.33377	-0.0111456	0.991954	1	-4.40238	5.29382	-3.20409	0.0390515	0.248196	1.1371	0.655629	0.687723	1.1559	7.12787	6.46984	4.33598	4.33156	0.618518	0.954167	0.217452	0.65244	6.41658	7.5393	7.42773	5.68486	6.1928	7.53188	4.32415	4.55911	4.12469
gene12753	rna25281	Gene	protein_coding	40225	gogo	FBgn0052227	NP_649200.2	golden goal	-1.12058	1.95986	-0.41605	0.70188	0.881987	-1.81809	1.55376	-2.51413	0.111076	0.290126	-1.28943	0.980921	-1.72371	0.185768	1	-2.09204	1.2373	-3.68652	0.0216866	0.206213	0.683773	0.594148	0.368507	0.500331	2.04371	1.87946	1.18128	0.814547	0.571347	0.375644	0.163017	0.330488	1.45731	2.59871	2.0751	1.46321	1.98192	2.19324	1.01861	1.34464	1.18058
gene10648	rna21309	Gene	protein_coding	38663	QC	FBgn0052412	NP_729109.1	Glutaminyl cyclase	1.40021	4.0458	1.17987	0.324351	0.810841	2.04107	4.29419	4.43198	0.0133309	0.144428	-1.03664	4.81356	-0.22094	0.836794	1	1.40616	4.53512	1.19024	0.320009	0.553935	0.712931	0.402269	0.407011	0.715618	3.81026	4.2959	4.83958	4.78767	0.320393	0.636882	0.243247	0.326327	4.16658	3.71829	3.5459	4.91365	4.33259	3.64147	4.9994	4.55964	4.95971
gene6178	rna12636	Gene	ncRNA	14462345	CR44042	FBgn0264834		CR44042	-1.34269	2.55526	-0.802564	0.497212	0.821367	2.04917	3.25326	1.93263	0.172391	0.335331	1.00625	3.81618	0.0533291	0.961358	1	2.76861	2.9974	9.85579	0.00327498	0.137107	0.917492	0.927617	0.292136	0.25819	2.77665	2.35152	3.81169	3.82068	0.886404	0.236811	0.273425	0.102871	3.70213	1.93532	2.6925	2.26172	2.17274	2.6201	3.73114	3.58758	4.11634
gene6175	gene6175	Gene	pseudogene	5740733	CR40190	FBgn0085732			-5.56128	2.62043	-6.88158	0.00260446	0.810841	-1.2877	3.94913	-1.17597	0.324509	0.462406	-3.35252	2.76384	-9.01696	0.000864564	1	1.28822	1.83393	1.37482	0.258432	0.499129	0.623047	0.537292	0.335241	0.460317	4.13574	1.66032	3.77094	2.0257	0.477329	0.40043	0.246657	0.22704	4.49423	3.59392	4.31906	1.41934	1.43906	2.12256	4.00496	3.79454	3.51334
gene6174	gene6174	Gene	pseudogene	10178879	CR42653	FBgn0261505			-4.49935	2.78789	-4.99769	0.00950884	0.810841	-1.29678	3.8844	-0.977238	0.40662	0.532839	-2.42854	2.99376	-6.68773	0.00348426	1	1.42869	2.14866	1.84384	0.17021	0.419287	0.751959	0.664524	0.33153	0.483491	4.07639	1.90667	3.70146	2.42137	0.608614	0.441624	0.266797	0.196803	4.6519	3.43935	4.13792	1.89398	1.47153	2.35451	3.99387	3.63925	3.47127
gene1030	rna2329,rna2328,rna2325,rna2324,rna2327,rna2326,rna2330	Gene	protein_coding	31839	CG7766	FBgn0030087	NP_001138179.1,NP_001138180.1,NP_001245587.1,NP_001245588.1,NP_001285036.1,NP_572525.3,NP_788889.2	CG7766	1.1892	3.45551	0.94333	0.412258	0.810841	-1.56155	2.99407	-2.62193	0.0956654	0.274602	-1.09823	2.62134	-0.99235	0.381332	1	-2.0394	3.02533	-6.07442	0.00406576	0.13903	0.45901	0.424751	0.235941	0.293164	3.33277	3.58277	2.6898	2.55462	0.400541	0.224182	0.141353	0.188912	2.90365	3.69675	3.39792	3.71829	3.70601	3.324	2.63979	2.84936	2.58025
gene1039	rna2350	Gene	protein_coding	31846	Bap111	FBgn0030093	NP_572530.1	Brahma associated protein 111kD	-1.05147	5.81713	-0.131008	0.903449	0.963992	-2.06	5.30658	-2.091	0.149933	0.318673	-1.10115	4.7408	-0.65678	0.547207	1	-2.15732	5.19691	-3.47925	0.0396609	0.249159	0.957317	0.863659	0.366582	0.552205	5.85345	5.78104	4.81081	4.6718	0.822889	0.489193	0.262224	0.256166	4.95073	6.56166	6.04796	5.2204	6.1211	6.00163	4.70237	5.10986	4.62019
gene1038	rna2349,rna2348	Gene	protein_coding	31845	fh	FBgn0030092	NP_001259373.1,NP_511094.1	frataxin	1.57049	4.21884	1.80682	0.167805	0.810841	2.0798	4.40242	5.09683	0.00885634	0.127149	1.08307	5.01945	0.421961	0.701973	1	1.43431	4.81014	1.29531	0.269334	0.511695	0.624266	0.35901	0.472561	0.695797	3.90578	4.55699	4.96222	5.07734	0.290053	0.552791	0.21156	0.422559	4.23949	3.76353	3.71431	5.04971	4.66206	3.95921	4.89172	4.79491	5.20003
gene8431	rna17136	Gene	protein_coding	37108	GstE3	FBgn0063497	NP_611325.2	Glutathione S transferase E3	1.04325	3.14352	0.105595	0.92202	0.971908	2.97428	3.81929	4.89848	0.0227372	0.175899	-1.30925	4.48708	-1.34882	0.277722	1	2.17755	3.69314	2.00128	0.137648	0.384093	1.00205	0.556034	0.499198	0.971668	3.11312	3.17421	4.68566	4.29691	0.518269	0.857619	0.201423	0.456758	3.70601	2.74621	2.88714	3.74371	3.59107	2.18784	4.76112	4.4574	4.83845
gene10023	rna20007	Gene	protein_coding	38174	cue	FBgn0011204	NP_612113.2	cueball	1.22139	2.91971	1.36259	0.251865	0.810841	-1.70386	2.36355	-4.17169	0.0343255	0.199161	-1.08687	1.94919	-0.610287	0.593116	1	-2.26186	2.40785	-5.28442	0.00913015	0.167948	0.366761	0.319201	0.341073	0.385947	2.77901	3.06754	2.01021	1.89003	0.299083	0.212279	0.111528	0.322323	2.54244	3.11519	2.6794	3.06642	3.28037	2.85582	2.04971	2.0966	1.8843
gene5992	rna12334	Gene	protein_coding	3772166	His2B:CG33892	FBgn0053892	NP_001027325.1	histone H2B	3.04091	0.771191	5.62046	0.00766838	0.810841	1.35035	0.480644	1.92985	0.125945	0.303147	4.80493	1.49596	5.94626	0.0110763	1	2.13367	2.40026	2.60533	0.0670828	0.304293	0.494458	0.388914	0.659617	0.726863	0.310557	1.91506	0.743885	3.0084	0.269587	0.414502	0.280317	0.59709	0.620832	0.177193	0.133647	2.36058	1.84379	1.54081	0.694223	0.491719	1.04571
gene5998	rna12340	Gene	protein_coding	3772336	His2B:CG33890	FBgn0053890	NP_001027330.1	histone H2B	3.0598	0.776344	5.58149	0.00757717	0.810841	1.34503	0.481347	1.88539	0.132457	0.306614	4.74256	1.48705	5.96906	0.0108436	1	2.08474	2.39841	2.54336	0.0705437	0.310285	0.500683	0.39286	0.651628	0.721778	0.312881	1.92632	0.740521	2.98619	0.276991	0.417085	0.278595	0.58907	0.629655	0.192764	0.116225	2.37576	1.85149	1.55172	0.657758	0.512684	1.05112
gene7284	rna14929	Gene	protein_coding	12798408	CG43191	FBgn0262820	NP_001246272.1	CG43191	-1.0962	2.0141	-0.26466	0.806791	0.923205	3.34198	2.82057	3.7712	0.0395332	0.209404	-1.13852	3.72739	-0.749562	0.495214	1	3.21775	2.66165	5.33262	0.00878935	0.167948	0.867194	0.799476	0.43248	0.547635	2.08145	1.94894	3.82215	3.63499	0.73731	0.456509	0.309088	0.302496	2.88298	1.43211	1.92925	1.49223	2.40525	1.94933	3.96607	3.46734	4.03303
gene16179	rna31909	Gene	ncRNA	3772365	RNaseMRP:RNA	FBgn0065098		Ribonuclease MRP RNA	2.41592	2.05126	1.7982	0.146645	0.810841	8.65148	2.64371	5.20969	0.0106848	0.134424	-1.2064	4.48695	-0.371119	0.736388	1	2.96837	3.48143	1.90934	0.134677	0.380453	1.22576	1.03495	1.26341	1.42392	1.5114	2.78397	4.62434	4.35364	0.882779	0.850401	0.540212	1.14209	2.50227	0.808773	1.22315	3.67001	2.70752	1.97437	5.18203	4.10349	4.58752
gene8128	rna16619,rna16618	Gene	protein_coding	5740715	Ufm1	FBgn0085220	NP_001097354.1,NP_001286507.1	Ubiquitin-fold modifier 1	-1.52528	7.66068	-1.44307	0.240192	0.810841	1.44755	8.23375	1.42753	0.281691	0.424313	-1.0749	8.45261	-1.15207	0.315604	1	2.05405	7.86431	4.81089	0.0304658	0.226297	0.731039	0.64744	0.156667	0.373878	7.97127	7.3622	8.50488	8.40067	0.636061	0.36034	0.120848	0.0997001	8.68768	7.47291	7.75321	7.00242	7.36107	7.7231	8.52024	8.37708	8.61731
gene5850	rna12101	Gene	protein_coding	35354	CG14400	FBgn0032896	NP_610068.2	CG14400	1.07197	0.520171	0.847531	0.485073	0.819451	1.55764	0.724755	3.60044	0.068708	0.251279	1.69015	1.4415	2.61815	0.0625863	1	2.45589	1.03459	5.042	0.0150914	0.189062	0.204916	0.307577	0.500897	0.445292	0.472446	0.572716	1.11181	1.86896	0.0154903	0.20433	0.307186	0.395644	0.489266	0.469305	0.458767	0.551771	0.379666	0.786712	0.795702	1.13051	1.40922
gene10053	rna20081	Gene	protein_coding	38201	CG17249	FBgn0035249	NP_647638.1	CG17249	1.37345	3.05813	2.1215	0.103349	0.810841	2.43959	3.42114	6.59022	0.00274597	0.0960501	1.03129	4.14659	0.266391	0.80474	1	1.83182	3.7066	4.58394	0.0172542	0.192183	0.373766	0.338156	0.289014	0.329971	2.83778	3.29559	4.12442	4.16887	0.239667	0.286811	0.238556	0.163156	2.56808	3.02633	2.91894	3.30934	3.57528	3.00215	3.86153	4.18463	4.32711
gene11254	rna22586	Gene	ncRNA	26067203	CR45875	FBgn0267535		CR45875	-1.13126	3.06706	-0.608747	0.58564	0.840104	-3.06665	2.20552	-5.43742	0.0108291	0.135001	1.006	1.54496	0.0383585	0.971289	1	-2.69464	2.14847	-6.5469	0.0034172	0.137107	0.506272	0.514977	0.389918	0.378346	3.15732	2.97938	1.54065	1.54929	0.449393	0.233146	0.251489	0.297975	2.78029	3.6546	3.03706	2.72513	3.18314	3.02988	1.26059	1.74718	1.61419
gene5951	rna12294	Gene	protein_coding	3772013	His2B:CG33906	FBgn0053906	NP_001027291.1	histone H2B	3.02673	0.742637	5.83219	0.00655216	0.810841	1.54902	0.519089	2.52342	0.0694058	0.251661	3.7515	1.61658	4.77022	0.0152449	1	1.91995	2.31278	2.26682	0.0965278	0.339139	0.474504	0.433357	0.692595	0.719057	0.291863	1.88962	0.92322	2.83069	0.263015	0.39494	0.344415	0.600888	0.595563	0.141296	0.138729	2.29493	1.86799	1.50594	0.82092	0.641544	1.30719
gene7904	rna16165	Gene	protein_coding	246448	CG30090	FBgn0050090	NP_725487.1	CG30090	-1.66228	0.472628	-1.39207	0.293525	0.810841	2.68141	1.51771	2.60601	0.100884	0.278761	-4.43539	0.754853	-12.7972	0.0041956	1	1.00493	0.235068	0.0823281	0.939872	0.968143	0.912222	0.945773	0.290868	0.149219	0.96471	0.231548	2.3877	0.238641	0.902124	0.135353	0.284004	0.0628142	2.00604	0.420477	0.467615	0.35962	0.245093	0.0899317	2.57439	2.06086	2.52785
gene5059	rna10614,rna10613,rna10612,rna10611	Gene	protein_coding	34885	vig	FBgn0024183	NP_523572.1,NP_723896.1,NP_723897.1,NP_723898.1	vasa intronic gene	-2.16184	5.81577	-1.49355	0.228085	0.810841	-3.07866	5.52808	-4.14476	0.0333627	0.197554	-1.14604	4.67676	-0.702018	0.529487	1	-1.63206	4.92015	-1.02017	0.394846	0.612113	1.28988	0.677943	0.485192	1.19983	6.39843	5.28616	4.77612	4.57947	0.630806	1.12511	0.248375	0.416799	5.67402	6.6947	6.82655	4.59496	4.67911	6.58442	4.65365	5.06195	4.61277
gene9911	rna19797,rna19796	Gene	protein_coding	38093	CG13900	FBgn0035162	NP_001261223.1,NP_728546.1	CG13900	-1.26501	5.79216	-0.377667	0.727196	0.891288	-13.4916	3.63074	-4.35189	0.0187583	0.164622	1.11987	2.29044	0.268032	0.801968	1	-9.52362	3.65396	-4.93748	0.00858852	0.166373	1.55542	1.49409	1.05545	1.14062	5.96422	5.62507	2.21023	2.37356	1.28228	0.880382	0.76684	0.725214	4.55679	7.0662	6.26966	4.66581	5.81324	6.39615	2.26082	2.95052	1.41934
gene9179	rna18409	Gene	protein_coding	37532	CG6758	FBgn0034704	NP_611647.1	CG6758	1.53451	2.36617	1.32814	0.275355	0.810841	2.49731	2.65674	4.24655	0.0132191	0.144131	1.02531	3.41571	0.103156	0.922966	1	1.66862	3.04212	1.50187	0.218586	0.462682	0.805652	0.538543	0.605503	0.851868	2.07736	2.69513	3.39773	3.43379	0.37512	0.712993	0.386411	0.466176	2.5094	1.88811	1.83455	3.41066	2.69003	1.9847	3.53502	2.96142	3.69675
gene9172	rna18398,rna18399	Gene	protein_coding	43935	NtR	FBgn0029147	NP_001246457.1,NP_651958.2	NtR	1.29321	2.97686	0.719396	0.53141	0.822878	2.07243	3.28097	4.49255	0.0126753	0.141231	-1.35251	3.62412	-1.4303	0.247078	1	1.18486	3.2882	0.443918	0.685899	0.819531	0.893135	0.405325	0.527552	0.954837	2.79715	3.16811	3.84848	3.41283	0.322096	0.833034	0.246054	0.466656	3.08523	2.44939	2.85684	4.02651	3.11482	2.363	3.58491	3.88839	4.07214
gene7312	rna14979	Gene	protein_coding	36309	EndoG	FBgn0033690	NP_610737.1	Endonuclease G	1.5198	3.3306	1.02629	0.370999	0.810841	2.3017	3.5937	3.22067	0.0446589	0.219158	1.0503	4.28027	0.233926	0.8272	1	1.59066	3.96691	1.22582	0.310471	0.545414	1.01916	0.646801	0.524278	0.946155	3.04232	3.6462	4.24502	4.31582	0.561341	0.850641	0.321322	0.41427	3.68828	2.76576	2.67291	4.50626	3.62704	2.8053	4.3489	3.8846	4.50154
gene13205	rna26125	Gene	protein_coding	5740633	nvd	FBgn0259697	NP_001097670.1	neverland	1.03446	2.41356	0.0670239	0.951794	0.98357	1.64073	2.72309	0.92401	0.426384	0.54904	1.50216	3.3844	1.34951	0.250599	1	2.38254	2.9997	3.56569	0.0261636	0.217767	1.26311	1.33902	0.753444	0.608408	2.38925	2.43813	3.10358	3.69062	1.20766	0.370158	0.57839	0.482849	3.54493	1.13558	2.48724	2.49676	2.04215	2.77547	2.90978	2.64699	3.75399
gene7313	rna14980	Gene	ncRNA	19834817	CR45264	FBgn0266802		CR45264	1.2393	1.25518	1.478	0.213891	0.810841	2.21647	1.58317	3.64287	0.0331187	0.197418	1.00164	2.25937	0.00681991	0.994905	1	1.79143	1.7913	3.29604	0.0366262	0.2411	0.362728	0.545958	0.60155	0.442	1.10992	1.41945	2.25819	2.26056	0.266196	0.246396	0.476666	0.36695	1.3138	1.20719	0.808773	1.63783	1.46819	1.15232	2.57851	1.7104	2.48566
gene13422	rna26608,rna26607,rna26606	Gene	protein_coding	45884	kkv	FBgn0001311	NP_524233.1,NP_730928.2,NP_996152.1	krotzkopf verkehrt	-1.03046	4.75551	-0.0661187	0.95183	0.98357	-2.21349	4.16479	-1.78673	0.187905	0.347692	-1.07033	3.58152	-0.311563	0.770944	1	-2.29913	4.08951	-3.52464	0.0254624	0.216754	1.13405	1.11124	0.545111	0.590228	4.77721	4.73392	3.63088	3.53283	1.04064	0.45071	0.389764	0.38109	3.6494	5.70024	4.98197	4.23594	4.85194	5.11387	3.55879	4.05166	3.2822
gene15831	rna31286	Gene	protein_coding	10178960	pre-mod(mdg4)-AE	FBgn0261842	NP_001189260.1,NP_001303531.1	pre-mod(mdg4)-AE	-1.16859	2.53984	-0.940667	0.421549	0.810841	-3.86991	1.36554	-5.14184	0.0270263	0.185746	1.35161	0.893698	1.09256	0.362964	1	-2.45013	1.66224	-4.84461	0.0109381	0.175619	0.413869	0.657641	0.689098	0.462224	2.65471	2.42994	0.702407	1.13708	0.16864	0.377952	0.635651	0.266088	2.8418	2.60793	2.5144	2.19245	2.23159	2.86578	0.869145	1.23807	5.59e-06
gene6086	rna12454,rna12453,rna12452,rna12451	Gene	protein_coding	35425	step	FBgn0086779	NP_001036375.2,NP_001163041.1,NP_001260678.1,NP_610120.1	steppke	-1.72118	3.26567	-2.24038	0.145874	0.810841	-2.48818	2.95085	-15.9508	0.000132381	0.0732986	1.0138	2.37554	0.131045	0.905544	1	-1.42596	2.62898	-1.37695	0.272802	0.514307	0.605648	0.142802	0.261264	0.643953	3.68077	2.89738	2.36568	2.38545	0.112573	0.595094	0.0878626	0.246047	3.71547	3.55494	3.77191	2.55354	2.55406	3.58453	2.42756	2.40436	2.26511
gene8323	rna16953	Gene	ncRNA	19834735	CR44416	FBgn0265589		CR44416	1.3517	2.95918	1.02544	0.363447	0.810841	-2.93805	1.81265	-3.87679	0.0179206	0.162474	1.28002	1.36139	0.929061	0.405632	1	-3.10259	2.22248	-4.01071	0.0168956	0.191335	0.734375	0.69467	0.663992	0.705426	2.74976	3.18454	1.1949	1.55107	0.498549	0.539218	0.483751	0.45483	2.18926	3.14371	2.91633	3.70295	3.22399	2.62668	1.7529	0.938139	0.893673
gene5935	rna12280	Gene	protein_coding	3772299	His2B:CG33910	FBgn0053910	NP_001027283.1	histone H2B	2.98373	0.761065	6.26991	0.00517384	0.810841	1.39967	0.493529	2.15838	0.100654	0.278656	4.23368	1.50924	5.42567	0.0123139	1	1.98602	2.32738	2.47473	0.0815179	0.327342	0.435676	0.389272	0.664613	0.692814	0.307363	1.88448	0.792453	2.87436	0.241693	0.362488	0.305151	0.590418	0.585995	0.154308	0.181786	2.26511	1.84495	1.54338	0.663049	0.573326	1.14098
gene4158	rna8951,rna8952,rna8953,rna8954,rna8955,rna8956	Gene	protein_coding	34242	tai	FBgn0041092	NP_001188746.1,NP_001188747.1,NP_001188748.1,NP_001245949.1,NP_001260280.1,NP_523521.3	taiman	-1.62726	2.51372	-1.60796	0.191301	0.810841	-2.62905	2.07824	-4.41584	0.0133756	0.144575	-1.02385	1.47772	-0.111228	0.917021	1	-1.65416	1.78736	-1.69014	0.17685	0.426619	0.756654	0.546989	0.52949	0.744103	2.88936	2.18691	1.49482	1.46082	0.43433	0.619583	0.332497	0.412075	2.40844	3.25302	3.00662	1.75574	1.90807	2.89692	1.54828	1.79735	1.13883
gene14611	rna28845,rna28844,rna28841,rna28840,rna28843,rna28842	Gene	protein_coding	41568	NijC	FBgn0038079	NP_001097760.1,NP_001097761.1,NP_001097762.1,NP_001138041.1,NP_001138042.1,NP_001138043.1	Ninjurin C	-2.18206	5.74906	-5.08379	0.0114334	0.810841	-1.18976	6.21279	-1.02546	0.365077	0.497366	-1.16937	5.97479	-1.2791	0.289035	1	1.5684	5.52882	4.54337	0.0130305	0.181424	0.383524	0.423385	0.30567	0.247527	6.33939	5.2137	6.08873	5.86299	0.326777	0.200767	0.269206	0.144783	6.71287	6.10608	6.19922	5.01654	5.20666	5.41789	6.26123	5.77852	6.22643
gene14612	rna28847,rna28846	Gene	protein_coding	41569	Past1	FBgn0016693	NP_524332.2,NP_731737.1	Putative Achaete Scute Target 1	-1.02849	6.10881	-0.212158	0.843863	0.939948	-2.0001	5.60681	-5.9122	0.0158938	0.155043	1.04988	5.16402	0.717609	0.516746	1	-1.8523	5.62637	-6.7303	0.00325435	0.137107	0.330897	0.292984	0.169492	0.228868	6.12911	6.08857	5.12903	5.19925	0.276114	0.182356	0.0979828	0.1383	5.85434	6.40655	6.12643	6.26488	6.10012	5.90072	5.24215	5.0704	5.07454
gene15442	rna30453,rna30454	Gene	protein_coding	42220	CG7685	FBgn0038619	NP_001262710.1,NP_650724.1	CG7685	1.48524	4.05745	2.563	0.0758509	0.810841	2.2134	4.31738	7.32321	0.00189432	0.0919019	1.01871	4.94174	0.119883	0.911967	1	1.51814	4.64422	2.20172	0.0925283	0.338218	0.385672	0.271108	0.386347	0.473822	3.78212	4.35282	4.92838	4.95513	0.199053	0.330334	0.184058	0.339686	3.90264	3.55237	3.89136	4.68428	4.35056	4.02362	4.77027	4.88446	5.13043
gene7050	rna14489,rna14498,rna14495,rna14494,rna14497,rna14496,rna14491,rna14490,rna14493,rna14492	Gene	protein_coding	36104	Galphao	FBgn0001122	NP_001260869.1,NP_523684.2,NP_724934.1,NP_724935.1,NP_788304.1,NP_788305.1,NP_788306.1,NP_788307.1,NP_995801.1,NP_995802.1	G protein alpha o subunit	-1.8319	2.50595	-2.04775	0.134757	0.810841	-2.36224	2.2774	-5.55283	0.00896523	0.127149	-1.27338	1.55617	-1.36041	0.268034	1	-1.64202	1.71234	-1.60913	0.198346	0.446063	0.738701	0.386832	0.443907	0.770126	2.98038	2.10704	1.74023	1.39157	0.330939	0.660423	0.200296	0.396151	2.73266	2.85227	3.35623	1.78105	1.673	2.86708	1.96281	1.57452	1.68335
gene6990	rna14327,rna14326,rna14325,rna14324,rna14323,rna14322,rna14321,rna14320,rna14328,rna14318,rna14319,rna14317	Gene	protein_coding	36059	14-3-3zeta	FBgn0004907	NP_001014515.1,NP_001014516.1,NP_001260845.1,NP_001260846.1,NP_476885.2,NP_724884.1,NP_724885.1,NP_724886.1,NP_724887.2,NP_724888.2,NP_724889.2,NP_995792.1	14-3-3zeta	-2.06283	9.31333	-1.40803	0.260426	0.810841	-2.54077	9.15296	-3.8048	0.0282363	0.187565	-1.10614	8.43193	-0.354377	0.747435	1	-1.36243	8.57966	-0.578879	0.602055	0.762022	1.28502	0.612401	0.711327	1.335	9.85027	8.80565	8.50501	8.35947	0.529312	1.17094	0.308	0.641188	9.24448	10.0829	10.2234	7.70041	8.68378	10.0328	8.42886	8.84394	8.24223
gene6995	rna14342	Gene	protein_coding	30522408	CG46319	FBgn0284235	NP_001334715.1,NP_001334716.1,NP_001334717.1	CG46319	-1.60982	1.68911	-1.15935	0.315239	0.810841	-3.54578	0.705853	-4.96882	0.0303659	0.190643	1.01286	0.250072	0.117913	0.912622	1	-2.17463	0.598425	-2.28579	0.132853	0.379445	1.02622	0.63655	0.270779	0.84926	2.06713	1.38023	0.241025	0.259459	0.618639	0.818782	0.149938	0.225477	1.35784	2.49522	2.34833	0.785148	1.04152	2.31402	0.393166	0.236517	0.0933916
gene543	rna1283,rna1282,rna1281,rna1286,rna1285,rna1284	Gene	protein_coding	31430	CG32767	FBgn0052767	NP_001162674.1,NP_001162675.1,NP_001259249.1,NP_001259250.1,NP_572203.2,NP_996351.1	CG32767	-1.50583	1.60937	-1.16445	0.311843	0.810841	-2.30244	1.18609	-3.40056	0.0439163	0.217589	-1.12796	0.635581	-0.673809	0.539574	1	-1.72468	0.862399	-1.76492	0.176017	0.425447	0.878425	0.612823	0.446555	0.771681	1.93151	1.34095	0.728349	0.554628	0.548662	0.686004	0.272987	0.353398	1.30174	2.18664	2.30616	0.998419	0.893673	2.13077	0.686061	1.02001	0.478974
gene2474	rna5545,rna5546,rna5547,rna5548,rna5549	Gene	protein_coding	45031	Pp4-19C	FBgn0023177	NP_001285489.1,NP_001285490.1,NP_001303570.1,NP_524803.1,NP_728342.1	Protein phosphatase 19C	1.27496	6.86736	1.23059	0.285893	0.810841	-1.76289	6.27207	-3.8914	0.0461823	0.221288	1.04297	5.90669	0.771257	0.484469	1	-2.15502	6.4673	-5.33463	0.0254934	0.216754	0.493265	0.364065	0.136311	0.359649	6.69437	7.04482	5.87642	5.93712	0.34911	0.348471	0.103273	0.0889684	6.30959	6.99087	6.78263	7.37925	7.07138	6.68383	5.83809	5.99338	5.7978
gene2473	rna5544,rna5543	Gene	protein_coding	33040	Obp19d	FBgn0011280	NP_523421.2,NP_788940.1	Odorant-binding protein 19d	1.03388	2.99874	0.125989	0.907568	0.964967	2.16755	3.48848	3.70169	0.0239143	0.179053	-1.43266	3.82273	-1.25207	0.285107	1	1.46339	3.28606	1.15485	0.312445	0.546834	0.660753	0.522215	0.717532	0.823856	2.9748	3.02286	4.09087	3.57217	0.311768	0.582576	0.418938	0.582532	2.82607	3.33308	2.76526	3.05635	3.58798	2.42427	4.14221	3.64862	4.48177
gene2699	rna6055,rna6054,rna6053,rna6052	Gene	protein_coding	33171	CG3164	FBgn0025683	NP_001033865.1,NP_608494.2,NP_722605.1,NP_995603.2	CG3164	-1.28239	5.59024	-0.638826	0.566288	0.832775	-4.16312	4.6308	-4.08719	0.0453968	0.220315	1.06356	3.75906	0.338876	0.757259	1	-3.05236	4.5379	-4.44987	0.0119449	0.180239	0.972918	0.871988	0.454393	0.626641	5.77254	5.4137	3.71488	3.80378	0.847348	0.47809	0.205825	0.405104	4.80686	6.39172	6.11905	4.86916	5.60742	5.76454	3.75522	3.89755	3.49187
gene11837	rna23621	Gene	ncRNA	10178937	pncr014:3L	FBgn0265295		putative noncoding RNA 014:3L	-1.03657	0.619117	-0.509026	0.637671	0.855152	2.05733	1.04338	6.32905	0.00819945	0.124211	1.03855	1.71341	0.218751	0.838525	1	2.21478	1.0167	5.37457	0.0205119	0.202843	0.176319	0.284825	0.4321	0.369694	0.645568	0.59375	1.68634	1.74091	0.129269	0.119908	0.253801	0.349708	0.73549	0.497427	0.703787	0.56645	0.489847	0.724955	1.58513	1.49877	1.97513
gene3127	rna6837,rna6839,rna6838	Gene	protein_coding	33474	daw	FBgn0031461	NP_001259967.1,NP_523461.1,NP_722840.1	dawdle	-1.11312	0.738233	-2.26707	0.131191	0.810841	3.49086	1.46624	14.2298	0.000468652	0.0732986	-1.22607	2.47176	-2.37594	0.0954904	1	3.16926	1.2445	26.6407	0.000436989	0.10585	0.118117	0.219532	0.214357	0.108195	0.81957	0.664967	2.62315	2.32911	0.112871	0.0348119	0.188294	0.102441	0.783764	0.946001	0.728946	0.67912	0.625308	0.690474	2.52141	2.84043	2.50762
gene14844	rna29271,rna29270,rna29269	Gene	protein_coding	41743	PR-Set7	FBgn0011474	NP_001247100.1,NP_650354.1,NP_731900.1	PR/SET domain containing protein 7	-1.4709	2.7512	-1.02201	0.367175	0.810841	-3.02747	2.09749	-3.17678	0.042723	0.215965	-1.08985	1.38203	-0.343897	0.748417	1	-2.24317	1.81276	-2.79488	0.0551334	0.278929	0.943467	0.871329	0.625153	0.72231	3.0436	2.4869	1.44548	1.32136	0.737271	0.588694	0.464376	0.418534	2.21304	3.62073	3.29703	1.97437	2.35645	3.12987	1.28592	1.9686	1.08193
gene14840	rna29262,rna29263,rna29261	Gene	protein_coding	41740	su(Hw)	FBgn0003567	NP_001247098.1,NP_524349.1,NP_731897.1	suppressor of Hairy wing	-1.37836	4.80062	-1.78206	0.212701	0.810841	-2.25551	4.41211	-23.84	2.01935e-05	0.0732986	1.05877	3.9052	0.488656	0.669542	1	-1.54553	4.24908	-2.05414	0.121476	0.36853	0.449965	0.0852553	0.292051	0.529617	5.03768	4.57472	3.86422	3.94662	0.0569633	0.446345	0.0634322	0.285079	4.9994	5.0105	5.10314	4.12674	4.57802	5.01941	3.91601	3.88319	3.79347
gene12844	rna25436,rna25435	Gene	protein_coding	40291	CG4042	FBgn0037018	NP_001262121.1,NP_649250.2	CG4042	1.50139	4.32358	1.89697	0.131199	0.810841	2.11606	4.54902	4.87577	0.0250758	0.181383	-1.01836	5.10859	-0.151018	0.890049	1	1.38399	4.85541	1.69461	0.174235	0.42365	0.535329	0.384145	0.301023	0.479192	4.04035	4.62665	5.12173	5.09549	0.36227	0.394129	0.12778	0.272556	4.45683	3.79823	3.86599	5.02136	4.6255	4.2331	5.11782	4.99595	5.25142
gene2976	rna6555	Gene	ncRNA	19834900	CR45712	FBgn0267276		CR45712	-2.34343	8.21539	-4.03156	0.035534	0.810841	1.18973	8.97708	0.721803	0.51449	0.624476	-1.96869	8.60079	-4.57783	0.0281705	1	1.4162	7.87103	3.75531	0.0258579	0.217663	0.527844	0.601427	0.369742	0.231547	8.85264	7.62402	9.10327	8.12604	0.491028	0.193677	0.347285	0.126897	8.47784	8.67158	9.40849	7.41806	7.65152	7.80247	8.71884	9.3943	9.19668
gene11034	rna22074,rna22075	Gene	protein_coding	44679	ergic53	FBgn0035909	NP_524776.1,NP_788479.1	ergic53	-1.43944	6.56688	-1.63028	0.188889	0.810841	-2.09677	6.27813	-5.6342	0.0176859	0.161719	-1.1097	5.69114	-1.34721	0.256954	1	-1.61646	5.95289	-2.44367	0.111004	0.356282	0.558308	0.328373	0.193067	0.491075	6.83489	6.30938	5.76672	5.61655	0.309219	0.464857	0.11051	0.158311	6.4894	7.08572	6.92953	5.991	6.09432	6.84283	5.76454	5.8783	5.65732
gene6692	rna13715	Gene	protein_coding	35824	Mal-A1	FBgn0002570	NP_476627.3	Maltase A1	2.75056	2.07046	4.9229	0.0196345	0.810841	1.80338	1.84237	1.79656	0.198913	0.356324	-1.23554	2.15823	-0.608097	0.58936	1	-1.88447	2.42543	-2.68985	0.0590552	0.285412	0.513583	0.820156	0.869134	0.588647	1.46548	2.9252	2.31618	2.01104	0.207346	0.469867	0.793513	0.354586	1.26739	1.44806	1.68099	3.23903	3.15158	2.385	2.50631	2.99736	1.44488
gene12972	rna25701,rna25700,rna25702	Gene	protein_coding	318031	Arv1	FBgn0052442	NP_001137995.1,NP_730651.1,NP_730652.1	ACAT-related protein required for viability 1	1.02093	3.46705	0.0509496	0.963833	0.987551	2.25914	3.99703	1.90141	0.170319	0.334046	-1.09302	4.5633	-0.565761	0.617811	1	2.0245	3.95824	8.90172	0.000898405	0.114401	1.01588	1.07105	0.392859	0.197993	3.45214	3.48202	4.62792	4.49959	1.00553	0.144614	0.368849	0.135234	4.51421	2.51477	3.32745	3.64147	3.35934	3.44526	4.79935	4.20455	4.87985
gene5288	rna11043,rna11042,rna11044	Gene	protein_coding	326155	AspRS-m	FBgn0051739	NP_001260519.1,NP_001260520.1,NP_724018.1	Aspartyl-tRNA synthetase, mitochondrial	-1.40191	3.74161	-1.06746	0.349218	0.810841	-2.36334	3.31527	-3.47655	0.0277676	0.187027	-1.01086	2.7446	-0.0514425	0.961447	1	-1.70412	3.09755	-1.84926	0.155751	0.405071	0.790842	0.618192	0.524919	0.720284	3.99323	3.50584	2.7524	2.73681	0.48619	0.623738	0.381813	0.360221	3.44168	4.3597	4.17831	2.91516	3.44428	4.15807	2.69908	3.15808	2.40006
gene486	rna1159	Gene	ncRNA	12798114	CR43614	FBgn0263589		CR43614	-1.00427	2.0093	-0.0433498	0.968065	0.988482	-2.50997	1.17383	-7.52856	0.00166689	0.0915722	1.11713	0.760412	0.783647	0.479578	1	-2.23725	1.30163	-6.6413	0.00966597	0.167948	0.245665	0.30545	0.353191	0.302978	2.01237	2.00622	0.684699	0.844497	0.215497	0.117952	0.216473	0.279075	2.23678	1.99329	1.80705	1.87346	2.04628	2.09893	0.772038	0.843859	0.438201
gene1176	rna2646,rna2647,rna2648	Gene	protein_coding	44289	flw	FBgn0000711	NP_001259407.1,NP_524738.1,NP_727418.1	flapwing	-1.40833	3.65977	-1.2622	0.28354	0.810841	-2.38269	3.22861	-5.36258	0.021159	0.171905	-1.04479	2.6307	-0.40132	0.714735	1	-1.76763	2.98201	-2.33927	0.110257	0.355257	0.677872	0.404572	0.272822	0.608493	3.91509	3.4211	2.6625	2.59928	0.383902	0.558686	0.127664	0.24111	3.50197	3.98243	4.26086	3.00937	3.19686	4.05707	2.60167	2.8092	2.57662
gene12714	rna25195,rna25196,rna25197	Gene	protein_coding	40187	CG7646	FBgn0036926	NP_001287124.1,NP_649167.1,NP_788542.1	CG7646	-1.06284	4.11687	-0.111822	0.918998	0.969899	2.32047	4.72945	1.58653	0.233626	0.384237	-1.08396	5.31701	-0.325392	0.761804	1	2.27525	4.62832	2.96469	0.0414576	0.254249	1.36182	1.32581	0.619131	0.692907	4.16106	4.07314	5.37548	5.25917	1.26655	0.5004	0.391923	0.47929	5.53077	3.03226	3.92016	4.58805	3.58863	4.04276	5.75349	4.97098	5.40197
gene327	rna825,rna824,rna823,rna822,rna821,rna820,rna809,rna818,rna819,rna816,rna817,rna814,rna815,rna812,rna813,rna810,rna811	Gene	protein_coding	31248	sgg	FBgn0003371	NP_001036259.2,NP_001096870.1,NP_001162649.1,NP_001162650.1,NP_001259192.1,NP_001259193.1,NP_476714.1,NP_476715.1,NP_476716.2,NP_599105.1,NP_726822.1,NP_726823.1,NP_996334.1,NP_996335.1,NP_996336.1,NP_996337.1,NP_996338.1	shaggy	-2.12652	4.44096	-1.48902	0.225005	0.810841	-4.11553	3.86544	-5.3137	0.0311185	0.192895	-1.10042	2.90751	-0.46754	0.683692	1	-2.12969	3.3404	-1.58409	0.216732	0.461178	1.26615	0.665309	0.511454	1.19252	5.01843	3.92994	2.97735	2.8393	0.659285	1.08097	0.0893282	0.503593	4.27488	5.24879	5.53163	3.35812	3.25498	5.17671	3.03755	3.0198	2.87472
gene326	rna807,rna808	Gene	protein_coding	31247	PI4KIIIalpha	FBgn0267350	NP_001259191.1,NP_570014.3	Phosphatidylinositol 4-kinase III alpha	1.23602	2.96512	1.39871	0.245072	0.810841	-2.35523	2.10963	-8.81469	0.00209596	0.0919669	1.01981	1.59442	0.362565	0.744557	1	-2.85456	2.24098	-8.18208	0.0127394	0.18092	0.378557	0.242844	0.135224	0.320341	2.8162	3.1219	1.58033	1.60864	0.207473	0.31664	0.126206	0.0485534	2.68698	3.05552	2.70611	3.33575	3.27181	2.75815	1.51816	1.72556	1.49728
gene2701	rna6057,rna6059,rna6058	Gene	protein_coding	33172	Gs1	FBgn0001142	NP_001162839.1,NP_476570.1,NP_722606.1	Glutamine synthetase 1	-1.2988	6.47583	-1.16822	0.317404	0.810841	-2.11229	6.10397	-3.48842	0.0375329	0.205937	1.07184	5.63817	0.596016	0.593349	1	-1.51734	5.98165	-3.13573	0.0587753	0.285396	0.55922	0.535645	0.290848	0.332271	6.66716	6.28999	5.58835	5.68844	0.468973	0.304616	0.258804	0.132714	7.04847	6.80951	6.14351	6.57249	6.33021	5.96725	5.79489	5.29804	5.67213
gene7234	rna14853,rna14852	Gene	protein_coding	36253	CG13197	FBgn0062449	NP_001286319.1,NP_610696.1	CG13197	-1.42686	3.16473	-1.64833	0.175289	0.810841	1.68279	3.7884	3.4188	0.0582357	0.241365	-1.13943	4.08714	-1.29073	0.287298	1	2.10729	3.4143	4.06887	0.0243893	0.214639	0.538892	0.380404	0.252705	0.457774	3.43153	2.91868	4.18239	3.99407	0.362249	0.398974	0.116116	0.224448	3.61269	3.01444	3.66745	2.77071	2.61484	3.3705	4.31568	4.1032	4.12828
gene6336	rna12948,rna12945,rna12947,rna12946	Gene	protein_coding	44307	Vha16-1	FBgn0262736	NP_476801.1,NP_724474.1,NP_724475.1,NP_724476.1	Vacuolar H[+] ATPase 16kD subunit 1	-2.21375	7.60165	-1.92684	0.148125	0.810841	-2.29197	7.5746	-3.66407	0.030178	0.190195	-1.18925	6.87373	-0.612479	0.586513	1	-1.23127	6.89829	-0.466446	0.667689	0.807754	1.03059	0.56564	0.707136	1.11454	8.19648	7.04999	6.9999	6.74984	0.484403	0.909651	0.292066	0.644003	7.65152	8.35983	8.5781	6.30675	6.77884	8.06439	7.02429	7.279	6.6964
gene5674	rna11767	Gene	protein_coding	35255	CG10268	FBgn0032811	NP_609992.1	CG10268	1.56978	3.34289	2.29935	0.107238	0.810841	2.28688	3.58071	8.10687	0.00271959	0.0960501	-1.04903	4.19211	-0.504832	0.643668	1	1.38872	3.91368	1.7063	0.194082	0.443093	0.490057	0.254968	0.236914	0.480911	3.0334	3.68397	4.22678	4.15773	0.217678	0.439058	0.132759	0.196223	3.23231	2.80087	3.06703	3.97118	3.90217	3.17855	4.2331	4.09097	4.35626
gene14989	rna29563,rna29562	Gene	protein_coding	41869	CG5044	FBgn0038326	NP_650453.3,NP_732020.2	CG5044	1.15965	4.44409	1.77212	0.208978	0.810841	-1.95786	3.8233	-7.87915	0.0126602	0.141223	1.06815	3.41648	0.61531	0.573146	1	-2.12558	3.97122	-7.12668	0.00237464	0.132276	0.20886	0.213073	0.267731	0.26439	4.33853	4.55222	3.36925	3.46436	0.0409977	0.204797	0.209092	0.167214	4.36575	4.35846	4.29138	4.6881	4.6519	4.31667	3.59818	3.18836	3.32122
gene8221	rna16779,rna16781,rna16780	Gene	protein_coding	36961	mthl3	FBgn0028956	NP_001286526.1,NP_001286527.1,NP_663308.1	methuselah-like 3	-1.45755	4.34723	-1.31448	0.264078	0.810841	-2.2643	3.99469	-4.19361	0.0238842	0.178976	1.01989	3.4626	0.141516	0.894415	1	-1.5232	3.76818	-1.66942	0.200134	0.448072	0.716209	0.486978	0.347777	0.629886	4.62748	4.08394	3.44842	3.47684	0.429639	0.573032	0.229256	0.261516	4.13482	4.8233	4.92433	3.52837	4.05049	4.67297	3.53282	3.62351	3.18893
gene10351	rna20747,rna20748,rna20749,rna20742,rna20743,rna20746,rna20750,rna20744,rna20745	Gene	protein_coding	38438	CG32264	FBgn0052264	NP_001097494.1,NP_001097495.2,NP_001189043.1,NP_001246607.1,NP_001261375.1,NP_728896.1,NP_728897.1,NP_728898.1,NP_995990.3	CG32264	-1.6481	3.64831	-1.21957	0.294212	0.810841	-2.52047	3.29278	-3.33711	0.0452213	0.220156	-1.05352	2.6549	-0.247415	0.817748	1	-1.61117	2.94156	-1.29578	0.285695	0.52255	1.02369	0.692224	0.526539	0.919786	4.02647	3.30567	2.69277	2.61756	0.617239	0.816671	0.313352	0.423148	3.31411	4.40252	4.36277	2.91493	2.75777	4.2443	2.88079	2.8665	2.33104
gene3953	rna8525,rna8524	Gene	protein_coding	34093	Tg	FBgn0031975	NP_609174.1,NP_723332.1	Transglutaminase	2.35865	1.57062	4.51603	0.0238302	0.810841	1.2868	1.23781	1.76382	0.164079	0.329572	1.91478	1.84294	4.91451	0.0184172	1	1.04464	2.33846	0.239899	0.829291	0.905589	0.474801	0.357234	0.330296	0.454879	1.06921	2.30717	1.43299	2.37017	0.195137	0.432848	0.299229	0.139848	0.862026	1.09608	1.24951	2.6753	2.41589	1.83033	1.13421	1.43211	1.73266
gene9742	rna19415	Gene	protein_coding	37980	Ance-5	FBgn0035076	NP_573392.2	Ance-5	1.40723	2.70093	0.961183	0.402838	0.810841	2.64103	3.08779	5.27048	0.0273533	0.186155	-1.32841	3.65623	-0.98171	0.426132	1	1.41279	3.19814	0.823595	0.456647	0.655201	0.888126	0.460447	0.722843	1.04846	2.46572	2.95857	3.86682	3.45712	0.448518	0.766551	0.10413	0.715304	2.82718	1.96378	2.60619	3.80221	2.76872	2.30479	3.75806	3.96561	3.87678
gene17376	rna34190,rna34191,rna34189	Gene	protein_coding	43725	Med	FBgn0011655	NP_524610.1,NP_733438.1,NP_733439.2	Medea	-1.12874	4.35554	-0.661936	0.550412	0.827232	-2.25249	3.81328	-4.69563	0.0190837	0.164703	1.05695	3.31196	0.513476	0.6347	1	-1.88806	3.78293	-5.15491	0.00797414	0.160697	0.457163	0.432133	0.269545	0.308079	4.44377	4.26906	3.27225	3.35215	0.386491	0.244178	0.193298	0.187857	4.0947	4.85911	4.3775	4.00315	4.3208	4.48321	3.24018	3.47957	3.09698
gene11910	rna23772,rna23773,rna23771	Gene	protein_coding	39613	CG9425	FBgn0036451	NP_001261848.1,NP_648725.2,NP_996084.1	CG9425	-1.16904	2.65308	-0.32464	0.767027	0.907329	-2.27931	2.09103	-1.88332	0.191171	0.350115	-1.23023	1.42224	-1.48757	0.215942	1	-2.39861	1.80454	-3.58678	0.0376299	0.242785	1.2022	1.09313	0.348063	0.609514	2.76814	2.54281	1.57954	1.28061	1.07259	0.542991	0.2109	0.276891	1.58089	3.66718	3.05635	2.02329	2.49858	3.10656	1.47846	1.82196	1.43821
gene9092	rna18262	Gene	protein_coding	37469	CG42365	FBgn0259711	NP_726099.1	CG42365	-1.14542	2.97635	-0.291297	0.796204	0.918387	2.92483	3.77143	2.35048	0.142244	0.312572	-1.0569	4.58416	-0.992008	0.391264	1	3.1698	3.61773	10.5894	0.0019709	0.132276	1.16468	1.14097	0.139394	0.272235	3.0759	2.88002	4.62425	4.54441	1.13893	0.243576	0.0681765	0.121584	4.3711	2.23084	2.62575	3.15887	2.70879	2.7724	4.69956	4.56673	4.60646
gene9090	rna18260	Gene	protein_coding	7354406	CG42363	FBgn0259709	NP_001137730.1,NP_001286688.1	CG42363	-1.58292	0.504836	-2.18697	0.108142	0.810841	4.03375	1.66014	9.05761	0.000823882	0.0764074	-1.38046	2.7047	-1.49796	0.225141	1	4.62535	0.822478	5.92937	0.00407253	0.13903	0.524762	0.38477	0.537839	0.645444	0.93513	0.272539	2.94725	2.4821	0.273615	0.447784	0.270523	0.464853	0.810091	0.746374	1.24892	0.0281693	0.0001067	0.789341	3.12154	2.63561	3.08461
gene16405	rna32384,rna32383	Gene	protein_coding	192528	CG31381	FBgn0043799	NP_001189283.1,NP_733057.1	CG31381	1.22871	1.65684	1.28339	0.270004	0.810841	2.02858	1.95982	4.59849	0.0115273	0.137513	-1.07845	2.48031	-0.488575	0.652268	1	1.53089	2.09686	2.64157	0.05886	0.285396	0.401017	0.384366	0.386266	0.402838	1.51492	1.81206	2.53539	2.42643	0.303383	0.262246	0.236001	0.305786	1.16894	1.64032	1.7355	1.557	2.08094	1.79823	2.2855	2.56618	2.75448
gene8419	rna17121	Gene	protein_coding	37100	IM1	FBgn0034329	NP_611319.1	Immune induced molecule 1	-1.58221	1.21965	-1.18652	0.334714	0.810841	2.92873	2.23951	2.25449	0.0889047	0.269577	-1.98222	2.6051	-1.89495	0.14629	1	2.33771	1.41875	3.69817	0.0248121	0.215767	0.966281	1.19103	0.902259	0.573778	1.59473	0.932791	3.145	2.15789	0.9067	0.334056	0.772297	0.466506	2.62733	1.22811	0.928742	0.665216	1.30719	0.825962	3.47127	2.26312	3.70063
gene567	rna1346,rna1347,rna1344,rna1345,rna1348	Gene	protein_coding	31458	Usp16-45	FBgn0029763	NP_001284890.1,NP_572220.1,NP_726993.1,NP_726994.1,NP_726995.1	Ubiquitin specific protease 16/45	-1.20522	3.83966	-1.27624	0.303418	0.810841	-2.10416	3.39793	-5.40491	0.029237	0.18853	1.04416	2.93443	1.09589	0.343779	1	-1.67204	3.3159	-8.12435	0.00268425	0.132276	0.365483	0.343931	0.0985266	0.158105	3.97667	3.70737	2.90342	2.96576	0.339683	0.134883	0.0538863	0.0824849	3.66012	4.33552	3.93437	3.65575	3.60592	3.86044	2.91894	2.94785	2.84348
gene566	rna1342,rna1343,rna1340,rna1341	Gene	protein_coding	31459	spoon	FBgn0263987	NP_001245532.1,NP_572221.1,NP_726991.1,NP_726992.2	spoonbill	-2.04983	4.06884	-1.57081	0.215098	0.810841	-2.18521	4.01612	-3.43327	0.0463126	0.221689	-1.11535	3.41197	-0.66893	0.544035	1	-1.18901	3.45676	-0.404059	0.719092	0.838028	1.1418	0.568951	0.407793	1.07065	4.6194	3.5839	3.49163	3.33413	0.518178	1.01744	0.23494	0.333314	4.05301	4.73552	5.06967	3.16783	2.84043	4.74344	3.55926	3.68533	3.23029
gene13878	rna27452,rna27451	Gene	protein_coding	40967	CG9636	FBgn0037556	NP_649774.1,NP_731216.2	CG9636	-1.65598	3.8819	-1.75709	0.185057	0.810841	-2.94214	3.39626	-8.00064	0.0031549	0.097782	-1.24114	2.5453	-0.947644	0.42914	1	-2.20511	2.90926	-2.31999	0.0833786	0.331282	0.717315	0.337044	0.56965	0.851729	4.26276	3.53507	2.7059	2.39423	0.291306	0.6555	0.169527	0.543839	3.93215	4.37436	4.48177	2.9767	3.37173	4.2568	2.62163	2.90104	2.59501
gene1785	rna3987,rna3988,rna3989	Gene	protein_coding	32492	cerv	FBgn0030657	NP_001285278.1,NP_573043.1,NP_727868.1	cervantes	1.11784	4.65911	0.337816	0.763755	0.906343	1.83074	4.99665	1.85258	0.192082	0.35057	1.33163	5.65469	2.66381	0.0561722	1	2.18086	5.2727	6.64885	0.00287801	0.132334	0.824017	0.815666	0.268662	0.29304	4.57945	4.74016	5.45187	5.86506	0.793453	0.222343	0.189058	0.190883	5.41789	3.84034	4.4801	4.48952	4.81731	4.91365	5.56204	5.23357	5.56
gene12290	rna24481,rna24483,rna24482	Gene	protein_coding	39903	CG6664	FBgn0036685	NP_648944.1,NP_730232.1,NP_730233.1	CG6664	-1.18057	6.16972	-0.971816	0.404822	0.810841	-2.10865	5.72724	-4.76064	0.035	0.200814	1.04773	5.24783	0.403949	0.720279	1	-1.70475	5.65328	-3.98206	0.0209686	0.203528	0.426835	0.391595	0.288451	0.334731	6.29063	6.05114	5.2143	5.28158	0.383202	0.187999	0.0806387	0.27695	5.89153	6.65566	6.32468	5.92459	5.96166	6.26716	5.24398	5.2759	5.12303
gene12296	rna24489	Gene	protein_coding	39909	Ilp8	FBgn0036690	NP_648949.2	Insulin-like peptide 8	1.10246	0.570723	0.893804	0.442269	0.810841	7.05327	1.295	11.6774	0.000478607	0.0732986	-1.30702	3.12387	-1.61182	0.189006	1	4.89491	1.37672	14.7972	0.0009695	0.114401	0.272716	0.418024	0.415092	0.2682	0.504678	0.64541	3.32297	2.93669	0.249004	0.111224	0.335769	0.24405	0.785572	0.311061	0.417401	0.71348	0.705692	0.517058	2.94785	3.42566	3.5954
gene1436	rna3232,rna3233,rna3234,rna3235,rna3236,rna3237	Gene	protein_coding	32209	Sec16	FBgn0052654	NP_001096963.1,NP_001096964.1,NP_001285157.1,NP_001285158.1,NP_001285159.1,NP_572812.3	Secretory 16	-1.46636	2.70256	-1.09447	0.335958	0.810841	-2.54691	2.21813	-3.13379	0.049146	0.226611	-1.25371	1.47189	-0.932413	0.407965	1	-2.17755	1.79335	-2.56389	0.0643048	0.298799	0.873943	0.745455	0.605947	0.75845	2.99275	2.44051	1.644	1.3178	0.65193	0.582035	0.361511	0.486294	2.29828	3.59157	3.0884	1.88083	2.39812	3.04258	1.76267	1.93126	1.23807
gene14860	rna29300	Gene	protein_coding	41758	CG8461	FBgn0038235	NP_650367.1	CG8461	-1.18787	4.02652	-0.370103	0.738162	0.894332	2.36515	4.73303	1.97612	0.17687	0.339771	-1.08285	5.33683	-0.623593	0.566822	1	2.59453	4.5402	4.60265	0.0199826	0.201946	1.16238	1.08854	0.31895	0.517614	4.15263	3.90425	5.39456	5.27973	1.06645	0.462402	0.218223	0.232611	5.25204	3.12254	4.0833	3.65042	3.62435	4.43798	5.58464	5.15626	5.44278
gene5285	rna11035,rna11036	Gene	protein_coding	35013	CG13272	FBgn0086673	NP_001260518.1,NP_609811.1	CG13272	-1.18895	1.04815	-0.840218	0.455694	0.811709	2.2718	1.67056	5.11945	0.00691582	0.116984	-1.28129	2.17811	-2.02781	0.154764	1	2.10807	1.36661	4.19003	0.0439412	0.258762	0.514718	0.400524	0.305445	0.44476	1.18041	0.930715	2.36424	2.00664	0.277752	0.433346	0.288572	0.100115	0.89939	1.45478	1.18705	0.453538	1.03886	1.29975	2.42119	2.6201	2.05144
gene14248	rna28206	Gene	protein_coding	41270	Rrp46	FBgn0037815	NP_650001.2	Rrp46	1.29005	5.32038	2.00547	0.1369	0.810841	2.12309	5.65691	7.97249	0.0015693	0.0904103	-1.01354	6.21629	-0.123021	0.90809	1	1.62375	5.84648	3.50123	0.0288284	0.221621	0.317334	0.235973	0.273255	0.345956	5.13984	5.50727	6.226	6.20659	0.149577	0.279871	0.18251	0.203367	4.96869	5.20532	5.24551	5.69579	5.64032	5.18569	6.02291	6.2788	6.37629
gene1897	rna4275,rna4274	Gene	protein_coding	32582	Mfe2	FBgn0030731	NP_001285318.1,NP_573109.1	peroxisomal Multifunctional enzyme type 2	1.26043	6.59897	1.31948	0.293773	0.810841	-1.8777	5.96234	-7.69279	0.00158421	0.0907352	1.04636	5.55775	0.581804	0.591914	1	-2.26185	6.15118	-4.70217	0.0284867	0.221007	0.438324	0.204656	0.194632	0.433735	6.43412	6.76804	5.52516	5.59054	0.150909	0.411527	0.13824	0.137008	6.58841	6.42712	6.28684	7.16448	6.79671	6.34292	5.67402	5.50063	5.40083
gene8770	rna17723,rna17724	Gene	protein_coding	37271	Obp56h	FBgn0034475	NP_001188979.1,NP_611448.2	Odorant-binding protein 56h	-1.34242	6.87843	-0.701061	0.554143	0.828688	1.875	7.53394	1.50424	0.270599	0.41423	-1.24334	7.84233	-4.60497	0.0154427	1	2.02441	7.15999	11.0967	0.000457282	0.10585	1.04961	1.04423	0.118188	0.15882	7.09413	6.66929	8.00101	7.68679	1.04241	0.122722	0.0616878	0.100812	8.06627	5.99338	7.22273	6.5629	6.64141	6.80355	8.06439	7.94116	7.9975
gene11153	gene11153	Gene	pseudogene	12798375	CR43483	FBgn0263494			-1.10837	2.44298	-0.705887	0.534063	0.823211	3.1893	3.24896	16.0738	0.00027934	0.0732986	1.00794	4.19727	0.0953262	0.930078	1	3.56299	3.15604	8.39168	0.00300349	0.136121	0.364224	0.180302	0.207363	0.378351	2.51833	2.36989	4.19156	4.20298	0.153217	0.330429	0.0950427	0.1843	2.38163	2.48941	2.68394	2.07264	2.31135	2.72567	4.0867	4.21596	4.27203
gene11216	rna22481	Gene	ncRNA	26067134	CR45804	FBgn0267454		CR45804	-1.25028	2.39527	-0.875629	0.43245	0.810841	-3.6402	1.33701	-6.37331	0.018198	0.162709	1.65068	0.995716	4.08834	0.0333549	1	-1.76383	1.78384	-2.87351	0.0516112	0.274222	0.637427	0.506577	0.30633	0.493489	2.5618	2.23956	0.697787	1.42085	0.493114	0.40392	0.11601	0.283513	3.02962	2.04679	2.60901	2.09951	1.9243	2.69486	0.810091	0.704876	0.578395
gene10886	rna21752,rna21753,rna21751,rna21756,rna21757,rna21754,rna21755,rna21758,rna21759,rna21762,rna21761,rna21760	Gene	protein_coding	38846	lqf	FBgn0028582	NP_001097529.1,NP_001261525.1,NP_001261526.1,NP_001261527.1,NP_001261528.1,NP_001261529.1,NP_001261530.1,NP_523962.2,NP_729266.2,NP_729267.1,NP_729268.2,NP_996013.1	liquid facets	-2.47531	5.26847	-2.51265	0.113287	0.810841	-3.83381	4.8983	-10.0605	0.000554301	0.0732986	1.00956	4.03077	0.034998	0.974622	1	-1.53416	4.33538	-0.991957	0.382234	0.601478	0.901377	0.333787	0.679168	1.07812	5.96269	4.65508	4.02391	4.03764	0.230823	0.871322	0.241111	0.634929	5.69774	6.12028	6.07005	4.17321	4.13113	5.6609	4.27942	3.99192	3.80039
gene1234	rna2790,rna2789,rna2788,rna2787	Gene	protein_coding	32028	Myo10A	FBgn0263705	NP_001036269.2,NP_001259435.1,NP_001285103.1,NP_572669.2	Myosin 10A	-1.04545	3.20198	-0.142009	0.899971	0.963392	-2.34331	2.5469	-2.57073	0.0992212	0.277529	1.08047	2.06073	0.558898	0.608237	1	-2.07451	2.59076	-8.48264	0.00895648	0.167948	0.782073	0.827743	0.34602	0.214963	3.2342	3.17008	2.00565	2.11731	0.78009	0.0556525	0.276799	0.207634	2.65805	4.12192	2.92263	3.12328	3.15535	3.23162	2.23228	2.08754	1.69715
gene7415	rna15144	Gene	protein_coding	36379	Ak6	FBgn0033754	NP_610797.1	Adenylate kinase 6	1.04534	5.47449	0.0972464	0.930307	0.976166	2.57642	6.08712	2.118	0.159618	0.326433	-1.11855	6.72666	-0.809728	0.466468	1	2.20345	6.04967	4.77145	0.00913336	0.167948	1.13946	1.11657	0.345732	0.413738	5.4426	5.50657	6.80796	6.64634	1.0967	0.309229	0.209701	0.274875	6.58016	4.39194	5.35569	5.65292	5.15134	5.71546	6.99537	6.58147	6.84705
gene13045	rna25839	Gene	protein_coding	40437	SLC22A	FBgn0037140	NP_649370.1	SLC22A family member	1.2187	1.42845	0.750878	0.525993	0.822878	2.0558	1.7366	8.15979	0.00183947	0.0915722	-1.06993	2.28331	-0.519548	0.634755	1	1.57663	1.87815	1.62492	0.213141	0.457484	0.658206	0.220694	0.325086	0.70015	1.29289	1.57823	2.33259	2.23507	0.128766	0.645487	0.179235	0.271212	1.39485	1.33563	1.14819	2.28918	1.41658	1.02894	2.19664	2.53571	2.26542
gene1152	rna2578,rna2580,rna2581,rna2582,rna2579	Gene	protein_coding	31949	CG15309	FBgn0030183	NP_001096936.1,NP_001259394.1,NP_001259395.1,NP_001259396.1,NP_572609.1	CG15309	-1.70505	3.99401	-2.26518	0.107441	0.810841	-2.11855	3.81766	-4.24693	0.0146742	0.150672	1.08553	3.37302	0.564694	0.620605	1	-1.14462	3.52883	-0.634216	0.586084	0.752109	0.58863	0.441718	0.363141	0.532204	4.39742	3.62761	3.31434	3.43274	0.274637	0.520634	0.345962	0.110371	4.6863	4.13968	4.36628	3.6163	3.11272	4.15381	3.4652	2.91857	3.55926
gene16836	rna33157	Gene	protein_coding	43311	CG5646	FBgn0039525	NP_651568.1	CG5646	1.37782	1.52356	0.984124	0.389819	0.810841	2.02002	1.74477	3.31999	0.0356028	0.202219	-1.09542	2.25748	-0.370808	0.73456	1	1.33838	1.97127	0.835732	0.452819	0.65153	0.813807	0.529201	0.614184	0.871465	1.30981	1.7722	2.32418	2.19269	0.438025	0.68587	0.296965	0.537619	1.78105	0.915083	1.23329	2.49676	1.68683	1.13302	2.36804	2.00772	2.59678
gene16838	rna33162,rna33163,rna33160,rna33161,rna33164,rna33159	Gene	protein_coding	43312	wdb	FBgn0027492	NP_651569.1,NP_733215.1,NP_733216.1,NP_733217.1,NP_733218.1,NP_733219.1	widerborst	-1.69417	4.21061	-1.14507	0.318056	0.810841	-2.88282	3.76766	-3.21694	0.0497502	0.226934	1.02082	3.09538	0.0823237	0.93868	1	-1.66691	3.45929	-1.25301	0.294585	0.531731	1.15046	0.822421	0.62546	1.01901	4.60803	3.84746	3.08055	3.11028	0.734406	0.885552	0.370167	0.50416	3.76028	5.01344	5.05038	3.286	3.38807	4.8683	3.15158	3.41006	2.68002
gene13460	rna26683,rna26685,rna26684	Gene	protein_coding	40679	Vha26	FBgn0283535	NP_001287182.1,NP_524237.1,NP_730957.1	Vacuolar H[+]-ATPase 26kD subunit	-2.01849	6.06997	-1.82498	0.155442	0.810841	-2.24469	5.98611	-3.37338	0.0373891	0.205609	-1.10168	5.36089	-0.345237	0.753204	1	-1.22514	5.43599	-0.49344	0.649149	0.795454	0.961681	0.598944	0.700917	1.02829	6.59771	5.58444	5.4312	5.29149	0.511343	0.814469	0.311869	0.627712	6.02046	6.77884	6.99384	5.00575	5.23176	6.51581	5.50232	5.70136	5.08991
gene4374	rna9364	Gene	ncRNA	26067120	CR45789	FBgn0267439		CR45789	1.09338	2.37675	0.805365	0.478647	0.817141	2.24392	2.83695	6.54411	0.00350304	0.0991584	-1.02788	3.45936	-0.245211	0.818466	1	1.99662	2.89819	7.05423	0.00398011	0.13903	0.276989	0.308615	0.280202	0.244934	2.31323	2.44202	3.47925	3.43958	0.244487	0.130188	0.188332	0.207471	2.43111	2.03213	2.47644	2.57662	2.31675	2.43269	3.32122	3.68764	3.42888
gene5867	rna12134,rna12130,rna12131,rna12132,rna12133	Gene	protein_coding	7354398	CG42238	FBgn0250867	NP_001137845.1,NP_001137846.1,NP_001260653.1,NP_001260654.1,NP_001303332.1	CG42238	-1.43548	2.79056	-2.09273	0.109524	0.810841	-2.23816	2.41334	-5.37853	0.00578709	0.111792	-1.04776	1.86721	-0.240481	0.82345	1	-1.63364	2.15907	-2.31276	0.0834551	0.33131	0.431645	0.374301	0.48477	0.530299	3.06348	2.54196	1.90117	1.83386	0.260955	0.34383	0.268335	0.40373	2.79552	3.31682	3.07811	2.30136	2.38875	2.93576	2.07585	2.03546	1.5922
gene5369	rna11199	Gene	protein_coding	14462793	CG43645	FBgn0263654	NP_001334742.1	CG43645	1.29656	1.48754	0.366615	0.735892	0.893987	6.43774	2.29037	3.74327	0.0206772	0.170036	1.17042	4.11044	0.418835	0.702382	1	5.81142	2.66963	2.79822	0.0890238	0.334758	1.77019	1.2431	0.938838	1.57153	1.31194	1.68663	3.9985	4.22552	0.934444	1.50346	0.819818	0.457511	2.36058	0.56748	1.00778	3.4153	0.68382	0.960777	4.50891	3.05285	4.43374
gene7308	rna14969,rna14970	Gene	ncRNA	26067505	CR46194	FBgn0267913		CR46194	1.12319	3.11552	2.38982	0.0856424	0.810841	3.32484	3.80197	11.2295	0.00497068	0.1094	1.01122	4.77418	0.0791346	0.940749	1	2.99339	3.9122	10.5445	0.00285265	0.132276	0.121475	0.267343	0.352456	0.259826	3.03285	3.20046	4.76613	4.78224	0.0664054	0.101718	0.258964	0.239087	3.10896	3.00288	2.98671	3.31553	3.1633	3.12254	4.49258	4.79832	5.0075
gene3798	rna8187,rna8186,rna8185,rna8184,rna8183,rna8182,rna8189,rna8188	Gene	protein_coding	33968	Hrb27C	FBgn0004838	NP_001162897.1,NP_001162898.1,NP_001245917.1,NP_001245918.1,NP_001245919.1,NP_476869.1,NP_723228.1,NP_723229.1	Heterogeneous nuclear ribonucleoprotein at 27C	-2.83965	7.57327	-1.61371	0.205053	0.810841	-6.62917	6.86476	-5.4636	0.00958586	0.130103	-1.21985	5.4894	-0.544499	0.622452	1	-2.84775	6.05596	-1.59289	0.205832	0.452583	1.61613	0.865084	0.912012	1.64173	8.36345	6.85774	5.63462	5.34792	0.742263	1.43559	0.444315	0.796461	7.51798	8.66439	8.90799	5.94192	6.11905	8.51226	5.65476	6.06853	5.18058
gene14474	rna28632	Gene	protein_coding	41461	Spt3	FBgn0037981	NP_650146.1	Spt3	1.78501	3.75954	2.03162	0.142987	0.810841	2.33032	3.92788	6.76653	0.00978241	0.130352	1.02944	4.60615	0.138198	0.901665	1	1.34393	4.40875	0.892078	0.425398	0.632703	0.712667	0.312422	0.524715	0.828017	3.36474	4.20067	4.58527	4.62713	0.289571	0.651186	0.117287	0.511439	3.55351	3.50937	3.03135	4.7422	4.38169	3.47813	4.46481	4.59189	4.6991
gene7735	rna15829	Gene	protein_coding	36620	CG12868	FBgn0033945	NP_610971.2	CG12868	1.18181	3.67308	0.316878	0.775054	0.909321	3.43279	4.35428	2.46095	0.123269	0.301297	-1.08961	5.27167	-0.456852	0.675494	1	2.66581	4.44695	3.93733	0.01819	0.194506	1.31731	1.25235	0.469385	0.622278	3.55455	3.79556	5.33394	5.21013	1.22679	0.479891	0.251768	0.39615	4.87198	2.44495	3.34673	4.32711	3.39419	3.66537	5.51432	5.0463	5.44118
gene16652	rna32820,rna32821,rna32822	Gene	protein_coding	43177	CG31324	FBgn0051324	NP_001262983.1,NP_001262984.1,NP_733138.1	CG31324	-1.35246	2.80272	-1.4305	0.244889	0.810841	-2.22007	2.38526	-4.06939	0.0379163	0.206536	1.41603	2.11445	3.32157	0.0317071	1	-1.15923	2.48451	-1.12977	0.324328	0.557667	0.527404	0.489731	0.261695	0.326808	3.02896	2.59338	1.87836	2.38021	0.462051	0.254293	0.162313	0.205277	3.45052	3.10139	2.53497	2.8866	2.43332	2.46022	1.90881	1.70297	2.02329
gene16658	rna32831,rna32830	Gene	protein_coding	43180	CG6073	FBgn0039417	NP_001247313.1,NP_651468.1	CG6073	1.33127	4.22975	1.01425	0.37583	0.810841	2.16575	4.55181	4.59498	0.0254282	0.181794	-1.12065	5.06041	-0.716837	0.529951	1	1.45169	4.70237	1.34713	0.262069	0.502684	0.704942	0.420243	0.397074	0.69138	4.02838	4.44118	5.14325	4.97891	0.389401	0.587631	0.158022	0.364276	4.32711	3.58798	4.17006	4.97098	4.54342	3.80914	5.21217	4.96247	5.25511
gene15874	rna31354	Gene	protein_coding	3885584	CG34034	FBgn0054034	NP_001163678.1	CG34034	-1.14827	0.791094	-0.58835	0.597152	0.843696	4.18064	1.62975	5.23204	0.0067973	0.115954	-2.57671	2.17332	-4.7775	0.0186594	1	1.86303	1.05494	4.43096	0.0127742	0.18092	0.587181	0.683189	0.495064	0.350888	0.897083	0.697627	2.96081	1.59527	0.518894	0.274829	0.444406	0.218154	1.47553	0.743128	0.472589	1.01402	0.56069	0.51817	2.95095	2.52141	3.41006
gene2337	rna5314	Gene	protein_coding	3772213	Tim9b	FBgn0027358	NP_001027074.1,NP_001027075.1	Translocase of inner membrane 9b	-1.04814	0.729446	-0.146114	0.891197	0.96064	4.45521	1.49367	3.81808	0.0269045	0.185709	1.73921	3.29476	0.886952	0.433489	1	8.12154	1.60903	3.59343	0.0398907	0.249881	0.804042	0.977828	1.55919	1.4565	0.764148	0.696319	2.91964	3.71807	0.50513	0.625562	0.837252	1.31532	0.186126	1.1208	0.985519	1.21086	0.878099	1.4e-07	3.80496	2.81337	2.1406
gene11024	rna22057,rna22058	Gene	protein_coding	38966	CG43163	FBgn0262719	NP_001246673.1,NP_648228.2	CG43163	1.13104	3.35953	0.63255	0.581735	0.838363	-2.10219	2.68292	-3.50518	0.0367538	0.203712	1.0067	2.20479	0.0519736	0.961237	1	-2.36184	2.76082	-8.82476	0.00117104	0.121934	0.486451	0.529667	0.321148	0.24336	3.27188	3.44953	2.19998	2.20962	0.462756	0.149973	0.25769	0.191655	2.91261	3.79406	3.10896	3.36719	3.62263	3.35876	2.22251	2.44567	1.93177
gene4659	rna9892,rna9893	Gene	protein_coding	5740394	CG34164	FBgn0085193	NP_001097152.1,NP_001285866.1	CG34164	1.02035	1.37345	0.282201	0.792453	0.91676	2.04375	1.80231	4.87584	0.0271232	0.185746	1.02646	2.40898	0.0859592	0.936914	1	2.056	1.83577	2.61589	0.110676	0.355747	0.178345	0.36632	0.759223	0.688503	1.359	1.38806	2.39022	2.4279	0.111107	0.139507	0.349064	0.674222	1.466	1.36681	1.2442	1.34464	1.54411	1.27542	2.54244	1.99089	2.63732
gene6186	rna12653,rna12652	Gene	protein_coding	3355066	CG17684	FBgn0263780	NP_001015352.3,NP_001263157.1	CG17684	1.96706	1.20151	3.3481	0.0444363	0.810841	1.44215	1.03991	1.55735	0.196391	0.354745	5.22111	2.23062	4.89954	0.0169168	1	3.82787	2.57724	4.25878	0.0374131	0.242184	0.504929	0.587479	0.842901	0.787593	0.808817	1.78486	1.33704	3.7214	0.4492	0.230591	0.378617	0.753081	1.32293	0.492233	0.611283	2.02661	1.56734	1.76062	1.57833	0.900667	1.53212
gene15306	rna30184	Gene	protein_coding	42114	Sgs5	FBgn0003375	NP_524388.1	Salivary gland secretion 5	1.79531	2.14529	0.721737	0.526893	0.822878	22.2249	3.3176	3.74042	0.0344947	0.1992	-1.35797	6.01363	-0.571191	0.598484	1	9.11613	3.88865	4.35996	0.0127917	0.18092	2.02601	2.07179	1.33864	1.26664	1.76431	2.60854	6.23841	5.79696	1.8532	0.818764	0.926262	0.96644	3.90156	0.603633	0.787726	3.36423	2.72269	1.73868	6.61402	5.18334	6.91788
gene11681	rna23345	Gene	ncRNA	26067561	CR46251	FBgn0267984		CR46251	-1.21956	2.93559	-0.961137	0.396896	0.810841	-4.81929	1.58342	-5.61015	0.00610017	0.1138	-1.05745	0.772088	-0.205043	0.848671	1	-4.17872	1.43142	-7.30695	0.00244379	0.132276	0.516039	0.700464	0.680813	0.489031	3.08226	2.7959	0.813437	0.732841	0.423211	0.295277	0.55816	0.389825	2.6753	3.52003	3.05144	2.4678	2.87962	3.04028	0.898962	1.3239	0.21745
gene10374	rna20787,rna20790,rna20788,rna20789	Gene	protein_coding	38456	Ubi-p63E	FBgn0003943	NP_001261383.1,NP_523909.2,NP_728908.1,NP_995994.1	Ubiquitin-63E	-1.06406	8.78961	-0.123964	0.910452	0.965887	-3.36418	7.91113	-2.47977	0.112781	0.29137	-1.07213	7.03384	-0.30525	0.776369	1	-3.38968	7.8149	-4.83986	0.0084205	0.164612	1.25168	1.22251	0.570131	0.630267	8.83452	8.74493	7.08426	6.98378	1.17223	0.438834	0.346972	0.452394	7.48989	9.64144	9.37222	8.24905	9.08315	8.9026	7.24192	7.3244	6.68645
gene10933	rna21887	Gene	ncRNA	26067195	CR45867	FBgn0267527		CR45867	-2.27284	5.12258	-3.35445	0.0642956	0.810841	-4.10402	4.61948	-18.4591	0.000204071	0.0732986	1.07633	3.76461	0.640823	0.57508	1	-1.67762	4.1746	-1.99532	0.146395	0.395421	0.611609	0.191139	0.286845	0.647929	5.74895	4.56446	3.71192	3.81804	0.164073	0.589191	0.0980533	0.269566	5.69579	5.93302	5.61806	4.00652	4.50626	5.18058	3.61185	3.80783	3.71607
gene12043	rna23994,rna23993	Gene	protein_coding	5740876	CG34452	FBgn0085481	NP_001097611.2,NP_001287073.1	CG34452	-1.37909	0.699051	-5.3942	0.0294985	0.810841	1.78808	1.32273	7.74871	0.0149297	0.151267	1.01981	1.82086	0.0850401	0.938664	1	2.51477	0.962314	4.07849	0.0437113	0.258056	0.148898	0.187408	0.576352	0.565005	0.968359	0.50464	1.80677	1.83507	0.0227919	0.147143	0.186017	0.545509	0.971894	0.989177	0.944006	0.60308	0.335489	0.57535	1.8154	1.61659	1.98832
gene4888	rna10331	Gene	protein_coding	34785	Sec71	FBgn0028538	NP_609675.2	Secretory 71	1.0394	2.47323	0.128344	0.905258	0.964819	-1.86642	1.94394	-2.32527	0.125465	0.302884	-1.03353	1.52126	-0.227626	0.832841	1	-2.005	1.93547	-3.49453	0.0276992	0.219706	0.752381	0.670598	0.36203	0.497434	2.44551	2.50126	1.54524	1.49766	0.640975	0.39399	0.197112	0.303665	1.79521	3.07673	2.4646	2.10445	2.89237	2.50697	1.5559	1.7368	1.34301
gene4884	rna10323,rna10325,rna10324	Gene	protein_coding	34781	CG16890	FBgn0028932	NP_001285909.1,NP_609671.1,NP_723837.2	CG16890	1.35583	4.48954	1.50237	0.222417	0.810841	2.2782	4.83291	4.41415	0.0288318	0.187877	1.08549	5.52207	0.711596	0.519317	1	1.82395	5.12975	4.2983	0.0130371	0.181424	0.506314	0.466113	0.288069	0.349395	4.27532	4.7145	5.46322	5.58157	0.433833	0.261043	0.170441	0.232237	4.71111	3.84347	4.2714	5.00173	4.65005	4.49172	5.48615	5.28247	5.62103
gene4354	rna9328,rna9329,rna9327	Gene	protein_coding	34395	GATAd	FBgn0032223	NP_001260326.1,NP_001260327.1,NP_609383.2	GATAd	-1.66438	2.77325	-1.32802	0.262896	0.810841	-2.46937	2.42684	-3.87453	0.0404551	0.210889	-1.00784	1.85521	-0.0515134	0.96179	1	-1.49529	2.12002	-1.18274	0.332492	0.564176	0.958586	0.582998	0.378801	0.849995	3.16499	2.43001	1.86085	1.84958	0.545912	0.787952	0.204613	0.318785	2.89902	2.80303	3.79291	2.43853	1.63783	3.21366	1.84563	2.07264	1.66426
gene5136	rna10741,rna10743,rna10742,rna10745,rna10744	Gene	protein_coding	34927	Gli	FBgn0001987	NP_476602.1,NP_723928.1,NP_723929.1,NP_723930.1,NP_723931.2	Gliotactin	-1.3881	5.65306	-0.98037	0.386098	0.810841	-4.03593	4.78338	-5.04252	0.0272533	0.186136	1.00718	3.88682	0.0439614	0.967692	1	-2.88681	4.5935	-4.26475	0.0161087	0.190372	0.835852	0.69141	0.406509	0.621169	5.89456	5.42146	3.88166	3.89198	0.665512	0.50571	0.187461	0.360705	5.1758	6.4894	6.01848	4.99228	5.29312	5.97897	3.8327	4.08875	3.72354
gene8438	rna17142,rna17141	Gene	protein_coding	37113	GstE8	FBgn0063492	NP_001286571.1,NP_611330.2	Glutathione S transferase E8	1.25395	2.25325	0.549521	0.611955	0.847118	8.72086	3.30779	7.34378	0.0118656	0.138202	-2.79347	4.41764	-3.99562	0.0412692	1	2.48964	3.00927	2.36526	0.0797458	0.324797	1.02903	0.736915	0.642452	0.963642	2.09591	2.42239	5.22038	3.73833	0.709223	0.745593	0.200118	0.61049	2.91334	1.73029	1.64411	3.05935	2.60552	1.60229	5.31168	4.9909	5.35858
gene8439	rna17143	Gene	protein_coding	246581	GstE9	FBgn0063491	NP_725784.1	Glutathione S transferase E9	-1.059	0.435951	-0.484748	0.670254	0.868851	32.1101	1.62122	25.3882	4.68097e-05	0.0732986	-2.86907	4.66234	-3.65408	0.0547593	1	11.8521	1.25372	8.82411	0.0116756	0.178953	0.2955	0.341451	0.720765	0.700167	0.479258	0.396557	5.48421	3.96363	0.285157	0.0774957	0.187814	0.695865	0.473678	0.767164	0.196932	0.464348	0.312076	0.413246	5.44585	5.31854	5.68825
gene17353	rna34149,rna34148,rna34147	Gene	protein_coding	43709	Gcn2	FBgn0019990	NP_001263141.1,NP_001263142.1,NP_477230.1	Gcn2	-1.1281	2.54664	-0.401119	0.712458	0.885655	-2.23469	1.97147	-2.86653	0.0690098	0.251497	-1.11646	1.39326	-0.618984	0.569884	1	-2.21164	1.79974	-3.81536	0.0200083	0.201946	0.750868	0.700957	0.444722	0.519847	2.63507	2.46117	1.47499	1.31606	0.635765	0.399507	0.2952	0.332618	1.94778	3.20214	2.75527	2.00243	2.64843	2.73266	1.46232	1.77632	1.18633
gene2304	rna5210	Gene	protein_coding	32937	CG12204	FBgn0031022	NP_573386.2	CG12204	1.34714	3.56886	0.866145	0.449382	0.810841	2.29201	3.91321	5.06101	0.0317976	0.193914	-1.31576	4.35455	-1.42152	0.28523	1	1.29309	3.97136	0.716291	0.520393	0.705234	0.859678	0.409521	0.482375	0.896674	3.36038	3.79028	4.55699	4.1611	0.402162	0.759811	0.0772886	0.476143	3.79454	3.0006	3.286	4.35787	4.08587	2.92709	4.59841	4.46782	4.60474
gene2302	rna5207,rna5208	Gene	protein_coding	32935	pcm	FBgn0020261	NP_001162796.1,NP_523408.2	pacman	1.20971	3.68077	0.752817	0.527186	0.822878	-1.64189	3.1682	-1.9184	0.179706	0.341791	-1.093	2.76575	-1.08957	0.341417	1	-2.17093	3.21321	-12.563	0.000344992	0.101485	0.631924	0.645872	0.203947	0.154181	3.546	3.82066	2.83064	2.70235	0.625008	0.093235	0.162835	0.122797	2.95414	4.19958	3.48428	3.71982	3.90373	3.83844	2.7372	3.01867	2.73605
gene16331	rna32226	Gene	ncRNA	14462518	CR44021	FBgn0264791		CR44021	1.24351	2.78418	6.23929	0.00426023	0.810841	-1.68672	2.22252	-3.99123	0.0526925	0.233377	-1.13281	1.78496	-0.8756	0.449487	1	-2.37603	2.23604	-13.128	0.00127137	0.121934	0.0872852	0.327306	0.355873	0.164728	2.6314	2.94582	1.87718	1.69727	0.0526126	0.0696464	0.32305	0.149281	2.57091	2.65678	2.66651	2.88348	3.02099	2.933	2.24933	1.71314	1.66906
gene13859	rna27422,rna27421	Gene	protein_coding	40960	CG9667	FBgn0037550	NP_001287224.1,NP_649768.2	CG9667	1.60698	5.9641	1.94906	0.16398	0.810841	2.23322	6.1842	7.66674	0.00195743	0.0919669	-1.00274	6.78889	-0.0180629	0.986781	1	1.3859	6.54727	1.22311	0.302039	0.538378	0.608158	0.261867	0.378484	0.666733	5.63173	6.31609	6.79086	6.78691	0.206472	0.572036	0.16107	0.342501	5.77735	5.39544	5.72242	6.85197	6.3826	5.71371	6.84584	6.6095	6.91724
gene15689	rna30948	Gene	ncRNA	26067363	CR46044	FBgn0267711		CR46044	1.32886	4.98071	1.24024	0.324768	0.810841	-2.63919	4.01928	-8.3164	0.00207403	0.0919669	1.251	3.53759	1.50189	0.209049	1	-2.80344	4.3838	-4.16802	0.0253698	0.216754	0.572841	0.291597	0.372595	0.618016	4.77984	5.19002	3.37974	3.70282	0.160842	0.549797	0.243226	0.282255	4.96547	4.69209	4.68195	5.68331	5.28946	4.59729	3.46297	3.10582	3.57043
gene15686	rna30944	Gene	protein_coding	3885577	CG34008	FBgn0054008	NP_001034062.1	CG34008	-1.09069	2.51585	-0.565296	0.602257	0.844224	2.40739	3.14986	4.66768	0.0114291	0.137513	-1.19049	3.71881	-0.814568	0.461039	1	2.20556	2.97028	4.29121	0.0165577	0.191335	0.383716	0.470323	0.534898	0.460597	2.57925	2.45402	3.84672	3.59516	0.282003	0.260216	0.376402	0.380049	2.55201	2.31186	2.87388	2.34663	2.75074	2.26468	3.41855	3.99615	4.12546
gene1459	rna3293,rna3294,rna3295	Gene	protein_coding	32230	CG3812	FBgn0030421	NP_001259494.1,NP_572828.1,NP_727641.1	CG3812	-1.55942	1.05697	-2.33336	0.0846644	0.810841	-2.09838	0.71197	-5.68747	0.0104184	0.132862	-1.07898	0.295846	-1.01835	0.371935	1	-1.45189	0.439202	-2.36535	0.124115	0.371069	0.475822	0.325635	0.186534	0.393908	1.425	0.783985	0.355721	0.246049	0.28787	0.378863	0.152213	0.107826	1.74451	1.18584	1.34464	0.509936	0.625695	1.21632	0.294423	0.529026	0.243714
gene7511	rna15368,rna15369,rna15370,rna15366,rna15367	Gene	protein_coding	318918	Kdm4B	FBgn0053182	NP_001163137.1,NP_001163138.1,NP_001163139.1,NP_001260942.1,NP_788344.2	Lysine (K)-specific demethylase 4B	-1.34655	2.16651	-1.02304	0.36541	0.810841	-2.89144	1.43416	-4.65103	0.0338821	0.197996	1.02518	0.877716	0.173187	0.874552	1	-2.09456	1.32592	-3.20878	0.0383249	0.24533	0.726774	0.570441	0.35875	0.575759	2.39175	1.96248	0.859963	0.895835	0.552309	0.472393	0.14268	0.329156	1.80859	2.90691	2.45976	1.53301	1.88598	2.46846	0.749423	1.02103	0.809436
gene7512	rna15372,rna15371	Gene	protein_coding	3772396	seq	FBgn0028991	NP_001027415.1,NP_001286379.1	sequoia	-1.3402	2.00691	-0.65787	0.551366	0.827456	-3.38062	1.02568	-3.11101	0.0679005	0.251093	-1.17731	0.334035	-1.10281	0.347604	1	-2.96974	0.65359	-4.21379	0.0394197	0.24856	1.11223	0.978367	0.369862	0.645477	2.22922	1.80677	0.471927	0.236433	0.923442	0.619919	0.323198	0.179835	1.24214	3.07205	2.37345	1.39329	1.50747	2.51955	0.62885	0.686704	0.100228
gene7479	rna15298,rna15297	Gene	protein_coding	36424	sug	FBgn0033782	NP_001260932.1,NP_610826.1	sugarbabe	1.15754	0.695006	2.00767	0.115312	0.810841	1.98898	0.974485	6.84678	0.00448783	0.106426	1.19802	1.71486	0.935665	0.420233	1	2.05855	1.22304	4.00434	0.0439637	0.258762	0.182083	0.250957	0.482514	0.45055	0.597444	0.808501	1.58947	1.85013	0.132196	0.125213	0.213315	0.432801	0.446623	0.693244	0.652464	0.741266	0.952969	0.731267	1.68535	1.73803	1.34504
gene937	rna2080,rna2079,rna2081,rna2082	Gene	protein_coding	44111	slpr	FBgn0030018	NP_001188558.1,NP_001188559.1,NP_001188560.1,NP_572458.3	slipper	-1.33015	2.31994	-0.91141	0.414821	0.810841	-2.34424	1.81929	-3.74922	0.0342548	0.198957	-1.13923	1.20804	-0.748391	0.499762	1	-2.00777	1.54048	-2.51706	0.0798278	0.324797	0.782183	0.567824	0.435251	0.691975	2.53485	2.12326	1.30573	1.11766	0.507806	0.594932	0.254082	0.353392	1.98192	2.98034	2.64228	1.57505	2.03885	2.75589	1.49498	1.40525	1.01695
gene12020	rna23965,rna23964,rna23963,rna23962,rna23961,rna23960,rna23959	Gene	protein_coding	39693	RhoGAP71E	FBgn0036518	NP_001137956.1,NP_001189112.1,NP_001261886.1,NP_001261887.1,NP_648784.1,NP_730060.1,NP_730061.1	Rho GTPase activating protein at 71E	-1.41695	3.17318	-1.53786	0.209471	0.810841	-2.71898	2.61528	-6.88886	0.00487234	0.109326	-1.06026	1.94878	-0.418025	0.701388	1	-2.03454	2.36451	-3.18057	0.0425902	0.256695	0.56628	0.362827	0.349801	0.558023	3.43452	2.93173	1.99145	1.90703	0.312596	0.472182	0.184192	0.297379	3.11519	3.73991	3.44846	2.7724	2.55982	3.46297	1.9588	2.18979	1.82577
gene11768	rna23471,rna23472	Gene	protein_coding	50286	Nplp2	FBgn0040813	NP_001287059.1,NP_001303387.1,NP_652430.1	Neuropeptide-like precursor 2	1.17655	5.32729	0.268652	0.803163	0.921591	2.7987	5.90721	1.96252	0.167319	0.332107	1.50047	6.98263	1.60867	0.186342	1	3.56922	6.29713	3.23315	0.0438661	0.258499	1.51223	1.31039	0.630312	0.983367	5.2113	5.44586	6.69606	7.28147	1.24975	0.851459	0.394037	0.491963	6.43014	3.93279	5.27097	6.34816	4.65652	5.33289	6.28566	7.07138	6.73113
gene10143	rna20273,rna20274,rna20275	Gene	protein_coding	48422	CG5707	FBgn0026593	NP_001246563.1,NP_001246564.1,NP_652065.1	CG5707	1.23123	0.375274	2.50523	0.0800422	0.810841	4.10744	0.763223	18.972	9.89296e-05	0.0732986	1.07515	2.34404	0.311563	0.781464	1	3.58676	1.15256	5.4244	0.0214257	0.20532	0.207481	0.186081	0.581181	0.588382	0.254111	0.554211	2.29235	2.39689	0.107097	0.177704	0.152172	0.560905	0.334815	0.294906	0.132611	0.759404	0.45222	0.451008	2.43383	2.13136	2.31186
gene10419	rna20881,rna20880,rna20883,rna20882,rna20878,rna20879,rna20887,rna20886,rna20876,rna20877,rna20885,rna20884	Gene	protein_coding	38491	ens	FBgn0264693	NP_001097498.1,NP_001261399.1,NP_001261400.1,NP_001261401.1,NP_001261402.1,NP_001261403.1,NP_001286933.1,NP_647861.2,NP_728938.2,NP_728939.2,NP_728940.2,NP_728941.2	ensconsin	-2.10168	4.12751	-1.51783	0.205862	0.810841	-3.22648	3.75913	-3.36953	0.0465086	0.222034	-1.11649	2.92738	-0.370792	0.733869	1	-1.71403	3.21425	-1.18457	0.309675	0.544674	1.22278	0.868695	0.742614	1.13668	4.69791	3.62637	3.00795	2.84897	0.784089	0.938298	0.373945	0.641592	3.79561	5.21379	5.08433	3.00765	3.16547	4.70598	3.28879	3.15158	2.58349
gene1689	rna3781,rna3782,rna3783,rna3784,rna3785,rna3786,rna3787,rna3779,rna3778,rna3777,rna3776	Gene	protein_coding	32425	Flo2	FBgn0264078	NP_001162758.1,NP_001162759.1,NP_001259552.1,NP_001259553.1,NP_001259554.1,NP_001259555.1,NP_511157.2,NP_727797.1,NP_727798.1,NP_727799.1,NP_727812.2,NP_727814.1	Flotillin 2	-1.72434	3.2676	-2.05239	0.140188	0.810841	-2.44184	2.9712	-8.14066	0.0124227	0.140774	-1.05332	2.35843	-0.844303	0.474294	1	-1.49161	2.5937	-1.60284	0.237193	0.478498	0.663361	0.274035	0.153746	0.62337	3.68417	2.89813	2.3962	2.32126	0.270052	0.605904	0.0465549	0.146528	3.88636	3.37749	3.78867	2.61887	2.48221	3.5933	2.42874	2.417	2.34287
gene7306	rna14965,rna14967,rna14966	Gene	protein_coding	36307	Oda	FBgn0014184	NP_725103.1,NP_725104.1,NP_725105.1	Ornithine decarboxylase antizyme	-1.28742	9.1876	-1.26431	0.312189	0.810841	-2.46192	8.69751	-8.24077	0.00164584	0.0915722	-1.04877	8.03745	-0.42842	0.691648	1	-2.00554	8.49034	-3.46533	0.0530083	0.276298	0.499329	0.27319	0.277714	0.501819	9.37165	9.00717	8.07187	8.00317	0.163294	0.471874	0.219016	0.170754	9.54164	9.21599	9.35733	9.08315	8.50191	9.43644	8.29178	8.07006	7.85376
gene6489	rna13300,rna13301	Gene	protein_coding	246656	CG30503	FBgn0050503	NP_001137612.1,NP_724557.1	CG30503	1.86483	2.20987	2.93719	0.0485625	0.810841	2.89019	2.45457	4.96478	0.0102705	0.132294	-1.08077	3.28027	-0.229829	0.831748	1	1.43402	2.95326	1.06989	0.357062	0.582228	0.530162	0.534173	0.844467	0.841935	1.80561	2.70465	3.33677	3.22472	0.305149	0.433539	0.438434	0.721733	2.10959	1.80792	1.49931	3.03226	2.86865	2.21304	3.46391	2.84882	3.69758
gene2173	rna4986,rna4985	Gene	protein_coding	32821	Tsf1	FBgn0022355	NP_001285404.1,NP_523401.2	Transferrin 1	1.38379	8.87706	1.01228	0.401359	0.810841	-1.50541	8.34554	-1.2942	0.310166	0.450055	-1.01508	8.04488	-0.0776097	0.943202	1	-2.11459	8.55724	-3.73165	0.0299117	0.224487	0.801842	0.789812	0.481989	0.501459	8.64584	9.11446	8.05568	8.03409	0.761425	0.251362	0.209844	0.433911	7.9395	8.54559	9.45242	9.3879	9.06204	8.89345	7.98485	8.29178	7.89042
gene2172	rna4984	Gene	protein_coding	32820	betaCOP	FBgn0008635	NP_523400.1	Coat Protein (coatomer) beta	1.19509	6.84106	0.750454	0.517268	0.822878	-1.75951	6.29294	-2.44321	0.119402	0.296658	-1.00291	5.89644	-0.0421958	0.968755	1	-2.10889	6.41003	-8.53008	0.00447597	0.13961	0.593428	0.577898	0.172011	0.218582	6.71371	6.97083	5.89853	5.89434	0.558994	0.199204	0.146601	0.0899769	6.15949	7.27736	6.70428	7.11643	7.05224	6.74381	5.84896	6.0635	5.78315
gene4259	rna9142,rna9143	Gene	protein_coding	34316	CG4594	FBgn0032161	NP_001260305.1,NP_609323.1	CG4594	-1.20691	2.52598	-1.35798	0.261449	0.810841	2.19282	3.18165	6.79319	0.00311338	0.097782	-1.49273	3.49717	-4.16507	0.0389222	1	1.77294	2.77648	4.66479	0.0348302	0.237069	0.34605	0.288826	0.240344	0.30675	2.66528	2.39396	3.79806	3.22011	0.175333	0.298344	0.229518	0.0713221	2.81523	2.4725	2.7081	2.05981	2.63361	2.48846	3.91143	3.53392	3.94885
gene1913	rna4316	Gene	protein_coding	32597	CalpC	FBgn0260450	NP_573118.2	Calpain C	1.06826	4.73219	0.494662	0.651605	0.861049	-2.05319	4.13341	-5.60228	0.0108615	0.135001	1.10329	3.71716	1.2727	0.274852	1	-1.98799	4.25563	-8.04573	0.00209647	0.132276	0.333548	0.320877	0.193003	0.213405	4.6848	4.78006	3.64693	3.78874	0.283626	0.175529	0.150062	0.121373	4.42727	4.98879	4.63834	4.78293	4.95413	4.60311	3.48283	3.77716	3.68079
gene4338	rna9295	Gene	protein_coding	34379	Hand	FBgn0032209	NP_609370.2	hand	-1.31875	1.11619	-0.784688	0.484699	0.819348	2.37109	1.85448	2.47452	0.0831944	0.263743	1.10869	2.65241	0.274686	0.801029	1	3.46675	1.59646	3.27953	0.0435031	0.258056	0.881093	0.871829	0.938651	0.947262	1.33348	0.934308	2.57903	2.72789	0.750111	0.462232	0.444318	0.82683	2.14937	0.673723	1.17734	1.466	0.628007	0.708916	2.9103	2.07411	2.75268
gene9325	rna18665	Gene	protein_coding	37639	MED23	FBgn0034795	NP_611735.1	Mediator complex subunit 23	1.01261	2.7353	0.0318641	0.976554	0.99149	-2.82702	1.82896	-2.75014	0.0792323	0.261272	-1.02334	1.21023	-0.111075	0.91691	1	-2.92948	1.80996	-4.58009	0.011572	0.178953	0.982918	0.944253	0.518998	0.586406	2.72627	2.74435	1.22699	1.19371	0.867992	0.461215	0.371759	0.362151	1.81395	3.54182	2.82304	2.2172	2.94232	3.07354	1.17112	1.62352	0.886328
gene9323	rna18662,rna18663	Gene	protein_coding	37637	asrij	FBgn0034793	NP_001261143.1,NP_611733.1	asrij	1.4835	6.39223	1.17727	0.306424	0.810841	3.2752	6.91711	4.5585	0.041954	0.214283	-1.09403	7.76054	-0.507503	0.658878	1	2.018	7.17166	2.54915	0.0659476	0.301523	0.83715	0.650334	0.442484	0.688243	6.11406	6.68306	7.82564	7.69599	0.644447	0.53433	0.0873038	0.433785	6.83127	5.58364	5.92726	7.2335	6.64925	6.16644	7.90129	7.73011	7.84552
gene12686	rna25154,rna25151,rna25152,rna25153	Gene	protein_coding	40170	Mi-2	FBgn0262519	NP_001014591.1,NP_001163476.1,NP_001262078.1,NP_649154.2	Mi-2	1.0504	5.39747	0.0914488	0.933855	0.977243	-2.27879	4.73082	-1.57831	0.239819	0.38912	-1.08791	4.11262	-0.479505	0.657359	1	-2.60408	4.69215	-4.38204	0.0182113	0.194506	1.3437	1.30401	0.439088	0.545766	5.36212	5.43306	4.17385	4.05229	1.25976	0.46745	0.33682	0.281693	3.98096	6.44807	5.65732	4.9007	5.6221	5.77639	3.99192	4.56251	3.96711
gene10311	rna20657	Gene	protein_coding	8674033	CG42456	FBgn0259933	NP_001163338.1	CG42456	-1.06072	2.9471	-0.505053	0.640148	0.855803	-2.17754	2.36281	-6.46387	0.00295151	0.0969848	-1.27425	1.68335	-2.38346	0.0869406	1	-2.6159	2.09962	-9.88372	0.00106504	0.118164	0.291631	0.300837	0.254086	0.243116	2.98993	2.90489	1.86723	1.51758	0.211601	0.200682	0.213841	0.13723	2.75892	3.17437	3.0365	2.721	2.87472	3.11895	1.69055	1.80618	2.10496
gene10312	rna20659	Gene	protein_coding	38411	CG12016	FBgn0035436	NP_647805.1,NP_728865.1	CG12016	1	0	1.23058	0.343571	0.810841	2.42319	0	4.13746	0.0537496	0.235115	1.37062	1.48703	1.1814	0.307785	1	3.32126	0.00230699	7.52418	0.017209	0.192183	4.32575e-06	0.534546	0.666824	0.398641	0	3.07333e-06	1.27691	1.73174	0	4.32575e-06	0.534546	0.398641	0	0	0	1.2e-06	0	8.02e-06	1.66292	1.50102	0.666784
gene11403	rna22850,rna22851	Gene	protein_coding	39259	wls	FBgn0036141	NP_648445.1,NP_729681.1	wntless	-1.60876	4.91122	-1.46425	0.21841	0.810841	-2.51929	4.5511	-3.66395	0.028401	0.187565	-1.02844	3.91286	-0.1182	0.91224	1	-1.61052	4.22247	-1.52126	0.20651	0.452822	0.811406	0.630154	0.592854	0.782791	5.26616	4.5802	3.93314	3.89268	0.530689	0.613799	0.339799	0.485811	4.7275	5.7885	5.28247	3.95562	4.60237	5.18262	3.86657	4.30129	3.63155
gene11401	rna22848	Gene	ncRNA	14462847	CR43989	FBgn0264721		CR43989	-1.16874	0.97815	-0.554845	0.621411	0.851086	2.10716	1.54378	2.15036	0.0987694	0.277336	-1.07422	2.1201	-0.241272	0.821726	1	2.29258	1.34331	3.83177	0.0269542	0.218508	0.702244	0.866122	0.741463	0.54106	1.09707	0.872117	2.17237	2.06909	0.645194	0.277255	0.577834	0.464624	1.83606	0.645725	0.809436	0.643665	0.792107	1.18058	2.27551	1.54992	2.6917
gene7431	rna15184	Gene	protein_coding	3772247	CG33671	FBgn0061359	NP_001027412.1,NP_001260922.1	CG33671	1.71978	4.75785	2.25946	0.102358	0.810841	4.29302	5.33117	11.8201	0.00604162	0.113223	-1.15943	6.37718	-3.46814	0.0441617	1	2.15302	5.69137	3.64724	0.0610481	0.290951	0.599634	0.308014	0.106581	0.525403	4.38279	5.16501	6.48478	6.27137	0.304696	0.516451	0.0450846	0.0965754	4.68064	4.39605	4.07168	5.54962	5.36739	4.57802	6.43348	6.51812	6.50274
gene8184	rna16718	Gene	snoRNA	3772551	snoRNA:U3:54Ab	FBgn0065047		snoRNA:U3:54Ab	1.71552	2.32955	1.08976	0.34324	0.810841	5.52278	2.95871	3.91668	0.017929	0.162474	1.10599	4.51001	0.240751	0.822215	1	3.5605	3.55097	2.64792	0.0675846	0.304785	1.23757	1.09026	1.04557	1.19839	1.97253	2.75118	4.43793	4.58326	0.715847	1.00953	0.82233	0.645753	2.7839	1.7036	1.43009	3.9142	2.10121	2.23812	4.8381	3.4921	4.98358
gene8181	rna16715	Gene	snoRNA	3772130	snoRNA:U3:54Aa	FBgn0065048		snoRNA:U3:54Aa	1.71552	2.32955	1.08976	0.34324	0.810841	5.52278	2.95871	3.91668	0.017929	0.162474	1.10599	4.51001	0.240751	0.822215	1	3.5605	3.55097	2.64792	0.0675846	0.304785	1.23757	1.09026	1.04557	1.19839	1.97253	2.75118	4.43793	4.58326	0.715847	1.00953	0.82233	0.645753	2.7839	1.7036	1.43009	3.9142	2.10121	2.23812	4.8381	3.4921	4.98358
gene9589	rna19143	Gene	protein_coding	37858	gek	FBgn0023081	NP_523837.2	genghis khan	-1.35853	3.30216	-1.17166	0.306407	0.810841	-2.41684	2.82313	-4.15526	0.0245702	0.180493	1.05792	2.29771	0.392742	0.71456	1	-1.68161	2.68758	-2.48236	0.0848319	0.332746	0.653467	0.530679	0.358245	0.5232	3.53057	3.08853	2.25745	2.33868	0.468524	0.455526	0.249209	0.25736	3.05034	3.98644	3.55494	2.58679	3.20264	3.47615	2.15704	2.5412	2.07411
gene8454	rna17183,rna17184	Gene	protein_coding	37130	CG10924	FBgn0034356	NP_001097367.1,NP_611341.1	CG10924	2.01236	1.78788	3.13468	0.0583696	0.810841	3.25676	2.03381	8.70424	0.0010232	0.0821414	1.33507	3.25846	1.36073	0.264366	1	2.16063	2.86444	2.78596	0.0499684	0.27098	0.557457	0.338965	0.530679	0.691	1.35323	2.36212	3.05667	3.47358	0.2248	0.510121	0.253697	0.466109	1.14028	1.58825	1.33117	2.8222	2.45063	1.81354	3.00515	2.83268	3.33217
gene8456	rna17186	Gene	protein_coding	19834964	CG45087	FBgn0266488	NP_001286576.1	CG45087	1.51793	3.51728	1.82208	0.143723	0.810841	3.83089	4.0846	6.72329	0.00524579	0.109832	-1.20964	5.0276	-1.52855	0.208547	1	2.08637	4.32931	4.39027	0.024029	0.213014	0.572357	0.499184	0.311134	0.418583	3.22909	3.8312	5.16676	4.89219	0.430032	0.37771	0.25349	0.180409	2.73945	3.40237	3.54544	3.98845	4.10487	3.40026	4.90635	5.41271	5.18124
gene17335	rna34118,rna34119,rna34117,rna34120	Gene	protein_coding	43694	CG12054	FBgn0039831	NP_001247385.2,NP_001247386.2,NP_651853.1,NP_733424.2	CG12054	-1.50046	3.26763	-1.73161	0.178637	0.810841	-2.1954	2.95217	-6.61982	0.0130963	0.143831	-1.07879	2.3836	-0.931187	0.420716	1	-1.57843	2.6383	-2.09571	0.145455	0.394273	0.585556	0.296834	0.203514	0.544228	3.57342	2.98801	2.43893	2.32952	0.281888	0.51324	0.093002	0.181021	3.24905	3.71221	3.759	2.72887	2.65601	3.57915	2.383	2.54629	2.3875
gene3993	rna8616,rna8615	Gene	protein_coding	34122	CG8360	FBgn0032001	NP_001260232.1,NP_609195.1	CG8360	1.50525	4.51783	1.25687	0.29409	0.810841	2.57422	4.86696	5.36761	0.0142566	0.148383	-1.13288	5.50586	-0.708529	0.531933	1	1.50957	5.1109	1.26582	0.291285	0.528318	0.813057	0.440187	0.440022	0.812968	4.23246	4.82245	5.59659	5.41659	0.39742	0.709309	0.189266	0.397238	4.64684	3.8545	4.19603	5.40923	5.02393	4.03421	5.62317	5.39544	5.77116
gene2367	rna5382	Gene	protein_coding	32987	AP-1-2beta	FBgn0010380	NP_523415.1	Adaptor Protein complex 1/2, beta subunit	1.02714	5.60737	0.0884709	0.936673	0.978251	-2.03777	5.04854	-2.35491	0.127737	0.30449	1.02121	4.5762	0.193028	0.856348	1	-2.04961	5.08275	-6.52878	0.00284316	0.132276	0.756438	0.755359	0.271689	0.274673	5.58808	5.62672	4.56109	4.59137	0.731183	0.193828	0.189575	0.194618	4.8057	6.25411	5.70443	5.4109	5.78596	5.68331	4.40062	4.77027	4.51239
gene13969	rna27602,rna27603,rna27604,rna27605	Gene	protein_coding	41037	CG8136	FBgn0037616	NP_001163555.1,NP_649820.1,NP_731272.1,NP_996183.1	CG8136	1.02611	0.536187	0.314876	0.769253	0.907329	2.8195	1.02115	10.3772	0.000580975	0.0732986	-1.18551	1.88661	-0.698714	0.545427	1	2.31778	0.990623	3.55091	0.0617219	0.292031	0.204542	0.249603	0.6086	0.591549	0.517917	0.555102	2.01336	1.76785	0.159071	0.128583	0.192348	0.577405	0.699981	0.447939	0.405832	0.69134	0.435864	0.538101	2.08229	1.79604	2.16174
gene3187	gene3187	Gene	pseudogene	12798541	CR31953	FBgn0051953			1.48753	2.7667	1.45045	0.270702	0.810841	2.11772	2.98766	7.0409	0.00254324	0.0960501	-1.02293	3.56115	-0.111362	0.918903	1	1.39174	3.29778	1.01987	0.371684	0.593362	0.684143	0.266297	0.508739	0.809909	2.49503	3.06795	3.57754	3.54484	0.166634	0.663539	0.207719	0.464401	2.66468	2.33158	2.48883	3.63094	3.23652	2.33638	3.54493	3.38807	3.79964
gene10722	rna21424	Gene	protein_coding	26067038	CG33946	FBgn0047000	NP_001303406.1	CG33946	1.19941	2.81958	0.324823	0.76991	0.907329	4.53385	3.62124	2.84342	0.0972562	0.275856	1.12068	4.95372	0.705435	0.52276	1	4.23627	3.85708	6.05571	0.00601363	0.145426	1.39878	1.32838	0.403602	0.59572	2.69147	2.95379	4.87221	5.03659	1.30679	0.498875	0.238513	0.325586	4.11957	1.5554	2.39944	3.52479	2.60237	2.73422	4.99541	4.59729	5.02393
gene8341	rna16994,rna16992,rna16993,rna16991	Gene	protein_coding	37043	Mapmodulin	FBgn0034282	NP_001097361.1,NP_001163184.1,NP_523780.1,NP_725732.1	mapmodulin	-1.9579	7.35587	-1.45901	0.252158	0.810841	-2.39329	7.19951	-3.94686	0.018684	0.164265	-1.17979	6.47711	-0.616034	0.57834	1	-1.44215	6.61779	-0.754955	0.503837	0.691799	1.1507	0.552502	0.670659	1.21187	7.85647	6.88717	6.59748	6.35894	0.433969	1.06573	0.341949	0.576935	7.40577	7.89215	8.2715	6.02821	6.55348	8.07982	6.58932	6.94343	6.25968
gene7633	rna15596	Gene	protein_coding	36538	tum	FBgn0086356	NP_610912.2	tumbleweed	1.4194	6.00052	2.38228	0.110311	0.810841	-1.72609	5.34495	-3.04625	0.0395226	0.209404	1.02408	4.98282	0.203946	0.856788	1	-2.39241	5.59397	-15.6221	0.00234499	0.132276	0.367369	0.447766	0.291553	0.139528	5.75319	6.25847	4.96568	5.00001	0.341641	0.135061	0.289441	0.0350252	5.36147	5.98946	5.90865	6.33382	6.33905	6.10255	4.96382	5.25605	4.67718
gene7982	rna16349	Gene	protein_coding	10178840	CG42837	FBgn0262026	NP_001188959.1	CG42837	-1.42265	6.19242	-0.642296	0.556611	0.828688	-4.6776	5.22177	-3.11657	0.0453211	0.220156	1.00754	4.23157	0.0167894	0.987484	1	-3.26335	5.01816	-2.33678	0.0797021	0.324797	1.37147	1.23698	1.11752	1.26477	6.45193	5.94335	4.22616	4.23699	1.04964	0.882715	0.654513	0.905793	5.25932	7.23531	6.86116	4.93244	6.33594	6.56166	4.33303	4.82066	3.52479
gene7981	rna16348	Gene	protein_coding	36795	CG44243	FBgn0265178	NP_001188958.1,NP_611097.2	CG44243	1.1135	0.513603	0.377908	0.72707	0.891288	20.121	1.45218	18.2688	0.00198074	0.0919669	1.05359	4.81001	0.475753	0.673623	1	19.0384	1.70119	11.4711	0.00208122	0.132276	0.710888	0.410584	0.274199	0.641847	0.441872	0.596978	4.7725	4.84782	0.401448	0.586687	0.0861321	0.260319	6.863e-05	0.784297	0.541252	0.0222241	1.19491	0.573799	4.68195	4.78215	4.8534
gene11331	rna22732	Gene	protein_coding	39214	ND-13B	FBgn0047038	NP_648409.1	NADH dehydrogenase (ubiquinone) 13 kDa B subunit	1.46048	7.10679	2.61614	0.0596139	0.810841	2.07389	7.34617	6.272	0.0113455	0.137013	1.03913	7.91881	0.499209	0.646338	1	1.47558	7.66076	3.36739	0.0358696	0.238848	0.361779	0.29061	0.192141	0.2887	6.83882	7.38526	7.89116	7.94654	0.268086	0.242927	0.112179	0.155994	6.55192	6.8816	7.08295	7.60014	7.43398	7.12167	7.80247	7.85376	8.01727
gene1279	rna2875	Gene	protein_coding	32070	CG1657	FBgn0030286	NP_572704.1	CG1657	1.15939	2.53797	1.33966	0.254503	0.810841	-1.75722	1.98567	-6.52597	0.00367832	0.0999323	1.00168	1.62145	0.0272806	0.979757	1	-2.03388	2.07244	-7.68958	0.00757917	0.158486	0.27586	0.215855	0.154011	0.230705	2.43353	2.64689	1.62024	1.62266	0.172575	0.215213	0.129658	0.0831143	2.27862	2.61954	2.40243	2.78178	2.7602	2.3987	1.64032	1.73868	1.48171
gene938	rna2094,rna2090,rna2095,rna2088,rna2089,rna2096,rna2084,rna2085,rna2086,rna2087,rna2093,rna2092,rna2091,rna2083	Gene	protein_coding	44861	sdt	FBgn0261873	NP_001033835.2,NP_001033836.1,NP_001036263.1,NP_001245574.1,NP_001245575.1,NP_001245576.1,NP_001259326.1,NP_001259327.1,NP_001285010.1,NP_001285011.1,NP_572463.1,NP_572464.4,NP_996375.1,NP_996376.1	stardust	-1.33255	3.35156	-1.24023	0.282853	0.810841	-2.01241	3.01872	-3.95313	0.0421597	0.214597	-1.00073	2.55559	-0.00856274	0.993588	1	-1.5113	2.83737	-2.40228	0.107168	0.350687	0.578435	0.442057	0.212969	0.429567	3.56504	3.15086	2.55612	2.55507	0.419936	0.397795	0.13809	0.162132	3.09104	3.89057	3.71352	3.02381	2.8321	3.59666	2.62209	2.64885	2.39742
gene8144	rna16648,rna16649,rna16646,rna16647	Gene	protein_coding	36913	CG8963	FBgn0034181	NP_001163171.1,NP_001246380.2,NP_611180.1,NP_995867.1	CG8963	-1.74911	6.09476	-1.32448	0.271784	0.810841	-2.49763	5.81374	-3.88877	0.0321921	0.194897	1.03145	5.21313	0.151822	0.888349	1	-1.38441	5.46511	-0.80226	0.483232	0.676787	1.05483	0.588175	0.509633	1.01314	6.5114	5.70478	5.19084	5.23551	0.529193	0.912483	0.25672	0.440251	5.92459	6.9524	6.6572	4.84964	5.59927	6.66543	5.19555	5.44517	4.93179
gene9466	rna18903,rna18905,rna18904	Gene	protein_coding	37743	St3	FBgn0265052	NP_001137744.1,NP_001261155.1,NP_611816.2	Sulfotransferase 3	1.1564	1.80697	0.443597	0.685159	0.874124	2.82098	2.33645	3.22845	0.0459415	0.220672	-1.00693	3.19641	-0.0254944	0.981021	1	2.42268	2.47205	3.18074	0.0371277	0.241777	0.81853	0.802702	0.676458	0.695167	1.7052	1.91483	3.20139	3.19143	0.703482	0.418456	0.38658	0.555114	2.44567	1.04571	1.6242	2.38676	1.76867	1.58905	2.87073	3.10703	3.62641
gene5957	rna12300	Gene	protein_coding	3772203	His2B:CG33904	FBgn0053904	NP_001027296.1	histone H2B	3.15427	0.771978	5.75384	0.00610619	0.810841	1.44274	0.503022	2.13116	0.10062	0.278656	4.63383	1.59231	5.66558	0.0104665	1	2.11948	2.44368	2.59908	0.0683097	0.305713	0.49889	0.42978	0.676303	0.722195	0.303873	1.96118	0.832687	3.04489	0.290094	0.405878	0.317106	0.597352	0.638227	0.154308	0.119085	2.38573	1.92082	1.57699	0.82757	0.51817	1.15232
gene640	rna1478,rna1482,rna1481,rna1480,rna1479	Gene	protein_coding	31521	Act5C	FBgn0000042	NP_001014725.1,NP_001014726.1,NP_001284915.1,NP_511052.1,NP_727048.1	Actin 5C	-1.51889	12.3917	-1.12694	0.349096	0.810841	-3.35806	11.7908	-3.41943	0.0609064	0.243963	1.08417	11.0074	0.387485	0.723762	1	-2.03923	11.5685	-3.02309	0.041416	0.254249	0.926804	0.885231	0.521141	0.588999	12.6969	12.0939	10.9493	11.0659	0.850275	0.368779	0.246306	0.459262	11.8334	13.5334	12.7239	11.8334	11.9323	12.5159	10.7418	11.2215	10.8846
gene13310	rna26346	Gene	protein_coding	40559	lost	FBgn0263594	NP_649466.1	lost	-1.10537	7.82231	-0.317063	0.771661	0.908371	-2.20669	7.30168	-2.66827	0.0913906	0.272037	-1.04487	6.72129	-0.293684	0.783706	1	-2.0859	7.20054	-3.97703	0.0192593	0.199983	0.789535	0.741231	0.373422	0.461938	7.89491	7.75038	6.75303	6.68971	0.696842	0.371184	0.252655	0.274971	7.09092	8.26895	8.32487	7.5662	7.50731	8.17764	6.79829	6.97999	6.4808
gene13313	rna26353,rna26352,rna26351	Gene	protein_coding	40562	srl	FBgn0037248	NP_649469.2,NP_730835.2,NP_730836.3	spargel	-1.54229	3.01397	-1.46004	0.239926	0.810841	-2.02235	2.78875	-4.36528	0.0179494	0.162474	1.01477	2.33718	0.0894826	0.933885	1	-1.29218	2.52593	-0.859812	0.4521	0.651422	0.74153	0.403141	0.409419	0.744962	3.34266	2.71759	2.32663	2.34778	0.343411	0.657218	0.211166	0.35076	2.94661	3.52381	3.55757	2.26873	2.41208	3.47195	2.23538	2.56808	2.17643
gene2777	rna6206,rna6207,rna6204,rna6205	Gene	protein_coding	33229	Ets21C	FBgn0005660	NP_001097047.1,NP_001285547.1,NP_001285548.1,NP_523445.1	Ets at 21C	1.14412	0.570488	1.0964	0.355995	0.810841	2.05266	0.855305	6.06011	0.0135881	0.144969	-1.13646	1.42381	-1.30826	0.284697	1	1.57866	0.949678	4.44331	0.0173368	0.192298	0.306855	0.296528	0.244334	0.256769	0.481576	0.675816	1.51907	1.33452	0.276434	0.133207	0.107298	0.219514	0.337362	0.800295	0.30707	0.712674	0.786712	0.528061	1.39554	1.57262	1.58905
gene2778	rna6208	Gene	protein_coding	33228	nAChRbeta3	FBgn0031261	NP_525098.1	nicotinic Acetylcholine Receptor beta3	1.36215	2.81071	1.18068	0.32016	0.810841	2.79596	3.25484	7.79724	0.00963085	0.130103	-1.41652	3.82052	-1.11561	0.377663	1	1.44906	3.2992	0.962358	0.394651	0.612052	0.654105	0.329505	0.779925	0.963101	2.5966	3.04248	4.07994	3.57759	0.315052	0.573233	0.0965172	0.77393	2.91516	2.28518	2.58946	3.63155	3.00937	2.48652	3.96861	4.13113	4.14008
gene6469	rna13267,rna13266	Gene	protein_coding	35653	cos	FBgn0000352	NP_001260765.1,NP_477092.1	costa	-1.29961	3.24737	-1.59497	0.18644	0.810841	-2.30665	2.77425	-5.45713	0.00552833	0.110998	1.01363	2.24585	0.107085	0.920605	1	-1.75101	2.62886	-4.00878	0.0245914	0.21484	0.410577	0.382712	0.315954	0.349187	3.44191	3.06382	2.23611	2.25564	0.277936	0.302199	0.263096	0.17495	3.13428	3.67493	3.51651	2.78841	3.01597	3.3871	2.14521	2.5326	2.03051
gene2112	rna4830	Gene	protein_coding	32767	CG32554	FBgn0052554	NP_728102.1	CG32554	1.2487	3.26685	0.504571	0.640476	0.856007	3.37301	3.88994	3.49104	0.0466891	0.222193	1.05961	4.90619	0.240325	0.823312	1	2.86222	4.12031	2.91089	0.052137	0.274828	1.09994	0.870252	0.601989	0.902735	3.11056	3.43099	4.8646	4.94813	0.800493	0.754379	0.341393	0.495825	4.01155	2.4813	2.83884	4.13408	3.52479	2.6341	4.62858	4.70917	5.25605
gene2711	rna6075	Gene	protein_coding	3772540	CG33635	FBgn0053635	NP_001027215.1	CG33635	-1.53147	3.6472	-1.70347	0.182539	0.810841	1.4243	4.21501	1.62127	0.246004	0.393704	-1.08252	4.42027	-0.876431	0.471699	1	2.01498	3.82482	4.59946	0.0122956	0.180746	0.625231	0.545112	0.226083	0.380631	3.9676	3.35268	4.47784	4.36344	0.544659	0.307018	0.022223	0.224988	4.46646	3.38649	4.04984	3.00709	3.59392	3.45703	4.47643	4.50074	4.45636
gene10455	rna20942,rna20943	Gene	protein_coding	38523	CG1311	FBgn0035523	NP_001261411.1,NP_647884.1	CG1311	1.29337	5.41845	0.849079	0.472815	0.815994	-2.14836	4.65185	-2.55424	0.110269	0.28946	1.03539	4.15783	0.273089	0.799382	1	-2.68365	4.84302	-7.28256	0.00203278	0.132276	0.757076	0.748113	0.318187	0.338724	5.23606	5.60719	4.13283	4.18299	0.723704	0.222297	0.189539	0.255574	4.43567	5.8443	5.4282	5.54365	5.85434	5.42358	4.11322	4.33141	3.95385
gene14928	rna29424	Gene	protein_coding	41820	CG6912	FBgn0038290	NP_650419.1	CG6912	-1.31945	1.9039	-0.900192	0.423594	0.810841	2.58239	2.71373	3.41409	0.0279965	0.187565	-1.2757	3.30274	-0.80047	0.468329	1	2.67096	2.31713	2.96022	0.042455	0.256353	0.769513	0.694378	0.760107	0.829308	2.11434	1.7144	3.48305	3.13176	0.450333	0.62398	0.528546	0.546261	1.61992	2.50105	2.22205	1.02245	1.88645	2.23431	3.4217	4.03959	2.98785
gene4277	rna9180	Gene	ncRNA	19835321	CR44872	FBgn0266166		CR44872	1.17528	3.57563	1.3964	0.28606	0.810841	2.44712	4.05551	7.66884	0.0111467	0.135434	-1.01138	4.74394	-0.317973	0.769585	1	2.05873	4.1826	22.5405	5.27227e-05	0.0945588	0.289006	0.291599	0.0889578	0.0800504	3.46103	3.69403	4.75211	4.73578	0.281513	0.0653841	0.0760296	0.0461843	3.78607	3.30157	3.29544	3.72924	3.61858	3.73426	4.74761	4.8303	4.67844
gene12181	rna24239	Gene	protein_coding	50267	CG13056	FBgn0040794	NP_652414.2	CG13056	1.05618	0.77547	0.27185	0.805376	0.923043	1.65091	1.03745	2.19125	0.133689	0.307419	2.0378	1.90585	2.84485	0.0595927	1	3.18528	1.42457	5.14535	0.00935178	0.167948	0.502412	0.571695	0.625286	0.562642	0.737044	0.815899	1.46031	2.48732	0.192717	0.463981	0.538233	0.318257	0.958749	0.6096	0.642784	1.02553	1.13807	0.284095	1.00407	1.32293	2.05391
gene10337	rna20711,rna20713,rna20715,rna20714,rna20717,rna20716,rna20719,rna20718,rna20722,rna20723,rna20724,rna20720,rna20721	Gene	protein_coding	38433	Eip63E	FBgn0005640	NP_001036581.1,NP_001036582.1,NP_001036583.1,NP_001036584.1,NP_001036585.1,NP_001036586.1,NP_001163340.1,NP_001189042.1,NP_001261373.1,NP_523904.1,NP_728888.1,NP_728889.1,NP_728890.1,NP_728891.1	Ecdysone-induced protein 63E	-1.71128	3.56258	-1.8162	0.170226	0.810841	-2.18395	3.36075	-5.81909	0.0202187	0.1681	1.01458	2.85462	0.0644519	0.954216	1	-1.25787	3.02605	-0.662461	0.544999	0.724283	0.739162	0.335433	0.561267	0.86537	3.97113	3.19606	2.84419	2.86508	0.323379	0.66467	0.0891153	0.554147	3.68079	4.31965	3.91295	2.78302	2.84236	3.96279	2.85362	2.92822	2.75074
gene8611	rna17542,rna17530,rna17541,rna17535,rna17534,rna17531,rna17533,rna17532,rna17522,rna17523,rna17524,rna17525,rna17526,rna17527,rna17528,rna17529,rna17537,rna17538,rna17539,rna17540,rna17536	Gene	protein_coding	37254	sm	FBgn0003435	NP_001027439.2,NP_001027440.1,NP_001036561.1,NP_001246423.1,NP_001246424.1,NP_001246425.1,NP_001246426.1,NP_001246427.1,NP_001246428.1,NP_001246429.1,NP_001246430.1,NP_001246431.1,NP_001246432.1,NP_001246433.1,NP_001246434.1,NP_001261093.1,NP_001261094.1,NP_476731.1,NP_725913.2,NP_725914.1,NP_725915.2	smooth	-1.63118	1.85873	-2.06353	0.14286	0.810841	-3.00718	1.21399	-11.6687	0.00359104	0.0999323	1.01277	0.665586	0.125318	0.910211	1	-1.82031	1.01907	-2.4964	0.095502	0.339052	0.592524	0.235777	0.253006	0.599588	2.24491	1.53899	0.656497	0.674802	0.22467	0.548277	0.0715133	0.242689	1.99242	2.42276	2.31954	1.22315	1.22173	2.17208	0.71032	0.68382	0.57535
gene15946	rna31490,rna31492,rna31488	Gene	protein_coding	42608	CG34377	FBgn0263117	NP_001247236.1,NP_001262830.1,NP_001287461.1,NP_001303543.1,NP_651018.2	CG34377	-1.95005	3.64884	-1.45656	0.227415	0.810841	-3.9088	3.02298	-4.83588	0.0222664	0.174742	-1.17052	2.07886	-0.799606	0.47575	1	-2.34626	2.50926	-2.07119	0.138598	0.384754	1.14575	0.704416	0.492029	1.0289	4.16226	3.19875	2.19554	1.96839	0.651885	0.942225	0.266922	0.413334	3.51535	4.81901	4.15242	2.51702	2.8053	4.27393	2.25522	2.42756	1.90382
gene4332	rna9285	Gene	protein_coding	34374	CG4957	FBgn0032205	NP_609366.2	CG4957	-1.12562	3.46166	-0.247336	0.827648	0.932151	2.44816	4.14389	1.83822	0.19833	0.356324	-1.11137	4.76299	-0.977284	0.396483	1	2.47954	3.97883	15.7539	0.00129086	0.121934	1.19548	1.21709	0.269994	0.144035	3.54807	3.37735	4.83977	4.68743	1.1944	0.0508384	0.233956	0.134765	4.85806	2.51955	3.2666	3.43475	3.33797	3.35934	5.00996	4.57298	4.93635
gene2343	rna5329,rna5328,rna5332,rna5331,rna5330	Gene	protein_coding	32965	e(y)3	FBgn0087008	NP_001259718.1,NP_001259719.1,NP_001259720.1,NP_001259721.1,NP_608334.3	enhancer of yellow 3	-1.13249	3.26425	-0.250674	0.819814	0.928564	-2.3081	2.68493	-1.73404	0.200581	0.357601	1.00367	2.15117	0.0193188	0.985638	1	-2.03062	2.61533	-3.1793	0.0485516	0.268556	1.24028	1.20532	0.473776	0.556731	3.35524	3.17574	2.14853	2.15382	1.1393	0.490184	0.393439	0.26395	2.14672	4.40962	3.50937	2.64771	3.2632	3.6163	2.14617	2.54314	1.75628
gene9706	rna19343,rna19344	Gene	protein_coding	2768732	CG33228	FBgn0261373	NP_001286854.1,NP_995940.2	CG33228	1.03376	3.15939	0.178271	0.867542	0.949893	2.03394	3.61154	5.31747	0.0118346	0.138151	-1.05489	4.12108	-0.630657	0.563289	1	1.86514	3.60514	4.02018	0.0368514	0.24142	0.46541	0.333635	0.21171	0.387448	3.13553	3.18343	4.1598	4.08272	0.292233	0.362225	0.160973	0.13751	3.35758	2.80446	3.24455	3.31078	3.46478	2.77473	4.09328	4.04276	4.34338
gene3347	rna7245	Gene	ncRNA	19834909	CR44608	FBgn0265819		CR44608	1.60828	1.45164	2.41294	0.11335	0.810841	2.23838	1.62947	8.83978	0.000904968	0.0764074	1.21447	2.44741	0.720919	0.538609	1	1.69028	2.18032	1.63458	0.18504	0.433767	0.492079	0.22777	0.673513	0.802423	1.1488	1.83432	2.31125	2.59158	0.159881	0.465382	0.162225	0.653684	1.32725	1.10053	1.01861	2.17274	2.02661	1.30361	2.19756	2.23918	2.49703
gene3342	rna7231	Gene	protein_coding	53550	lectin-24Db	FBgn0040102	NP_652641.1	lectin-24Db	-1.56277	3.27349	-0.734078	0.533933	0.823211	3.28359	4.38592	1.98252	0.18228	0.343034	-1.57917	4.98615	-1.5981	0.236398	1	3.24949	3.72148	3.88573	0.0347273	0.236996	1.51976	1.49857	0.714417	0.757863	3.61134	2.96724	5.32662	4.66745	1.48776	0.310247	0.179688	0.69145	5.29804	2.48566	3.05034	3.24617	3.02246	2.63309	5.36622	5.13043	5.4832
gene13767	rna27248	Gene	snRNA	3772633	snRNA:7SK	FBgn0065099		small nuclear RNA 7SK	2.0021	2.27408	1.15043	0.32383	0.810841	4.84966	2.73941	4.19917	0.022553	0.175102	-1.44888	3.82888	-0.588138	0.607746	1	1.67183	3.17848	0.652561	0.550648	0.728787	1.50786	0.939568	1.57539	1.96792	1.8278	2.82931	4.10568	3.57074	0.820275	1.26522	0.458189	1.50729	2.70682	1.08277	1.69381	3.95921	3.06642	1.46232	4.53412	3.62263	4.16029
gene16194	rna31936,rna31935,rna31934	Gene	protein_coding	42816	Nup98-96	FBgn0039120	NP_001247266.1,NP_001262885.1,NP_651187.2	Nucleoporin 98-96kD	-1.00883	3.72015	-0.0215576	0.984284	0.994347	-1.92186	3.22095	-1.6183	0.216412	0.370354	-1.12666	2.6966	-0.606825	0.577732	1	-2.14633	3.11453	-3.73233	0.0224615	0.20727	1.01878	1.00875	0.491072	0.511343	3.7265	3.71382	2.78399	2.61195	0.935528	0.403351	0.377322	0.314292	2.68565	4.49729	3.99656	3.24957	3.91354	3.97834	2.64423	3.21126	2.4965
gene15424	rna30417,rna30416,rna30414,rna30413,rna30412,rna30419,rna30418,rna30420	Gene	protein_coding	42203	PKD	FBgn0038603	NP_001138074.1,NP_001262704.1,NP_001262705.1,NP_001262706.1,NP_001262707.1,NP_650710.3,NP_732325.3,NP_732326.3,NP_732327.3	Protein Kinase D	1.03597	5.79836	0.278003	0.806464	0.923188	-1.90159	5.28904	-4.86589	0.0278208	0.187027	-1.0197	4.83163	-0.252659	0.815795	1	-2.0088	5.2969	-10.2039	0.00673235	0.153555	0.317625	0.330047	0.192935	0.170818	5.77293	5.82391	4.84572	4.81757	0.31536	0.0378707	0.0973618	0.166567	5.45845	6.08916	5.77116	5.83904	5.78081	5.85187	4.78427	4.95797	4.79491
gene7086	rna14595,rna14596	Gene	protein_coding	36134	CG12935	FBgn0033547	NP_001260872.1,NP_610609.1	CG12935	1.41625	3.88472	1.71023	0.17498	0.810841	2.07859	4.13605	5.92469	0.00944055	0.129557	1.0954	4.76266	0.588836	0.602853	1	1.60768	4.47326	2.12117	0.103321	0.346726	0.508484	0.3086	0.386681	0.559325	3.64178	4.14386	4.69739	4.82885	0.273432	0.428709	0.14307	0.35924	3.69606	3.34529	3.88401	4.42491	4.35626	3.65042	4.59406	4.63742	4.86068
gene16738	rna32986	Gene	protein_coding	43238	CG14252	FBgn0039462	NP_651513.1	CG14252	-1.61655	2.43895	-1.70944	0.220265	0.810841	1.67468	3.16003	1.84228	0.199191	0.356324	-1.268	3.37817	-3.85558	0.0206911	1	2.13503	2.60732	11.4334	0.000654939	0.114401	0.702086	0.699376	0.153885	0.165769	2.8099	2.11698	3.55378	3.21123	0.688575	0.137075	0.122437	0.0932192	3.59157	2.29305	2.54508	2.16839	1.96163	2.22092	3.63638	3.41312	3.61185
gene6147	rna12561,rna12560	Gene	protein_coding	3355125	CG17490	FBgn0040009	NP_001036395.2,NP_001286134.1	CG17490	-1.40168	2.34049	-1.29798	0.264652	0.810841	-3.55212	1.41221	-4.54188	0.0116151	0.137663	-1.05657	0.727248	-0.16492	0.877181	1	-2.67756	1.20528	-3.09698	0.0398738	0.249881	0.650066	0.697368	0.833817	0.794679	2.59671	2.10955	0.768027	0.688634	0.437484	0.480826	0.543075	0.632709	2.83341	2.09187	2.86484	2.14008	1.61419	2.57439	0.150324	1.17048	0.983273
gene6148	rna12567,rna12566,rna12565,rna12564,rna12563,rna12562	Gene	ncRNA	26067578	CR46268	FBgn0278598		CR46268	-1.69992	2.71105	-1.46569	0.2691	0.810841	1.47473	3.38933	1.06833	0.386617	0.516298	-1.24813	3.5176	-2.3741	0.114211	1	2.00855	2.81365	8.03208	0.00647509	0.149758	0.904581	0.908634	0.233288	0.216968	3.12067	2.3552	3.68112	3.36135	0.881848	0.201522	0.218996	0.0804	4.09097	2.36804	2.903	2.2906	2.1939	2.5811	3.92208	3.49422	3.62704
gene5488	rna11407,rna11406	Gene	protein_coding	35111	CG10413	FBgn0032689	NP_001286048.1,NP_609887.1	CG10413	-1.51905	4.05919	-2.03224	0.122565	0.810841	-2.04167	3.82256	-5.63883	0.0119277	0.138249	-1.02915	3.32142	-0.203292	0.853168	1	-1.38322	3.52702	-1.50811	0.211123	0.456231	0.514072	0.316303	0.353153	0.537531	4.37196	3.76879	3.34221	3.30076	0.283834	0.428612	0.139593	0.324393	4.05862	4.61186	4.44539	3.29651	3.87678	4.13308	3.24227	3.5017	3.28265
gene7433	rna15188,rna15189	Gene	protein_coding	36391	CG8785	FBgn0033760	NP_610804.1,NP_725205.1	CG8785	-1.20029	2.36567	-0.668207	0.564961	0.832775	1.24893	2.65654	0.539307	0.619185	0.712441	1.38688	3.04852	0.941501	0.420925	1	2.07904	2.71474	4.58988	0.0201289	0.202197	0.682712	1.02995	0.868033	0.398466	2.50102	2.23764	2.82172	3.29356	0.658807	0.179079	0.791691	0.355957	2.96634	2.78955	1.74718	2.4425	2.11084	2.15959	2.95009	1.97369	3.54138
gene8280	rna16895,rna16894	Gene	protein_coding	37009	HPS4	FBgn0034261	NP_611246.1,NP_725707.1	Hermansky-Pudlak Syndrome 4	-1.14938	1.86811	-0.894348	0.429465	0.810841	-2.18956	1.28725	-5.74415	0.0053212	0.109832	-1.0177	0.827841	-0.112004	0.916238	1	-1.9387	1.2014	-3.81275	0.019508	0.200265	0.389	0.340926	0.391354	0.433877	1.97123	1.77037	0.840591	0.815284	0.211544	0.326451	0.267357	0.285794	1.77946	2.19815	1.93609	1.49793	1.68099	2.13221	0.760536	1.13883	0.622407
gene3591	rna7760,rna7761	Gene	protein_coding	33806	obst-E	FBgn0031737	NP_608957.1,NP_723116.1	obstructor-E	1.99637	2.89961	1.9098	0.146453	0.810841	2.59597	3.05509	5.20634	0.0312731	0.193361	1.31403	4.01193	2.83227	0.0850418	1	1.7087	3.80776	1.63961	0.22449	0.467898	0.904548	0.457859	0.240949	0.816473	2.44349	3.44087	3.81976	4.21376	0.451819	0.783624	0.0741237	0.229264	2.93054	2.03801	2.36193	4.27488	3.32782	2.71991	3.83573	3.73896	3.8846
gene1250	rna2816,rna2815,rna2814	Gene	protein_coding	32042	CG2061	FBgn0027498	NP_001259437.1,NP_572682.1,NP_727485.1	CG2061	-1.04489	4.72304	-0.229602	0.837136	0.937232	-2.2838	4.11622	-4.38932	0.0412654	0.212643	1.15182	3.66392	2.82494	0.0496649	1	-1.89759	4.20406	-10.5518	0.00114682	0.121934	0.477933	0.470147	0.125024	0.1517	4.75482	4.69147	3.56339	3.7673	0.460116	0.12928	0.096601	0.0793685	5.28494	4.52043	4.4591	4.60646	4.84024	4.62769	3.67493	3.50733	3.5079
gene1252	rna2820,rna2821	Gene	protein_coding	32045	Hsp60A	FBgn0015245	NP_511115.2,NP_727489.1	Heat shock protein 60A	1.33856	8.60073	2.07353	0.127913	0.810841	-1.87569	7.92628	-6.0246	0.0042768	0.10498	1.07147	7.53518	0.806132	0.489228	1	-2.34323	8.17635	-6.68819	0.0163859	0.190372	0.351399	0.26088	0.213996	0.318147	8.39296	8.81364	7.48554	7.58514	0.166155	0.309635	0.201124	0.0730972	8.56535	8.37972	8.23383	9.05644	8.91953	8.46495	7.60781	7.59541	7.25341
gene4164	rna8965,rna8964,rna8967,rna8966,rna8963,rna8969,rna8968,rna8970	Gene	protein_coding	45234	Ggamma30A	FBgn0267252	NP_001162917.2,NP_001162918.1,NP_001188749.1,NP_001245950.1,NP_001285776.1,NP_524807.1,NP_723451.1,NP_723452.1	G protein subunit gamma at 30A	-1.17265	4.21905	-0.389349	0.731113	0.892825	2.26169	4.88888	2.0374	0.175027	0.338396	-1.31392	5.31231	-2.22421	0.123592	1	2.01852	4.58447	4.7425	0.00968662	0.167948	1.02214	1.00095	0.306719	0.370077	4.3355	4.10573	5.5129	5.11903	0.994016	0.238132	0.117588	0.283284	5.44517	3.52661	4.03471	4.2705	4.21398	3.8327	5.5815	5.37712	5.58008
gene11858	rna23677,rna23678	Gene	protein_coding	5740216	CG34244	FBgn0085273	NP_001097604.1,NP_001261834.1	CG34244	1.74525	3.99677	1.17606	0.327561	0.810841	6.19851	4.75232	4.20638	0.0465447	0.222045	-1.12799	6.15962	-0.477777	0.672583	1	3.14863	5.18034	3.63288	0.0230001	0.209157	1.18326	1.08374	0.629907	0.788925	3.61519	4.41863	6.24711	6.07335	1.06609	0.513386	0.194794	0.599031	4.81222	2.76789	3.26547	4.95641	3.93373	4.36575	6.30078	6.03111	6.40944
gene10109	rna20203,rna20202,rna20204	Gene	protein_coding	48224	Aprt	FBgn0000109	NP_001286908.1,NP_001286909.1,NP_476637.1	Adenine phosphoribosyltransferase	1.10686	4.26659	1.12845	0.322889	0.810841	2.57735	4.82888	10.0464	0.000552217	0.0732986	1.07919	5.61458	0.614747	0.577623	1	2.51291	4.96081	7.63085	0.00375705	0.137389	0.224818	0.235486	0.309768	0.301738	4.19399	4.34046	5.55987	5.66982	0.167217	0.150271	0.165807	0.261657	4.38443	4.07119	4.12635	4.32821	4.49648	4.19668	5.44278	5.48724	5.7496
gene10107	rna20195,rna20194	Gene	protein_coding	38248	dre4	FBgn0002183	NP_476610.2,NP_728686.2	dre4	1.15497	6.09041	0.339854	0.758837	0.903622	-1.75095	5.56866	-1.33639	0.286994	0.42889	-1.01849	5.166	-0.08853	0.933726	1	-2.05969	5.65002	-3.33862	0.029768	0.224487	1.05935	1.04741	0.51701	0.540803	5.98737	6.19523	5.17923	5.1528	0.9773	0.408793	0.376754	0.354057	4.87632	6.71403	6.37175	5.72326	6.43806	6.42437	4.96705	5.61422	4.95641
gene10102	rna20181,rna20182,rna20183	Gene	protein_coding	38243	CG12024	FBgn0035283	NP_001189022.1,NP_647670.3,NP_728683.1	CG12024	-1.37776	4.23429	-2.19202	0.118952	0.810841	-2.07702	3.9091	-5.52071	0.0291058	0.18853	1.19097	3.54107	1.9239	0.185765	1	-1.2658	3.83564	-2.14325	0.10565	0.349123	0.365312	0.33084	0.22699	0.274813	4.47176	4.00943	3.41724	3.66938	0.328156	0.160519	0.0420518	0.223061	4.82901	4.18374	4.40252	3.83391	4.04559	4.14878	3.4622	3.37887	3.41066
gene1143	rna2563,rna2562,rna2561,rna2564	Gene	protein_coding	31942	ZAP3	FBgn0052685	NP_001245606.1,NP_001245607.1,NP_001245608.1,NP_727393.1	ZAP3	-1.2972	3.86011	-1.0996	0.333493	0.810841	-2.02678	3.50593	-3.74755	0.0388402	0.208776	-1.02762	3.01345	-0.270397	0.800411	1	-1.60559	3.31788	-2.70607	0.0834896	0.33131	0.591313	0.471051	0.25181	0.43723	4.05236	3.67697	3.03317	2.99386	0.431779	0.404002	0.188297	0.167189	3.55958	4.3644	4.2331	3.38186	3.51163	4.13741	2.99817	3.23652	2.86484
gene1147	rna2571,rna2572	Gene	ncRNA	19835647	CR44894	FBgn0266199		CR44894	-1.46754	2.36736	-2.0931	0.118735	0.810841	-3.60526	1.46797	-7.76137	0.00223785	0.0946038	1.143	0.901345	0.717913	0.512588	1	-2.14932	1.45358	-3.78136	0.0207478	0.20319	0.457939	0.412875	0.465212	0.505633	2.66018	2.10678	0.810074	1.0029	0.239153	0.390531	0.336559	0.321171	2.61589	2.91838	2.44627	1.68335	2.18417	2.45283	0.803661	1.14979	0.476768
gene2751	rna6158	Gene	ncRNA	19835501	CR45366	FBgn0266906		CR45366	1.04266	3.69597	0.842085	0.476006	0.817095	-3.02737	2.75332	-8.84091	0.00486866	0.109326	-1.11813	1.98571	-0.490087	0.655301	1	-3.52942	2.66555	-6.41283	0.0228286	0.208824	0.12397	0.313082	0.569332	0.491413	3.66595	3.72622	2.06789	1.90679	0.118486	0.0364629	0.289796	0.490058	3.79347	3.55926	3.64513	3.68431	3.74371	3.75065	2.34896	2.08461	1.77009
gene668	rna1531,rna1530	Gene	protein_coding	31543	raptor	FBgn0029840	NP_001284924.1,NP_572294.2	raptor	-1.08136	2.20795	-0.317242	0.769008	0.907329	-2.91672	1.27772	-4.35215	0.0162569	0.156712	1.00229	0.722398	0.0144755	0.989305	1	-2.6911	1.24834	-6.21693	0.00698009	0.155297	0.616114	0.614613	0.395569	0.397898	2.2651	2.15225	0.720747	0.724053	0.510454	0.345011	0.342323	0.198218	1.7355	2.75397	2.30582	1.75474	2.32808	2.37392	0.717277	1.06479	0.380173
gene16503	rna32546	Gene	protein_coding	43059	CG13659	FBgn0039319	NP_651378.1	CG13659	-1.24913	1.88188	-0.949185	0.421084	0.810841	2.50671	2.62981	4.15331	0.0470183	0.22257	-1.14293	3.27718	-1.03821	0.389744	1	2.73964	2.34514	6.71517	0.00354448	0.137107	0.585618	0.552895	0.321543	0.375027	2.04917	1.72825	3.37497	3.18223	0.54271	0.220031	0.105633	0.303697	2.58444	1.49931	2.06377	1.52459	1.96163	1.69852	3.49482	3.33464	3.29544
gene16505	rna32548	Gene	protein_coding	318734	CG31436	FBgn0051436	NP_733096.1	CG31436	-1.25896	2.10135	-1.09598	0.334881	0.810841	3.89678	3.10377	8.81371	0.0052633	0.109832	-1.33227	4.02404	-1.10104	0.376857	1	3.68236	2.7244	4.38876	0.0181317	0.194506	0.525039	0.385624	0.651079	0.742202	2.27402	1.94179	4.2363	3.82242	0.359057	0.383072	0.140655	0.635704	2.52199	1.86227	2.43778	2.22043	2.09998	1.50496	4.27628	4.07998	4.35264
gene13487	rna26726,rna26727,rna26728	Gene	protein_coding	40693	MTA1-like	FBgn0027951	NP_001138011.1,NP_001262293.1,NP_649566.2,NP_730976.1	Metastasis associated 1-like	-1.66351	4.37543	-1.32713	0.259546	0.810841	-2.49995	4.04331	-3.52729	0.0407119	0.211621	-1.06372	3.39117	-0.341287	0.750738	1	-1.59857	3.66973	-1.39962	0.26169	0.502645	0.958254	0.64911	0.45228	0.837534	4.75792	4.02369	3.43603	3.34691	0.583021	0.760484	0.285359	0.350894	4.08875	5.15626	5.02877	3.56884	3.60061	4.90163	3.36916	3.74888	3.19004
gene8436	rna17139	Gene	protein_coding	37111	GstE6	FBgn0063494	NP_611328.1	Glutathione S transferase E6	1.14348	2.32651	0.66149	0.545046	0.826626	16.9401	3.75394	17.9505	0.00168512	0.0915722	-1.45651	6.03683	-2.57291	0.10643	1	10.1713	3.74134	11.9635	0.000283876	0.0958717	0.506471	0.393909	0.365215	0.484491	2.23181	2.42523	6.31418	5.77166	0.380933	0.333771	0.100269	0.351182	2.62443	1.86376	2.20723	2.67854	2.55014	2.04703	6.20095	6.34987	6.39172
gene8437	rna17140	Gene	protein_coding	37112	GstE7	FBgn0063493	NP_611329.1	Glutathione S transferase E7	1.17256	0.867656	0.61183	0.577983	0.837268	2.57589	1.27129	5.25846	0.00810028	0.123766	1.17177	2.23688	0.605985	0.59091	1	2.57414	1.52667	2.93553	0.0431587	0.257725	0.650168	0.449631	0.653636	0.804854	0.76039	0.990055	2.12546	2.35414	0.36451	0.538378	0.26325	0.59828	1.14369	0.418151	0.719323	1.5719	0.888721	0.509545	2.0187	1.93236	2.42532
gene8435	rna17138	Gene	protein_coding	37110	GstE5	FBgn0063495	NP_611327.1	Glutathione S transferase E5	2.07626	2.9654	1.48629	0.218449	0.810841	4.40117	3.38924	4.84303	0.0241719	0.179428	1.65983	4.97487	1.87838	0.166083	1	3.51844	4.35274	2.67751	0.0670785	0.304293	1.22826	0.76459	0.674086	1.17406	2.48487	3.53886	4.62276	5.3538	0.715978	0.998	0.268277	0.618401	3.30934	2.01959	2.12569	4.44464	3.70295	2.46898	4.74344	4.31534	4.80951
gene1532	rna3461,rna3460	Gene	protein_coding	32294	Tim9a	FBgn0030480	NP_001285208.1,NP_572881.1	Tim9a	-1.31369	6.60827	-0.705862	0.523428	0.822878	2.13898	7.336	2.3008	0.128603	0.304718	1.08325	7.96241	0.762257	0.504594	1	3.04389	7.17254	4.91911	0.0333583	0.233365	0.965873	0.82577	0.262149	0.565453	6.80801	6.41439	7.90493	8.0203	0.790756	0.554632	0.237909	0.110095	7.64957	6.08043	6.69401	5.91866	6.31109	7.0134	7.87219	7.68509	8.15752
gene3665	rna7919,rna7918	Gene	protein_coding	33858	CG9154	FBgn0031777	NP_001285662.1,NP_608993.2	CG9154	1.24725	5.54126	0.734037	0.514787	0.822869	2.80034	6.08178	3.84304	0.0568292	0.239451	-1.04307	6.83929	-0.331204	0.766379	1	2.15251	6.23144	4.09736	0.0158346	0.190336	0.752127	0.669558	0.31813	0.46754	5.38417	5.70292	6.86977	6.80894	0.661193	0.358495	0.105508	0.300124	6.13532	4.89025	5.12694	6.06853	5.68825	5.35199	6.92315	6.74824	6.93793
gene3663	rna7915	Gene	protein_coding	33856	CG9150	FBgn0031775	NP_608991.2	CG9150	1.37626	4.56851	1.65481	0.2136	0.810841	4.75706	5.35201	21.3763	0.00029998	0.0732986	-1.17428	6.47709	-1.35926	0.291863	1	2.94352	5.52889	5.03959	0.0113597	0.178447	0.482256	0.182315	0.295339	0.53531	4.34394	4.80469	6.59401	6.36224	0.164548	0.453315	0.078503	0.284715	4.52706	4.29627	4.20849	5.16095	4.95869	4.29444	6.50744	6.61402	6.66058
gene11628	rna23236,rna23235,rna23234,rna23233	Gene	protein_coding	39415	CG32103	FBgn0052103	NP_001261760.1,NP_729802.1,NP_729803.1,NP_996067.1	CG32103	-1.67032	3.29067	-1.74608	0.166394	0.810841	-2.15921	3.07652	-4.40529	0.0289174	0.187934	-1.06235	2.52697	-0.679047	0.534406	1	-1.37329	2.70287	-1.25658	0.323366	0.556696	0.734175	0.436622	0.222566	0.630801	3.68148	2.94135	2.57098	2.48372	0.406275	0.611517	0.159937	0.154777	3.21629	3.96661	3.86153	2.69124	2.49454	3.63828	2.50105	2.75397	2.4579
gene13188	rna26094,rna26093	Gene	protein_coding	40517	alpha-Cat	FBgn0010215	NP_001287154.1,NP_524219.1	alpha Catenin	-2.39558	5.47907	-1.76459	0.189432	0.810841	-2.48981	5.44777	-4.37521	0.0199522	0.167909	-1.1436	4.73156	-0.497968	0.656801	1	-1.18858	4.75875	-0.329895	0.76265	0.866471	1.23713	0.520989	0.673343	1.30861	6.14538	4.885	4.82935	4.63576	0.454062	1.15079	0.255455	0.623004	5.86972	5.89697	6.66945	4.47016	3.99915	6.1857	4.91856	5.02823	4.54125
gene10920	rna21856	Gene	protein_coding	317997	CG32368	FBgn0052368	NP_729310.1	CG32368	1.33733	2.52411	0.479278	0.661454	0.864925	6.70929	3.4317	3.46227	0.0525686	0.233377	-1.04978	5.03412	-0.189587	0.85895	1	4.77904	3.70274	4.3182	0.0217796	0.206361	1.51551	1.37381	0.640253	0.905181	2.32313	2.74249	5.06929	4.99921	1.28924	0.796632	0.474546	0.429802	3.75065	1.2436	1.97513	3.65713	2.36997	2.20036	5.51621	4.57126	5.1204
gene11996	rna23914,rna23912,rna23913	Gene	protein_coding	3772583	gdl	FBgn0001099	NP_001027127.1,NP_001261877.1,NP_001287071.1	gonadal	-1.39659	2.56903	-0.816724	0.47995	0.817547	1.72294	3.18965	1.3984	0.282941	0.42538	-1.0484	3.57188	-0.27367	0.799504	1	2.29516	2.87689	3.88386	0.0182401	0.194598	1.02201	0.97214	0.431599	0.534526	2.82126	2.33935	3.60614	3.53794	0.940757	0.399343	0.245017	0.355308	3.90373	2.20115	2.35891	2.70934	1.91601	2.39269	3.84804	3.35812	3.61224
gene17536	rna34646,rna34647,rna34645,rna34648,rna34649	Gene	protein_coding	49968	Cadps	FBgn0053653	NP_001027029.2,NP_001027030.1,NP_001027031.1,NP_001245439.1,NP_001245440.1	Calcium-dependent secretion activator	-1.68518	1.627	-2.4327	0.0774695	0.810841	-2.00106	1.46283	-4.97902	0.0185935	0.16391	-1.03096	1.02344	-0.421804	0.696191	1	-1.22421	1.13829	-1.13379	0.362805	0.586448	0.536056	0.348136	0.180637	0.445855	2.04643	1.29353	1.04567	1.00168	0.317349	0.432024	0.143136	0.110191	1.9577	1.78289	2.3987	1.16092	0.943361	1.77632	0.977802	1.21011	0.949087
gene12100	rna24124,rna24125	Gene	protein_coding	39758	CG5235	FBgn0036565	NP_001261921.1,NP_648833.1	CG5235	-1.74061	3.61102	-2.17874	0.100272	0.810841	-2.22359	3.40803	-5.12866	0.0300797	0.190118	1.01125	2.88804	0.25128	0.813995	1	-1.26327	3.06006	-1.13477	0.369734	0.591834	0.635662	0.389354	0.11121	0.514624	4.03288	3.23328	2.87999	2.89612	0.381029	0.508806	0.0800843	0.0771637	4.33387	3.60447	4.16029	2.79981	3.10656	3.79347	2.95414	2.89075	2.79506
gene9721	rna19381	Gene	protein_coding	37963	Lcp9	FBgn0025578	NP_523854.1	Larval cuticle protein 9	3.18793	3.18594	2.12978	0.10466	0.810841	7.46333	3.62852	4.10572	0.025	0.180968	1.81045	5.7697	1.75166	0.15498	1	4.23849	5.06596	3.48747	0.0286783	0.221007	1.36027	1.22333	0.846763	1.0348	2.45757	4.13019	5.35739	6.21374	1.07692	0.831001	0.580318	0.616636	3.65413	1.56613	2.15245	5.06425	3.47287	3.85345	5.94764	4.78754	5.337
gene9722	rna19382	Gene	protein_coding	37964	CG3594	FBgn0035063	NP_523855.1	CG3594	1.21722	5.30213	1.96488	0.188365	0.810841	2.08627	5.66793	12.1365	0.0067191	0.115654	-1.06745	6.1759	-0.934977	0.415159	1	1.60567	5.77732	4.47246	0.0309665	0.226671	0.249989	0.15141	0.174439	0.264572	5.16223	5.44582	6.22316	6.129	0.000873848	0.249987	0.151407	0.0866299	5.16173	5.16173	5.16324	5.52758	5.6447	5.1652	6.05635	6.26123	6.3519
gene9728	rna19390	Gene	protein_coding	44125	ETH	FBgn0028738	NP_524699.1	Ecdysis triggering hormone	1.28159	2.75912	2.20811	0.093506	0.810841	2.05218	3.06092	8.46114	0.00248347	0.0960501	-1.03556	3.59782	-0.544582	0.615135	1	1.54629	3.24309	4.46651	0.0193683	0.200265	0.280764	0.212313	0.160338	0.243844	2.58596	2.94389	3.62311	3.5727	0.182186	0.213627	0.109018	0.117573	2.51756	2.44787	2.79244	3.11052	3.01809	2.70306	3.51704	3.73486	3.61744
gene9416	rna18809	Gene	ncRNA	19835531	CR44784	FBgn0266011		CR44784	1.50414	1.25164	1.07416	0.345413	0.810841	2.9237	1.58656	3.6677	0.0263094	0.184053	-1.0617	2.49558	-0.148722	0.891869	1	1.83082	1.96878	1.28672	0.270629	0.51248	0.94964	0.730936	1.00588	1.17445	0.991349	1.58029	2.53914	2.45277	0.601528	0.734833	0.415248	0.916168	1.65046	0.472011	0.851577	2.26221	1.6766	0.802044	2.64885	2.08006	2.88852
gene7741	rna15838,rna15837	Gene	ncRNA	8673975	Uhg5	FBgn0083123		Uhg5	-1.7546	4.18561	-1.13072	0.338754	0.810841	1.82252	5.02514	1.32154	0.302368	0.442858	-2.00133	4.95101	-5.42158	0.0193285	1	1.59783	4.12387	1.95705	0.181417	0.431471	1.24252	1.13492	0.31978	0.598385	4.61079	3.79964	5.47672	4.47576	1.09426	0.588596	0.301063	0.107797	5.69478	3.50655	4.63103	3.85809	3.184	4.35683	5.81782	5.36428	5.24806
gene3418	rna7379,rna7378	Gene	protein_coding	33678	Clect27	FBgn0031629	NP_001260046.1,NP_608858.3	C-type lectin 27kD	1.12713	8.01232	0.462076	0.672464	0.869568	-2.19061	7.33902	-3.53271	0.0680513	0.251093	1.1583	6.90032	0.717841	0.544747	1	-2.13165	7.53337	-3.09745	0.0433304	0.258056	0.647169	0.55468	0.51156	0.610615	7.92646	8.09911	6.79513	7.00714	0.549794	0.3414	0.0734609	0.506258	7.30479	8.12585	8.34874	7.70636	8.32487	8.2661	6.86778	6.79671	6.72088
gene14575	rna28784	Gene	protein_coding	44921	Hsp70Ba	FBgn0013277	NP_731716.1	Heat-shock-protein-70Ba	3.13993	2.8771	2.61164	0.0730908	0.810841	1.05761	2.20782	0.14161	0.898366	0.931996	2.87517	2.91243	7.07136	0.00299606	1	-1.0326	3.79531	-0.133408	0.90353	0.947603	1.09477	0.988352	0.373201	0.600807	2.16779	3.81852	2.24859	3.77224	0.940846	0.559767	0.302735	0.218245	1.83545	3.2297	1.43821	4.38169	3.26222	3.81165	1.90057	2.39413	2.45107
gene14579	rna28787	Gene	protein_coding	48582	Hsp70Bb	FBgn0013278	NP_524927.2	Heat-shock-protein-70Bb	6.39399	4.41305	3.44979	0.0439972	0.810841	1.0778	3.32677	0.151658	0.892559	0.927799	4.35211	4.31358	14.764	0.00102401	1	-1.36312	5.72207	-1.31935	0.311307	0.545915	1.34391	1.23443	0.248911	0.586711	3.27317	5.94989	3.38126	5.50297	1.21334	0.577835	0.2272	0.101669	2.55526	4.67407	2.59017	5.92093	5.38707	6.54165	3.19764	3.63534	3.31078
gene14713	rna29014	Gene	protein_coding	41650	GILT1	FBgn0038149	NP_650287.3	Gamma-interferon-inducible lysosomal thiol reductase 1	1.14136	10.1586	1.36173	0.245137	0.810841	-1.7921	9.63362	-5.83728	0.00429339	0.105124	-1.01052	9.21442	-0.0964704	0.927884	1	-2.06696	9.71653	-6.8568	0.00275187	0.132276	0.242628	0.249737	0.271138	0.264604	10.0636	10.2544	9.22198	9.20688	0.176245	0.166752	0.176937	0.205448	10.2533	10.0328	9.90486	10.3885	10.307	10.0677	9.3001	9.34641	9.01943
gene4004	rna8659,rna8658,rna8657,rna8656,rna8655,rna8654,rna8660,rna8661	Gene	protein_coding	34132	Btk29A	FBgn0003502	NP_001097120.1,NP_001097121.1,NP_001260243.1,NP_001260244.1,NP_476745.1,NP_476746.1,NP_723369.1,NP_723370.1	Btk family kinase at 29A	-1.80696	4.26091	-1.51423	0.220794	0.810841	-2.17591	4.11012	-3.12339	0.0387984	0.208776	-1.04295	3.55693	-0.16888	0.874628	1	-1.25591	3.68743	-0.583054	0.598044	0.75944	0.97635	0.621985	0.622282	0.976538	4.70902	3.85545	3.5874	3.52672	0.494334	0.841957	0.377491	0.494707	4.15118	5.09273	4.88314	3.38591	3.35297	4.82747	3.61042	3.95285	3.19892
gene5503	rna11432,rna11433	Gene	protein_coding	35122	CG10336	FBgn0032698	NP_609895.2,NP_724124.1	CG10336	1.561	3.7999	3.19749	0.0661245	0.810841	2.27285	4.0413	11.1822	0.000573074	0.0732986	-1.06681	4.62983	-0.426845	0.701237	1	1.36484	4.35328	1.61784	0.181203	0.431471	0.348022	0.183471	0.378592	0.480406	3.49222	4.13469	4.67672	4.58342	0.10863	0.330634	0.147855	0.348527	3.59607	3.50122	3.37937	4.34338	4.30722	3.75348	4.50685	4.74686	4.77645
gene710	rna1611	Gene	ncRNA	19835169	CR44816	FBgn0266051		CR44816	-1.23225	3.55927	-1.01757	0.384172	0.810841	2.79389	4.39215	5.00551	0.0155345	0.152909	-1.20548	5.05878	-0.973229	0.399331	1	2.85594	4.09949	5.46602	0.0106931	0.173968	0.512843	0.512909	0.479809	0.479739	3.7131	3.41181	5.19538	4.92577	0.456351	0.233992	0.234136	0.418805	3.23162	3.76842	4.13927	3.14872	3.59666	3.49005	5.29881	5.35998	4.92734
gene11870	rna23695	Gene	ncRNA	19835292	CR45233	FBgn0266768		CR45233	-1.03404	1.94459	-0.0743505	0.946012	0.981488	2.13335	2.45536	1.68451	0.203575	0.359958	-1.02269	3.04579	-0.101031	0.924467	1	2.15704	2.4122	3.44712	0.026926	0.218508	1.12516	1.12397	0.55485	0.557258	1.96889	1.9206	3.06201	3.02965	1.04364	0.42048	0.417283	0.365696	3.16069	1.21842	1.52757	2.40243	1.73146	1.6279	3.20332	2.59242	3.39029
gene6890	rna14128	Gene	protein_coding	35991	Map60	FBgn0010342	NP_476952.1	Microtubule-associated protein 60	-1.47868	6.67891	-1.47261	0.272818	0.810841	-2.07448	6.4191	-8.50052	0.00275677	0.0960846	-1.12893	5.82613	-0.718539	0.525676	1	-1.58382	6.06194	-1.51879	0.220553	0.464372	0.663724	0.214507	0.421744	0.756561	6.96702	6.40271	5.91426	5.7393	0.10609	0.65519	0.186436	0.378298	6.84705	7.04847	7.00553	5.7171	6.46852	7.02251	5.85651	6.12274	5.76354
gene17433	rna34325,rna34324,rna34323	Gene	protein_coding	43767	ci	FBgn0004859	NP_001245401.1,NP_001245402.1,NP_524617.3	cubitus interruptus	-2.73014	4.95973	-1.62349	0.204883	0.810841	-3.86474	4.66074	-4.2787	0.0215161	0.173012	-1.19427	3.65617	-0.558884	0.613889	1	-1.69058	3.89072	-0.847564	0.459933	0.656932	1.54587	0.789526	0.793757	1.54804	5.73685	4.28787	3.78648	3.53036	0.689914	1.38338	0.383888	0.694752	5.04207	5.74668	6.4218	3.8319	3.19004	5.84168	3.9305	4.07753	3.35141
gene17439	rna34349,rna34348,rna34350,rna34351,rna34352,rna34353,rna34347,rna34346,rna34345	Gene	protein_coding	317815	CG32000	FBgn0052000	NP_001096849.1,NP_001259043.1,NP_726532.1,NP_726533.1,NP_726534.2,NP_726535.1,NP_726536.2,NP_726537.1,NP_995587.1	CG32000	-2.72027	4.75473	-1.99271	0.144801	0.810841	-2.61445	4.78791	-4.1583	0.0335891	0.19758	-1.02955	4.12353	-0.229199	0.83016	1	1.01062	4.09495	0.0227836	0.98374	0.991944	1.2549	0.577519	0.317445	1.15845	5.53109	4.08734	4.14458	4.10258	0.538613	1.13343	0.208386	0.239472	5.33196	5.1204	6.14091	3.76028	3.1534	5.34834	4.3821	3.99243	4.05922
gene6767	rna13858	Gene	protein_coding	35892	AIMP1	FBgn0033351	NP_610426.2	aaRS-interacting multifunctional protein 1	1.48406	6.43705	2.08103	0.136875	0.810841	2.01885	6.64605	7.91421	0.00331138	0.0986459	1.01214	7.18081	0.0831512	0.94014	1	1.37688	6.955	1.44213	0.226122	0.469801	0.474036	0.221815	0.36275	0.554162	6.15858	6.72812	7.17211	7.18953	0.192035	0.433397	0.111016	0.345345	6.25831	6.28022	5.9372	7.07678	6.8647	6.24289	7.14556	7.07678	7.294
gene6762	rna13851,rna13852	Gene	protein_coding	5740281	CG34219	FBgn0085248	NP_001097233.1,NP_001286217.1	CG34219	1.22094	1.74605	1.06654	0.385003	0.810841	3.46504	2.33848	6.13166	0.00887246	0.127149	-1.18938	3.27335	-1.72517	0.192691	1	2.38611	2.44408	13.6449	0.000228414	0.0958717	0.4677	0.506444	0.251212	0.159263	1.60798	1.89597	3.40085	3.15063	0.450722	0.12487	0.230944	0.0988551	1.11858	2.00604	1.69931	1.95198	1.98303	1.7529	3.14663	3.59771	3.4582
gene2732	rna6120	Gene	protein_coding	33196	smo	FBgn0003444	NP_523443.1	smoothened	-1.21901	3.30683	-0.696227	0.524625	0.822878	-2.65474	2.65671	-4.1967	0.0219497	0.174094	-1.1025	1.97255	-0.35989	0.743966	1	-2.40101	2.45525	-2.76574	0.0528043	0.27603	0.710767	0.581342	0.677507	0.791358	3.45276	3.16706	2.04419	1.90342	0.504579	0.500589	0.288718	0.61291	2.89237	3.87105	3.59487	2.67216	3.15588	3.67315	1.83133	2.37283	1.92842
gene6427	gene6427	Gene	pseudogene	12798079	CR12842	FBgn0033131			-1.14756	2.37976	-0.366825	0.747725	0.898775	1.79307	2.87161	1.37313	0.259778	0.405008	-1.02175	3.30799	-0.0930015	0.931869	1	2.01385	2.7414	6.02695	0.00948464	0.167948	0.93761	1.06263	0.578203	0.290246	2.48112	2.28254	3.32355	3.2925	0.928389	0.131173	0.516993	0.258914	3.53192	1.77195	2.13949	2.42874	2.24376	2.17513	3.48073	2.74621	3.74371
gene688	rna1575,rna1574	Gene	protein_coding	326237	Ubi-p5E	FBgn0086558	NP_001284937.1,NP_727078.1	Ubiquitin-5E	1.40656	10.0286	1.42254	0.230095	0.810841	-2.33038	9.15496	-4.00121	0.0253851	0.181794	1.01561	8.57617	0.0954495	0.928686	1	-3.22743	9.3946	-5.92148	0.00464884	0.141455	0.59926	0.528362	0.405621	0.494444	9.78556	10.2777	8.565	8.58735	0.459917	0.384172	0.260081	0.311265	9.36404	10.2761	9.71657	10.2761	10.6627	9.89439	8.81337	8.58701	8.29461
gene686	rna1569,rna1570	Gene	protein_coding	44000	Spt6	FBgn0028982	NP_001284936.1,NP_651962.2	Spt6	1.17566	4.79918	0.47918	0.678809	0.872668	-1.93929	4.17888	-1.90913	0.182938	0.343763	-1.00234	3.72665	-0.0231821	0.982722	1	-2.28527	4.27983	-13.3325	0.00243903	0.132276	0.843907	0.8669	0.251657	0.154902	4.68386	4.91733	3.72834	3.72497	0.842482	0.0490235	0.204304	0.14694	3.81925	5.50232	4.73002	4.87695	4.97188	4.90318	3.58453	3.9622	3.63828
gene682	rna1564	Gene	protein_coding	31557	Rbcn-3A	FBgn0023458	NP_572302.2	Rabconnectin-3A	-1.02794	2.58044	-0.115458	0.917055	0.969009	-2.66706	1.75552	-3.87917	0.0324369	0.195379	1.02957	1.20599	0.209239	0.845108	1	-2.52005	1.77268	-8.29775	0.00129701	0.121934	0.596376	0.63191	0.348022	0.278341	2.6004	2.56064	1.18515	1.22719	0.568691	0.179598	0.275501	0.212646	2.03292	3.1703	2.59797	2.35332	2.66018	2.66843	1.15797	1.47323	0.924247
gene16528	rna32587	Gene	protein_coding	43081	CG5116	FBgn0039339	NP_001287529.1,NP_651399.2	CG5116	1.02894	0.70183	0.153471	0.890016	0.960079	4.14615	1.36488	7.68241	0.0101523	0.132106	-1.24142	2.57261	-3.0818	0.0380058	1	3.24591	1.32285	16.3081	0.000107691	0.0945588	0.464528	0.462586	0.175345	0.180408	0.681552	0.722712	2.73332	2.42134	0.443033	0.139674	0.133071	0.114185	0.177751	0.856535	1.01037	0.844717	0.570359	0.753059	2.87696	2.70879	2.61423
gene7382	rna15091	Gene	protein_coding	36354	Cpr49Ah	FBgn0033731	NP_610777.1	Cuticular protein 49Ah	1.00341	0.779025	0.0181611	0.986989	0.995487	2.1431	1.20709	3.79618	0.0349653	0.200814	-1.35437	1.64296	-1.31795	0.29048	1	1.57699	1.06032	2.08503	0.16133	0.409483	0.467993	0.501752	0.575123	0.54592	0.776575	0.781482	1.87628	1.43866	0.453415	0.115895	0.214871	0.533476	1.15007	0.272085	0.907565	0.757284	0.907565	0.679596	1.63615	2.05041	1.94227
gene16525	rna32580	Gene	protein_coding	43078	CG4553	FBgn0039336	NP_651396.1	CG4553	1.50251	3.05411	1.72381	0.193304	0.810841	2.08685	3.2623	4.46083	0.0149281	0.151267	1.03271	3.85899	0.149891	0.888354	1	1.43434	3.61272	1.31986	0.261925	0.502684	0.590182	0.412093	0.536534	0.682907	2.77451	3.36188	3.83584	3.88227	0.230781	0.543189	0.34141	0.413894	2.95473	2.5144	2.8544	3.66718	3.68374	2.73474	3.60125	3.67875	4.22752
gene16527	rna32582,rna32584	Gene	protein_coding	43080	XNP	FBgn0039338	NP_001287527.1,NP_001287528.1,NP_651398.1,NP_733107.1	XNP	-1.22428	4.93691	-0.442128	0.684935	0.874124	-2.61026	4.33807	-2.30847	0.115878	0.293791	-1.13466	3.60856	-0.576665	0.595081	1	-2.4192	4.10669	-3.03522	0.0489347	0.269053	1.14364	1.03857	0.547435	0.72731	5.08503	4.7931	3.70084	3.51858	0.961796	0.618761	0.39188	0.38225	4.01091	5.86652	5.37767	4.17235	4.79711	5.40985	3.63155	4.12274	3.34822
gene6392	rna13072,rna13071	Gene	protein_coding	35602	Spn42De	FBgn0033115	NP_001246155.1,NP_610246.3	Serpin 42De	2.48615	2.54766	5.08629	0.0330043	0.810841	2.68234	2.58976	7.73519	0.0123189	0.140301	1.46238	3.66144	1.79039	0.154852	1	1.57778	3.60191	1.84858	0.138272	0.384449	0.447432	0.318746	0.530457	0.616426	1.97404	3.28795	3.39753	3.94585	0.0699453	0.441931	0.310977	0.429742	2.02329	1.89398	2.00485	3.68828	3.36185	2.81373	3.59052	3.03879	3.56327
gene13351	rna26447	Gene	ncRNA	26067453	CR46137	FBgn0267812		CR46137	-1.83291	4.18585	-2.10841	0.167734	0.810841	-3.3723	3.66538	-5.64852	0.0282857	0.187565	1.05884	2.9329	0.211325	0.843573	1	-1.73761	3.34936	-1.66989	0.187687	0.435761	0.718101	0.537761	0.676079	0.82678	4.64568	3.77154	2.89194	2.97443	0.060243	0.71557	0.534376	0.414156	4.70533	4.64684	4.58486	3.14248	3.62212	4.55002	3.4153	2.34719	2.91334
gene5012	rna10538,rna10539	Gene	protein_coding	8673977	CG42586	FBgn0260954	NP_001162978.1,NP_001162979.1	CG42586	-1.13688	1.11007	-0.354683	0.740993	0.895409	7.48721	2.22702	8.32109	0.0125478	0.140909	-1.97043	3.58844	-3.89498	0.0530149	1	4.3199	1.78867	4.56782	0.0152097	0.189117	0.903821	0.604562	0.435132	0.80046	1.20646	1.02138	4.11089	3.13238	0.598546	0.677226	0.0850788	0.426733	1.89477	0.916448	0.808169	1.77831	0.812999	0.472835	4.01498	4.14044	4.17726
gene1517	rna3417	Gene	protein_coding	2768909	CG15744	FBgn0030466	NP_572870.2	CG15744	-1.00331	3.0996	-0.0123832	0.991002	0.996393	-2.52405	2.3407	-3.61589	0.0566294	0.239198	-1.06966	1.71698	-0.49906	0.651038	1	-2.69096	2.27367	-6.42442	0.00336763	0.137107	0.666301	0.639834	0.33716	0.385028	3.10198	3.09722	1.76624	1.6691	0.619059	0.24642	0.16172	0.295844	2.51181	3.74636	3.04778	2.81373	3.26016	3.21776	1.65669	1.95198	1.69006
gene1511	rna3397,rna3396,rna3394,rna3399,rna3398	Gene	protein_coding	32275	mew	FBgn0004456	NP_001259503.1,NP_001259504.1,NP_001259505.1,NP_001285196.1,NP_511145.2,NP_727679.1	multiple edematous wings	-1.36198	3.10496	-0.961952	0.39116	0.810841	-2.55659	2.57102	-3.52976	0.0409457	0.211799	-1.06713	1.93414	-0.42163	0.695343	1	-2.00313	2.33582	-2.93119	0.0648446	0.299364	0.802523	0.664517	0.385075	0.592235	3.3358	2.8901	1.98158	1.88784	0.597835	0.535384	0.290131	0.253192	2.68002	3.85042	3.47698	2.41589	2.78372	3.47068	2.05391	2.2287	1.66212
gene5921	rna12261,rna12262,rna12263	Gene	protein_coding	47767	crc	FBgn0000370	NP_001260672.1,NP_001260673.1,NP_524897.1,NP_724333.1	cryptocephal	-1.65058	9.79767	-1.51422	0.268115	0.810841	-2.31998	9.53947	-8.98269	0.00851815	0.125029	-1.04672	8.91871	-0.219951	0.840469	1	-1.47122	9.16011	-1.018	0.380204	0.600115	0.826975	0.234106	0.518741	0.94772	10.1658	9.44285	8.95171	8.88583	0.0550732	0.825139	0.227536	0.466176	10.1028	10.1902	10.2045	8.63747	9.40465	10.2864	8.92982	9.18939	8.7359
gene14964	rna29507	Gene	protein_coding	41849	CG4338	FBgn0038313	NP_650441.1	CG4338	1.79033	3.41277	1.82363	0.153955	0.810841	3.77026	3.85877	6.29111	0.00488576	0.109326	1.11048	5.0081	0.434588	0.691762	1	2.33857	4.42926	2.49828	0.0704722	0.310215	0.798029	0.52714	0.602541	0.849723	3.01841	3.85864	4.93308	5.08426	0.43506	0.669009	0.297658	0.523885	3.52003	2.79129	2.74392	4.43127	4.02137	3.12328	4.92734	4.63834	5.23357
gene15388	rna30355,rna30356	Gene	protein_coding	42171	cdm	FBgn0261532	NP_001262696.1,NP_650682.1	cadmus	-1.12894	4.45204	-1.75137	0.163165	0.810841	-2.02943	3.99738	-7.18979	0.00738539	0.12116	-1.02288	3.50295	-0.229973	0.834185	1	-1.83878	3.90138	-8.80757	0.00151468	0.122605	0.173041	0.245982	0.24582	0.172809	4.54039	4.36542	3.51931	3.48667	0.099141	0.141824	0.225118	0.0987372	4.45304	4.64814	4.51998	4.20317	4.42727	4.46581	3.52892	3.73947	3.28954
gene6128	rna12514,rna12512,rna12513	Gene	protein_coding	35440	CG3651	FBgn0032974	NP_001260681.1,NP_001260682.1,NP_610133.3	CG3651	1.13193	3.79082	1.77726	0.183755	0.810841	-2.43111	2.99387	-9.79634	0.000608583	0.0732986	1.07873	2.47493	0.723323	0.5119	1	-2.55101	3.13375	-10.7313	0.00419701	0.139186	0.174235	0.226597	0.261803	0.218065	3.70249	3.88127	2.42087	2.5302	0.160375	0.0681	0.160081	0.207159	3.59818	3.88716	3.62212	3.84195	3.9599	3.84195	2.24376	2.46358	2.55526
gene5523	rna11466,rna11465,rna11464	Gene	protein_coding	50466	CG10570	FBgn0040992	NP_001286062.1,NP_001286063.1,NP_652585.1	CG10570	1.11969	5.70231	0.22332	0.842234	0.939075	2.77785	6.31547	1.85689	0.162774	0.328757	-1.09238	7.03128	-0.33999	0.760028	1	2.27111	6.34863	5.64804	0.00564962	0.144306	1.26501	1.37487	0.649392	0.362905	5.62134	5.78444	7.09531	6.96784	1.23256	0.284717	0.609158	0.225025	7.0381	5.03041	4.79551	6.07264	5.50334	5.77735	7.66151	6.45077	7.17365
gene7625	rna15585	Gene	protein_coding	36532	CG6357	FBgn0033875	NP_610907.1	CG6357	-2.54254	4.18021	-2.30659	0.0862857	0.810841	1.32046	5.10377	0.776742	0.494517	0.606989	-1.26786	5.13418	-1.29596	0.284794	1	2.64801	4.20511	3.70368	0.0473133	0.266774	1.01093	0.894272	0.457614	0.657015	4.90719	3.56092	5.30823	4.96583	0.797433	0.621355	0.404751	0.213512	5.7585	4.17764	4.78544	3.42348	3.0198	4.23949	5.68331	4.87921	5.36217
gene10808	rna21585	Gene	protein_coding	38775	Cpr65Ec	FBgn0035737	NP_648077.1	Cuticular protein 65Ec	-1.12067	3.79657	-0.576643	0.602342	0.844224	1.9558	4.33661	5.00767	0.00757977	0.121696	-1.07747	4.79327	-0.474786	0.662278	1	2.03422	4.19637	3.31856	0.0329696	0.232351	0.493695	0.334727	0.3927	0.534702	3.87964	3.71528	4.8474	4.73975	0.246129	0.427966	0.226853	0.320547	4.05166	3.59771	3.98956	3.84861	4.06071	3.23652	4.84369	4.62242	5.07608
gene1359	rna3072,rna3070,rna3071,rna3069,rna3068	Gene	protein_coding	32136	rudhira	FBgn0266019	NP_001245631.1,NP_001245632.1,NP_001259463.1,NP_572750.3,NP_727567.1	rudhira	-1.35067	2.31771	-0.984782	0.38091	0.810841	-2.22705	1.88039	-3.04719	0.0496128	0.226838	-1.14745	1.28649	-0.737905	0.501615	1	-1.89198	1.58568	-2.6278	0.0699073	0.308828	0.762752	0.656588	0.46578	0.606328	2.54466	2.11099	1.38953	1.19109	0.563246	0.514339	0.337435	0.321075	1.89617	2.82607	2.91176	2.03948	1.63615	2.65734	1.64795	1.51286	1.00778
gene10730	rna21437,rna21436,rna21435,rna21434	Gene	protein_coding	45880	ImpL3	FBgn0001258	NP_001261474.1,NP_001261475.1,NP_001261476.1,NP_476581.1	Ecdysone-inducible gene L3	-1.19301	4.75342	-0.569673	0.607334	0.845342	17.4265	6.63094	9.57115	0.0031174	0.097782	-1.44151	8.73787	-2.42076	0.0818208	1	14.4223	6.26378	15.5057	0.000444898	0.10585	0.774102	0.74616	0.377486	0.430086	4.88243	4.62782	9.00564	8.47806	0.677215	0.374984	0.313264	0.21062	4.30936	5.62974	4.70818	4.81586	4.87158	4.19603	8.71523	9.33761	8.96408
gene9291	rna18597	Gene	protein_coding	37608	Obp58c	FBgn0034769	NP_611710.1	Odorant-binding protein 58c	1.59673	3.376	0.534844	0.624316	0.851086	6.25948	4.17361	3.35099	0.0496234	0.226838	1.52202	5.99666	1.79526	0.193103	1	5.96661	4.85064	2.47532	0.129358	0.377064	2.18633	1.36768	0.584654	1.80314	3.05527	3.73039	5.70131	6.3073	1.24895	1.79448	0.557373	0.17651	4.49648	2.38015	2.28918	5.79994	2.78444	2.6068	5.92188	5.06741	6.11465
gene9292	rna18598	Gene	protein_coding	37609	Obp58d	FBgn0034770	NP_611711.1	Odorant-binding protein 58d	-1.12931	0.87847	-0.48945	0.663321	0.865726	2.00021	1.383	1.96119	0.122693	0.300713	1.32173	2.16258	0.929166	0.42119	1	2.98559	1.37365	6.66897	0.0046499	0.141455	0.620844	0.883297	0.750156	0.409839	0.970559	0.795118	1.97071	2.37313	0.580678	0.219684	0.665603	0.345987	1.63888	0.589566	0.683228	1.04028	0.728946	0.616127	2.25064	1.21086	2.45063
gene13797	rna27291,rna27293,rna27292	Gene	protein_coding	40918	Sp7	FBgn0037515	NP_649734.2,NP_731174.1,NP_731175.2	Serine protease 7	1.67136	3.56578	1.50637	0.232558	0.810841	2.30733	3.76964	4.03396	0.0157002	0.153767	1.16523	4.52966	0.870882	0.43885	1	1.60862	4.2847	1.47308	0.25782	0.498341	0.852042	0.517913	0.438781	0.806394	3.21447	3.95549	4.42069	4.64131	0.370602	0.767222	0.361785	0.248275	3.64204	3.01597	2.98539	4.67655	4.04069	3.14922	4.55525	4.01091	4.69591
gene15602	rna30762	Gene	protein_coding	42359	CG11447	FBgn0038737	NP_650835.1	CG11447	1.50841	3.76692	1.07103	0.350559	0.810841	2.40287	4.06555	3.48236	0.0388048	0.208776	-1.0308	4.72489	-0.147436	0.890672	1	1.54539	4.37783	1.22504	0.306332	0.541165	0.959029	0.629065	0.514109	0.887875	3.48206	4.07508	4.74682	4.70306	0.55468	0.782347	0.296737	0.419828	4.12192	3.13762	3.18664	4.88446	4.0179	3.3229	4.62462	4.53069	5.08514
[truncated: 280 more rows]
[truncated: 15 more columns]

## Sheet: KEGG_stat
MapID	MapName	Number_of_SigGenes	Genes	Sig.NotIn.KEGG	Genome.In.KEGG	Genome.NotIn.KEGG	PValue	Bonferroni	FDR
[truncated: 102 more rows]

## Sheet: KEGG_genes
InID	MapID	MapName	PValue	Bonferroni	FDR	Feature_ID	Transcript_ID	Gbkey	Type	Gene_ID	Gene_Symbol	FlyBase_Gene_ID	Protein_ID	Description	GMR-wnt-IR/GMR.fc	GMR-wnt-IR/GMR.volume	GMR-wnt-IR/GMR.stat_results	GMR-wnt-IR/GMR.raw.pval	GMR-wnt-IR/GMR.bh.pval	P37H-dtcer2/GMR.fc	P37H-dtcer2/GMR.volume	P37H-dtcer2/GMR.stat_results	P37H-dtcer2/GMR.raw.pval	P37H-dtcer2/GMR.bh.pval	P37H-wnt-IR/P37H-dtcer2.fc	P37H-wnt-IR/P37H-dtcer2.volume	P37H-wnt-IR/P37H-dtcer2.stat_results	P37H-wnt-IR/P37H-dtcer2.raw.pval	P37H-wnt-IR/P37H-dtcer2.bh.pval	P37H-wnt-IR/GMR-wnt-IR.fc	P37H-wnt-IR/GMR-wnt-IR.volume	P37H-wnt-IR/GMR-wnt-IR.stat_results	P37H-wnt-IR/GMR-wnt-IR.raw.pval	P37H-wnt-IR/GMR-wnt-IR.bh.pval	GMR-wnt-IR/GMR.fc.sd	P37H-dtcer2/GMR.fc.sd	P37H-wnt-IR/P37H-dtcer2.fc.sd	P37H-wnt-IR/GMR-wnt-IR.fc.sd	GMR.mean	GMR-wnt-IR.mean	P37H-dtcer2.mean	P37H-wnt-IR.mean	GMR.sd	GMR-wnt-IR.sd	P37H-dtcer2.sd	P37H-wnt-IR.sd	N_GMR2-1	N_GMR2-2	N_GMR2-3
[truncated: 464 more rows]
[truncated: 21 more columns]

[truncated: 1 more sheets: DAVID_Chart]
