# Supplementary material for: Wg/Wnt1 and Erasp link ER stress to proapoptotic signaling in an autosomal dominant retinitis pigmentosa model
Source: Exp Mol Med. 2023 Jul 18;55(7):1544–55. doi: 10.1038/s12276-023-01044-7 (PMC10394004; doi:10.1038/s12276-023-01044-7)
Supplement: Supplementary file 4 — Supplementary Table 3 [file 12276_2023_1044_MOESM4_ESM.xlsx]

## Sheet: P37H-dtcer2_vs_GMR_fc2 & raw.p
						Supplemental Table 3. The analysis to identify the ER stress-related genes
Feature_ID	Transcript_ID	Gbkey	Type	Gene_ID	Gene_Symbol	FlyBase_Gene_ID	Protein_ID	Description	GMR>Rh-1P37H, dicer2/GMR>dicer2.fc	GMR>Rh-1P37H, dicer2/GMR>dicer2.volume	GMR>Rh-1P37H, dicer2/GMR>dicer2.stat_results	GMR>Rh-1P37H, dicer2/GMR>dicer2.raw.pval	GMR>Rh-1P37H, dicer2/GMR>dicer2.bh.pval	GMR>Rh-1P37H, dicer2/GMR>dicer2.fc.sd	GMR>dicer2.mean	GMR>Rh-1P37H, dicer2.mean	GMR>dicer2.sd	GMR>Rh-1P37H, dicer2.sd	N_GMR>dicer2-1	N_GMR>dicer2-2	N_GMR>dicer2-3	N_1-GMR>Rh-1P37H, dicer2	N_2-GMR>Rh-1P37H, dicer2	N_3-GMR>Rh-1P37H, dicer2	GMR>dicer2-1_FPKM	GMR>dicer2-2_FPKM	GMR>dicer2-3_FPKM	1-GMR>Rh-1P37H, dicer2_FPKM	2-GMR>Rh-1P37H, dicer2_FPKM	3-GMR>Rh-1P37H, dicer2_FPKM
gene16599	rna32725	Gene	protein_coding	50075	CG14545	FBgn0040602	NP_652254.3	CG14545	59.2488	1.7539	23.5681	6.68995e-05	0.0732986	0.43277	0.482801	6.37152	0.363928	0.234192	0.888721	0.185685	0.373998	6.43014	6.11358	6.57082	0.939189	0.19333	0.428801	79.495	66.9853	91.3312
gene2664	rna5958	Gene	rRNA	26067190	28SrRNA-Psi:CR45862	FBgn0267522		28S ribosomal RNA pseudogene:CR45862	57.5116	6.98286	9.23812	0.00652405	0.114715	1.09602	4.64702	10.4928	0.320283	1.04818	4.28545	4.89512	4.7605	11.2887	10.8846	9.30517	20.2115	38.0938	35.7319	2912.89	1951.19	728.844
gene11456	rna22932	Gene	protein_coding	47198	Sgs7	FBgn0003377	NP_476718.1	Salivary gland secretion 7	41.1037	5.9204	4.00639	0.0325885	0.195636	2.31777	3.81839	9.17958	2.1188	0.939541	6.26488	2.61233	2.57795	9.46753	8.12977	9.94146	87.5429	10.4155	9.83522	813.393	278.327	1126.25
gene8439	rna17143	Gene	protein_coding	246581	GstE9	FBgn0063491	NP_725784.1	Glutathione S transferase E9	32.1101	1.62122	25.3882	4.68097e-05	0.0732986	0.341451	0.479258	5.48421	0.285157	0.187814	0.473678	0.767164	0.196932	5.44585	5.31854	5.68825	0.39081	1.1066	0.223185	36.4426	38.3009	44.0169
gene11455	rna22931	Gene	protein_coding	39285	Sgs8	FBgn0003378	NP_476719.2	Salivary gland secretion 8	28.3244	4.74892	3.64383	0.03493	0.200814	2.29302	2.91436	7.73833	2.02717	1.07168	5.25142	1.63169	1.85996	8.18354	6.51581	8.51564	42.0187	3.99403	5.23143	307.168	88.2576	402.678
gene15306	rna30184	Gene	protein_coding	42114	Sgs5	FBgn0003375	NP_524388.1	Salivary gland secretion 5	22.2249	3.3176	3.74042	0.0344947	0.1992	2.07179	1.76431	6.23841	1.8532	0.926262	3.90156	0.603633	0.787726	6.61402	5.18334	6.91788	15.0102	0.802138	1.18892	92.2887	34.6612	119.495
gene2655	rna5949	Gene	rRNA	26067183	28SrRNA-Psi:CR45855	FBgn0267515		28S ribosomal RNA pseudogene:CR45855	21.3314	7.72053	6.31389	0.00609517	0.1138	1.21111	5.82246	10.2374	0.625292	1.03721	6.53994	5.3937	5.53373	11.1166	10.5021	9.09345	107.365	48.6688	54.3647	2725.17	1643.69	626.667
gene7981	rna16348	Gene	protein_coding	36795	CG44243	FBgn0265178	NP_001188958.1,NP_611097.2	CG44243	20.121	1.45218	18.2688	0.00198074	0.0919669	0.410584	0.441872	4.7725	0.401448	0.0861321	6.863e-05	0.784297	0.541252	4.68195	4.78215	4.8534	0.000116225	1.14055	0.707957	19.5989	26.2895	22.1394
gene12412	gene12412	Gene	pseudogene	12797927	CR43086	FBgn0262532			17.699	1.04912	22.166	0.000242698	0.0732986	0.323936	0.250379	4.39597	0.290668	0.142993	0.585289	0.102008	0.0638403	4.47869	4.47837	4.23086	0.524586	0.0979333	0.0813335	16.6584	20.9744	12.8072
gene10730	rna21437,rna21436,rna21435,rna21434	Gene	protein_coding	45880	ImpL3	FBgn0001258	NP_001261474.1,NP_001261475.1,NP_001261476.1,NP_476581.1	Ecdysone-inducible gene L3	17.4265	6.63094	9.57115	0.0031174	0.097782	0.74616	4.88243	9.00564	0.677215	0.313264	4.30936	5.62974	4.70818	8.71523	9.33761	8.96408	20.6135	54.6169	34.7036	454.93	670.241	570.071
gene8436	rna17139	Gene	protein_coding	37111	GstE6	FBgn0063494	NP_611328.1	Glutathione S transferase E6	16.9401	3.75394	17.9505	0.00168512	0.0915722	0.393909	2.23181	6.31418	0.380933	0.100269	2.62443	1.86376	2.20723	6.20095	6.34987	6.39172	5.29878	5.13838	7.24657	66.9336	78.8992	80.0089
gene2659	rna5953	Gene	rRNA	26067187	28SrRNA-Psi:CR45859	FBgn0267519		28S ribosomal RNA pseudogene:CR45859	14.0218	9.00304	6.47579	0.0164436	0.157065	1.01894	7.29754	11.1071	0.260191	0.985155	7.22273	7.08295	7.58694	11.9323	11.3726	10.0164	169.819	122.069	178.721	4233.58	3073.74	1193.4
gene2666	rna5960	Gene	rRNA	26067189	18SrRNA-Psi:CR45861	FBgn0267521		18S ribosomal RNA pseudogene:CR45861	13.1603	8.5523	5.04053	0.0102112	0.132129	1.27764	6.89296	10.6111	0.715002	1.05884	6.12793	7.00663	7.54432	11.352	11.0829	9.39835	79.8618	116.489	172.198	2951.94	2341.73	791.643
gene2660	rna5954	Gene	rRNA	5740241	28SrRNA-Psi:CR40741	FBgn0085771		28S ribosomal RNA pseudogene:CR40741	11.3495	8.93204	6.00163	0.00826925	0.12435	1.0114	7.35002	10.8546	0.489942	0.884813	6.92315	7.24192	7.88498	11.5566	11.1465	9.86069	136.819	132.93	215.111	3422.46	2667.29	1068.93
gene5013	rna10543,rna10542,rna10541,rna10540	Gene	protein_coding	5740596	CG34166	FBgn0085195	NP_001097162.1,NP_001162980.1,NP_001285941.1,NP_001285942.1	CG34166	11.1847	5.5281	4.79984	0.0347074	0.200073	1.25702	4.05426	7.53771	1.23139	0.252543	5.42603	3.69243	3.04432	7.68509	7.68194	7.2461	47.9148	20.5688	13.7191	202.785	207.238	154.221
gene2662	rna5956	Gene	rRNA	26067188	28SrRNA-Psi:CR45860	FBgn0267520		28S ribosomal RNA pseudogene:CR45860	10.3627	9.74198	5.54169	0.00638377	0.114715	1.05433	8.20025	11.5736	0.635888	0.840988	7.61553	8.10799	8.87723	12.1757	11.9323	10.6127	228.354	230.839	393.216	5759.94	4570.92	1692.12
gene2661	rna5955	Gene	rRNA	5740375	28SrRNA-Psi:CR41609	FBgn0085819		28S ribosomal RNA pseudogene:CR41609	10.2438	8.54885	5.88003	0.0101952	0.132129	0.988758	7.0337	10.3904	0.44604	0.882434	6.75618	6.79671	7.54821	10.9341	10.8648	9.37222	123.403	103.229	173.128	2461.19	1915.35	766.293
gene11458	rna22934	Gene	protein_coding	39288	Sgs3	FBgn0003373	NP_524024.1	Salivary gland secretion 3	9.93295	2.70114	5.33491	0.00915546	0.127907	1.07536	1.51231	4.82453	0.903729	0.582811	2.54578	0.870349	1.1208	4.69364	4.3183	5.46166	4.95824	1.32133	1.97432	19.7761	18.8467	36.3011
gene385	rna932	Gene	protein_coding	31304	Sgs4	FBgn0003374	NP_476717.4	Salivary gland secretion 4	9.05599	1.38038	8.01177	0.00679053	0.115954	0.687235	0.51574	3.69461	0.24865	0.640676	0.777917	0.283289	0.486015	3.95046	2.96555	4.16783	0.772789	0.317588	0.615667	10.7524	7.03814	12.1949
gene17072	rna33605,rna33604	Gene	protein_coding	43497	Obp99b	FBgn0039685	NP_001263078.1,NP_651713.1	Odorant-binding protein 99b	8.82207	6.64795	4.43408	0.0472804	0.222983	1.22699	5.26039	8.40151	1.22698	0.00543298	6.26966	5.61687	3.89465	8.40735	8.40058	8.39661	87.8392	54.1963	22.1715	365.312	342.562	374.251
gene8438	rna17142,rna17141	Gene	protein_coding	37113	GstE8	FBgn0063492	NP_001286571.1,NP_611330.2	Glutathione S transferase E8	8.72086	3.30779	7.34378	0.0118656	0.138202	0.736915	2.09591	5.22038	0.709223	0.200118	2.91334	1.73029	1.64411	5.31168	4.9909	5.35858	6.87862	4.44027	4.10674	32.5223	30.6119	33.6192
gene16179	rna31909	Gene	ncRNA	3772365	RNaseMRP:RNA	FBgn0065098		Ribonuclease MRP RNA	8.65148	2.64371	5.20969	0.0106848	0.134424	1.03495	1.5114	4.62434	0.882779	0.540212	2.50227	0.808773	1.22315	5.18203	4.10349	4.58752	4.79956	1.18574	2.32711	29.1151	16.1519	17.4376
gene2656	rna5950	Gene	rRNA	5740420	18SrRNA-Psi:CR41602	FBgn0085813		18S ribosomal RNA pseudogene:CR41602	8.50177	9.48748	4.88455	0.016909	0.158932	1.09491	8.0684	11.1562	0.494417	0.976929	7.61326	7.9975	8.59443	11.8693	11.5566	10.0426	228.088	213.257	332.19	4073.84	3327.97	1208.47
gene10818	rna21604,rna21605	Gene	protein_coding	50310	CG8620	FBgn0040837	NP_001137895.1,NP_652453.1	CG8620	8.34403	2.30225	5.12095	0.0228063	0.175997	1.03523	1.23411	4.29486	0.978592	0.337728	2.35993	0.587217	0.7552	4.55264	3.91255	4.41938	4.28541	0.774734	1.11962	17.6632	14.1875	15.0689
gene13663	rna27072	Gene	SRP_RNA	3771948	7SLRNA:CR32864	FBgn0000003		Signal recognition particle 7SL RNA CR32864	7.61163	6.33933	3.68102	0.0300119	0.190057	1.37783	5.0421	7.97031	1.18215	0.707764	6.07557	3.75308	5.29765	8.78594	7.607	7.51798	77.2522	21.1612	48.1299	474.012	195.59	189.348
gene13660	rna27069	Gene	SRP_RNA	10178925	7SLRNA:CR42652	FBgn0261504		Signal recognition particle 7SL RNA CR42652	7.58541	6.34151	3.6614	0.0305566	0.191008	1.38285	5.04616	7.96939	1.18748	0.708646	6.08775	3.75308	5.29765	8.78594	7.607	7.51522	77.708	21.1612	48.1299	474.012	195.59	188.889
gene11171	rna22398,rna22397	Gene	protein_coding	39092	CG33926	FBgn0053926	NP_001027118.1,NP_001287004.1	CG33926	7.53401	1.93758	6.34772	0.00544376	0.110998	0.794961	0.967379	3.8808	0.671163	0.426033	1.72736	0.718843	0.455933	4.24519	3.41239	3.98482	2.44254	1.00598	0.557941	13.6478	9.78991	10.4713
gene5012	rna10538,rna10539	Gene	protein_coding	8673977	CG42586	FBgn0260954	NP_001162978.1,NP_001162979.1	CG42586	7.48721	2.22702	8.32109	0.0125478	0.140909	0.604562	1.20646	4.11089	0.598546	0.0850788	1.89477	0.916448	0.808169	4.01498	4.14044	4.17726	2.85078	1.40767	1.22851	11.2823	16.6298	12.2355
gene9721	rna19381	Gene	protein_coding	37963	Lcp9	FBgn0025578	NP_523854.1	Larval cuticle protein 9	7.46333	3.62852	4.10572	0.025	0.180968	1.22333	2.45757	5.35739	1.07692	0.580318	3.65413	1.56613	2.15245	5.94764	4.78754	5.337	12.3027	3.64507	6.91372	54.6043	26.4084	32.9552
gene5010	rna10536,rna10535	Gene	protein_coding	318935	CG31775	FBgn0028537	NP_001162976.1,NP_723882.1	CG31775	7.30297	2.21727	8.06277	0.0107056	0.134424	0.61621	1.20646	4.07495	0.598546	0.146484	1.89477	0.916448	0.808169	3.90714	4.14044	4.17726	2.85078	1.40767	1.22851	10.3538	16.6298	12.2355
gene4045	rna8734	Gene	protein_coding	50433	Peritrophin-15a	FBgn0040959	NP_524983.1	Peritrophin-15a	7.14827	2.50696	3.80097	0.0240167	0.179284	1.29305	1.4618	4.2994	0.727483	1.069	2.30102	1.01037	1.07401	3.82292	5.52378	3.55149	4.06509	1.64663	1.84851	9.67709	43.9411	7.08599
gene11146	rna22346	Gene	protein_coding	3772576	Hsp22	FBgn0001223	NP_001027114.1,NP_001027115.1	Heat shock protein 22	7.14181	4.60448	4.54151	0.0421157	0.214512	1.08171	3.39978	6.23607	1.07144	0.148746	4.43127	3.47564	2.29243	6.1857	6.11905	6.40346	22.8734	18.3272	7.87045	66.08	67.2547	80.6022
gene3933	rna8486	Gene	protein_coding	34075	TwdlE	FBgn0031957	NP_609157.3	TweedleE	7.13573	3.90405	13.6229	0.000168781	0.0732986	0.360458	2.7359	5.57096	0.251669	0.258056	2.92822	2.82842	2.45107	5.43879	5.86833	5.40577	6.94489	12.4391	8.91799	36.0661	56.0061	34.8841
gene12296	rna24489	Gene	protein_coding	39909	Ilp8	FBgn0036690	NP_648949.2	Insulin-like peptide 8	7.05327	1.295	11.6774	0.000478607	0.0732986	0.418024	0.504678	3.32297	0.249004	0.335769	0.785572	0.311061	0.417401	2.94785	3.42566	3.5954	0.78002	0.356535	0.494002	4.62668	9.88342	7.38329
gene13064	rna25862	Gene	protein_coding	40450	CG7130	FBgn0037151	NP_649380.1	CG7130	6.66312	3.67626	10.9876	0.000608381	0.0732986	0.431326	2.55448	5.29068	0.347445	0.255584	2.82371	2.16227	2.67746	4.99595	5.45136	5.42472	6.36352	7.03224	10.6723	25.2386	42.071	35.4544
gene12140	rna24193	Gene	protein_coding	39781	CG13071	FBgn0036585	NP_001189117.1	CG13071	6.51773	2.63771	9.28779	0.008407	0.124566	0.50433	1.61192	4.31629	0.492479	0.108685	2.09849	1.11374	1.62352	4.38169	4.19083	4.37635	3.41135	1.8995	3.98392	15.2478	17.1884	14.5773
gene5369	rna11199	Gene	protein_coding	14462793	CG43645	FBgn0263654	NP_001334742.1	CG43645	6.43774	2.29037	3.74327	0.0206772	0.170036	1.2431	1.31194	3.9985	0.934444	0.819818	2.36058	0.56748	1.00778	4.50891	3.05285	4.43374	4.28622	0.746664	1.67138	17.088	7.51267	15.2919
gene10692	rna21384	Gene	protein_coding	45017	Lcp65Af	FBgn0020639	NP_477274.1	Lcp65Af	6.28261	3.62902	5.72116	0.0232143	0.177072	0.802686	2.53789	5.18925	0.782595	0.178466	3.39955	1.87124	2.34287	5.21478	4.9994	5.35358	10.0029	5.19131	8.18236	29.9048	30.733	33.4994
gene9291	rna18597	Gene	protein_coding	37608	Obp58c	FBgn0034769	NP_611710.1	Odorant-binding protein 58c	6.25948	4.17361	3.35099	0.0496234	0.226838	1.36768	3.05527	5.70131	1.24895	0.557373	4.49648	2.38015	2.28918	5.92188	5.06741	6.11465	23.9716	8.60187	7.82849	53.7081	31.9644	62.7044
gene11858	rna23677,rna23678	Gene	protein_coding	5740216	CG34244	FBgn0085273	NP_001097604.1,NP_001261834.1	CG34244	6.19851	4.75232	4.20638	0.0465447	0.222045	1.08374	3.61519	6.24711	1.06609	0.194794	4.81222	2.76789	3.26547	6.30078	6.03111	6.40944	30.0635	11.7767	15.6411	72.1313	63.03	81.2137
gene16157	rna31874	Gene	protein_coding	42783	CG10184	FBgn0039094	NP_651161.1	CG10184	6.0653	2.57957	8.42699	0.0044262	0.10625	0.534513	1.58847	4.18905	0.485184	0.224277	2.14617	1.35571	1.26352	4.25589	3.93895	4.3723	3.54631	2.77875	2.48207	13.7512	14.4575	14.5203
gene2837	rna6314	Gene	protein_coding	33271	ninaA	FBgn0002936	NP_476656.1	neither inactivation nor afterpotential A	5.78769	2.50222	8.14201	0.00327808	0.0986459	0.538843	1.53798	4.07097	0.470401	0.26282	2.0335	1.09755	1.4829	4.18104	3.77101	4.26086	3.18852	1.86107	3.33983	12.9054	12.9254	13.1316
gene15676	rna30926	Gene	protein_coding	2768673	att-ORFB	FBgn0067782	NP_996245.1	alternative testis transcripts open reading frame B	5.76437	0.00955727	40.6559	0.000604447	0.0732986	0.107664	3.61433e-05	2.5272	6.11048e-05	0.107664	0.0001067	5.3e-07	1.2e-06	2.55475	2.61841	2.40844	0.000173075	7.03372e-10	1.2043e-07	3.28506	5.43043	2.45862
gene16681	rna32874	Gene	protein_coding	12798272	CG43117	FBgn0262577	NP_001247316.1	CG43117	5.72673	1.97087	4.03745	0.0230681	0.176369	1.08009	1.07974	3.59745	0.556789	0.925516	1.70248	0.629941	0.906809	3.18314	2.95148	4.65775	2.38565	0.844331	1.42379	5.61283	6.9789	18.6485
gene8184	rna16718	Gene	snoRNA	3772551	snoRNA:U3:54Ab	FBgn0065047		snoRNA:U3:54Ab	5.52278	2.95871	3.91668	0.017929	0.162474	1.09026	1.97253	4.43793	0.715847	0.82233	2.7839	1.7036	1.43009	4.8381	3.4921	4.98358	6.10327	4.30791	3.09982	22.2823	10.4577	24.2783
gene8181	rna16715	Gene	snoRNA	3772130	snoRNA:U3:54Aa	FBgn0065048		snoRNA:U3:54Aa	5.52278	2.95871	3.91668	0.017929	0.162474	1.09026	1.97253	4.43793	0.715847	0.82233	2.7839	1.7036	1.43009	4.8381	3.4921	4.98358	6.10327	4.30791	3.09982	22.2823	10.4577	24.2783
gene16886	rna33260	Gene	protein_coding	43357	CG4884	FBgn0039565	NP_001287572.1,NP_651604.1	CG4884	5.49019	3.75239	6.088	0.0205043	0.169469	0.698981	2.71992	5.17677	0.681973	0.153255	3.06237	1.93458	3.16281	5.10213	5.07514	5.35305	7.7506	5.59825	14.8014	27.3766	32.2648	33.4989
gene15900	rna31399,rna31398	Gene	protein_coding	42574	Cby	FBgn0067317	NP_001262813.1,NP_650989.6	Chibby	5.31885	2.0077	4.45426	0.0117425	0.137732	0.937568	1.13628	3.5474	0.709053	0.613416	1.90113	0.500846	1.00688	3.77716	2.85227	4.01276	2.87184	0.64098	1.67083	9.33759	6.43171	10.715
gene2839	rna6316,rna6317	Gene	protein_coding	33274	Lsp1beta	FBgn0002563	NP_001285556.1,NP_476624.1	Larval serum protein 1 beta	5.20556	2.99379	14.5226	0.000137321	0.0732986	0.283859	2.03161	4.41166	0.191713	0.209337	2.24991	1.95426	1.89065	4.40421	4.62462	4.20615	3.85527	5.74314	5.38617	15.6728	23.5408	12.5483
gene328	rna827,rna826	Gene	ncRNA	19835029	CR45197	FBgn0266707		CR45197	5.12305	3.14342	6.43739	0.00625592	0.114302	0.634178	2.17857	4.53558	0.54952	0.316559	1.72061	2.02719	2.78791	4.65652	4.77383	4.17637	2.43046	6.24194	11.655	19.1828	26.1304	12.2353
gene1056	rna2379,rna2380	Gene	protein_coding	31862	CG15369	FBgn0030105	NP_001285041.1,NP_572542.1	CG15369	4.98342	2.30989	3.89169	0.0185156	0.163445	1.03127	1.42559	3.74272	0.78491	0.668912	2.33158	0.99413	0.951053	4.47956	3.17369	3.57492	4.165	1.60066	1.53398	16.6754	8.24985	7.22776
gene7263	rna14891	Gene	protein_coding	36275	reb	FBgn0033667	NP_610713.2	rebuf	4.89723	1.28612	31.1957	0.000410116	0.0732986	0.127255	0.576623	2.86859	0.0354882	0.122206	0.543931	0.614366	0.571573	2.74533	2.98972	2.87073	0.474692	0.818832	0.770254	3.87289	7.1869	3.75211
gene13767	rna27248	Gene	snRNA	3772633	snRNA:7SK	FBgn0065099		small nuclear RNA 7SK	4.84966	2.73941	4.19917	0.022553	0.175102	0.939568	1.8278	4.10568	0.820275	0.458189	2.70682	1.08277	1.69381	4.53412	3.62263	4.16029	5.69948	1.82933	4.34631	17.3425	11.6202	12.1171
gene3663	rna7915	Gene	protein_coding	33856	CG9150	FBgn0031775	NP_608991.2	CG9150	4.75706	5.35201	21.3763	0.00029998	0.0732986	0.182315	4.34394	6.59401	0.164548	0.078503	4.52706	4.29627	4.20849	6.50744	6.61402	6.66058	24.5089	28.2224	26.4621	83.9425	97.0431	98.5886
gene10409	rna20852,rna20851	Gene	protein_coding	317942	CG32259	FBgn0052259	NP_001163341.1,NP_728929.2	CG32259	4.6793	1.59692	4.83941	0.00972635	0.130314	0.796803	0.833452	3.05975	0.489383	0.628808	1.37166	0.71348	0.415212	3.30574	2.34513	3.52837	1.72134	0.998024	0.492352	6.25928	4.28965	6.95129
gene8389	rna17078,rna17077	Gene	protein_coding	37080	Dgp-1	FBgn0027836	NP_611302.1,NP_725760.1	Dgp-1	4.67456	5.56537	16.6546	0.000225057	0.0732986	0.231379	4.56304	6.78787	0.124335	0.195133	4.70658	4.48872	4.49382	6.63791	7.00849	6.71722	27.6154	31.2034	30.9769	94.1762	126.858	102.651
gene4432	rna9474,rna9475,rna9473	Gene	protein_coding	34465	CG17104	FBgn0040496	NP_001260358.1,NP_001285809.1,NP_609433.1	CG17104	4.66283	2.38791	28.7081	0.000188199	0.0732986	0.134012	1.52294	3.74415	0.0529358	0.123114	1.51082	1.47712	1.58089	3.68934	3.88515	3.65796	1.9982	3.26453	3.79828	8.68721	13.9075	7.75778
gene12350	rna24580,rna24579	Gene	protein_coding	39952	qjt	FBgn0036730	NP_001261988.1,NP_648987.1	quijote	4.5536	1.17192	8.75386	0.00976781	0.130335	0.432724	0.509354	2.69636	0.0896494	0.423336	0.611957	0.446161	0.469942	2.9767	2.20939	2.903	0.551387	0.557509	0.58687	4.72388	3.83156	3.87855
gene10707	rna21401	Gene	protein_coding	5740348	Cpr65Ay	FBgn0085300	NP_001097524.1	Cuticular protein 65Ay	4.54933	3.03836	5.51498	0.0242917	0.179428	0.686432	2.13609	4.32174	0.666835	0.162852	2.721	1.40996	2.27731	4.13741	4.44613	4.38169	5.76191	3.00598	7.75699	12.4807	20.5169	14.6201
gene9205	rna18456	Gene	protein_coding	5740143	CG34207	FBgn0085236	NP_001097410.1	CG34207	4.54379	3.88637	12.6629	0.00114064	0.0850414	0.298717	2.94491	5.12881	0.134592	0.266677	2.83512	3.09507	2.90454	4.94998	5.43532	5.00113	6.42572	14.738	12.5158	24.2058	41.5583	24.8626
gene8242	rna16837,rna16836	Gene	protein_coding	5740534	CG34194	FBgn0085223	NP_001097358.1,NP_001286536.1	CG34194	4.53702	1.77036	6.37952	0.0129813	0.143498	0.592348	0.988592	3.17034	0.556964	0.201662	1.6279	0.729539	0.608337	3.25218	2.94062	3.31822	2.23519	1.03288	0.828142	5.9896	6.90633	5.77458
gene2337	rna5314	Gene	protein_coding	3772213	Tim9b	FBgn0027358	NP_001027074.1,NP_001027075.1	Translocase of inner membrane 9b	4.45521	1.49367	3.81808	0.0269045	0.185709	0.977828	0.764148	2.91964	0.50513	0.837252	0.186126	1.1208	0.985519	3.80496	2.81337	2.1406	0.152929	1.92124	1.62274	9.52258	6.28135	1.92787
gene2375	rna5399,rna5400	Gene	protein_coding	32991	Alr	FBgn0031068	NP_001259731.1,NP_608353.2	Augmenter of liver regeneration	4.42991	3.97014	11.0075	0.000680652	0.0743683	0.337878	3.03912	5.18639	0.276383	0.194356	2.74257	3.28954	3.08523	4.96489	5.32838	5.26591	5.87221	16.6184	14.0698	24.4896	38.6767	31.0268
gene8435	rna17138	Gene	protein_coding	37110	GstE5	FBgn0063495	NP_611327.1	Glutathione S transferase E5	4.40117	3.38924	4.84303	0.0241719	0.179428	0.76459	2.48487	4.62276	0.715978	0.268277	3.30934	2.01959	2.12569	4.74344	4.31534	4.80951	9.31032	6.17673	6.73351	20.4721	18.7971	21.3005
gene13533	rna26834	Gene	ncRNA	26067449	CR46133	FBgn0267808		CR46133	4.38171	4.61595	8.58117	0.00149478	0.0887264	0.430228	3.67163	5.80313	0.253462	0.347639	3.60125	3.4608	3.95285	5.50658	6.1857	5.7171	11.8401	18.2011	22.9503	38.3549	70.1524	44.9444
gene16742	rna32990,rna32991	Gene	protein_coding	43240	CG6330	FBgn0039464	NP_651515.1,NP_733175.1	CG6330	4.38147	3.11047	4.63365	0.0414789	0.21314	0.79672	2.22226	4.35368	0.791616	0.0900389	3.13067	1.85612	1.68	4.45554	4.2847	4.3208	8.16097	5.10763	4.29477	16.3881	18.4562	13.9011
gene6238	rna12762	Gene	protein_coding	246616	CG30441	FBgn0050441	NP_724409.3	CG30441	4.36514	2.80476	4.48191	0.0124789	0.140909	0.821611	1.93643	4.06246	0.647239	0.50609	2.68333	1.58603	1.53994	4.34803	3.47813	4.36122	5.58907	3.72362	3.57505	14.7833	10.3331	14.3768
gene9408	rna18798,rna18799	Gene	protein_coding	5740313	CG34423	FBgn0085452	NP_001097431.1,NP_001163263.1	CG34423	4.32839	3.18144	5.27164	0.0286316	0.187786	0.694521	2.2955	4.40933	0.680242	0.140106	3.0525	1.7355	2.09849	4.53992	4.26134	4.42672	7.66541	4.46786	6.56849	17.4352	18.1892	15.2106
gene7431	rna15184	Gene	protein_coding	3772247	CG33671	FBgn0061359	NP_001027412.1,NP_001260922.1	CG33671	4.29302	5.33117	11.8201	0.00604162	0.113223	0.308014	4.38279	6.48478	0.304696	0.0450846	4.68064	4.39605	4.07168	6.43348	6.51812	6.50274	27.0774	29.7169	24.4877	79.7601	88.3901	87.2237
gene13983	rna27628	Gene	protein_coding	5740866	CG34301	FBgn0085330	NP_001097710.1	CG34301	4.2836	2.30313	3.1537	0.0419247	0.214283	1.1527	1.48153	3.58036	0.961815	0.635318	2.59169	0.898962	0.953952	3.96358	2.84701	3.9305	5.1679	1.37591	1.54699	10.8606	6.39368	9.93023
gene4916	rna10376	Gene	protein_coding	10178864	CG42711	FBgn0261628	NP_001188801.2	CG42711	4.21386	2.13427	3.76819	0.0415486	0.213274	0.953839	1.33554	3.41068	0.887413	0.349725	2.33104	0.627463	1.04812	3.60061	3.00709	3.62435	4.16312	0.839904	1.77589	8.02833	7.28755	7.58267
gene12155	rna24211	Gene	protein_coding	39791	CG13046	FBgn0036595	NP_648863.2	CG13046	4.18441	4.75321	6.24442	0.0244976	0.180263	0.572788	3.83155	5.89657	0.572306	0.0234989	4.49172	3.52729	3.47564	5.9017	5.87093	5.91708	23.9138	18.8256	17.6105	52.5823	56.1205	53.6213
gene15874	rna31354	Gene	protein_coding	3885584	CG34034	FBgn0054034	NP_001163678.1	CG34034	4.18064	1.62975	5.23204	0.0067973	0.115954	0.683189	0.897083	2.96081	0.518894	0.444406	1.47553	0.743128	0.472589	2.95095	2.52141	3.41006	1.93684	1.06721	0.593164	4.63332	5.02233	6.28198
gene4907	rna10359,rna10360	Gene	protein_coding	34801	CG7953	FBgn0028533	NP_001285913.1,NP_609683.1	CG7953	4.14884	0.890245	4.25339	0.0461827	0.221288	0.835897	0.332299	2.38501	0.140885	0.823938	0.476304	0.194756	0.325839	1.5223	3.16374	2.46898	0.393452	0.20186	0.372403	1.35585	8.19469	2.597
gene16528	rna32587	Gene	protein_coding	43081	CG5116	FBgn0039339	NP_001287529.1,NP_651399.2	CG5116	4.14615	1.36488	7.68241	0.0101523	0.132106	0.462586	0.681552	2.73332	0.443033	0.133071	0.177751	0.856535	1.01037	2.87696	2.70879	2.61423	0.14553	1.28606	1.68064	4.33927	5.78525	2.97877
gene10143	rna20273,rna20274,rna20275	Gene	protein_coding	48422	CG5707	FBgn0026593	NP_001246563.1,NP_001246564.1,NP_652065.1	CG5707	4.10744	0.763223	18.972	9.89296e-05	0.0732986	0.186081	0.254111	2.29235	0.107097	0.152172	0.334815	0.294906	0.132611	2.43383	2.13136	2.31186	0.26639	0.331855	0.150733	2.99737	3.60432	2.25202
gene8039	rna16448	Gene	protein_coding	36838	jtb	FBgn0034126	NP_611126.1	jetboil	4.10201	2.03398	5.21484	0.0292822	0.18853	0.676343	1.25642	3.29275	0.662461	0.13633	2.01386	0.785148	0.970241	3.3835	3.13597	3.35876	3.14933	1.14387	1.58554	6.73813	7.97141	5.9685
gene8387	rna17074	Gene	protein_coding	8674039	CG42518	FBgn0260392	NP_001163187.1,NP_001163188.1	CG42518	4.06865	5.16197	3.27878	0.0321902	0.194897	1.06949	4.24801	6.27256	0.825343	0.68016	5.20083	3.78867	3.75453	6.70925	5.48889	6.61955	40.848	21.5372	20.5939	99.2262	43.1172	94.8266
gene12235	rna24340	Gene	protein_coding	39857	CG4101	FBgn0025558	NP_648908.1	CG4101	4.04662	3.97814	4.61971	0.0161137	0.156152	0.756119	3.09559	5.11231	0.651556	0.383655	3.84458	2.65961	2.78257	5.07923	4.74626	5.51143	14.2627	10.8219	11.6146	26.89	25.7418	38.2265
gene9090	rna18260	Gene	protein_coding	7354406	CG42363	FBgn0259709	NP_001137730.1,NP_001286688.1	CG42363	4.03375	1.66014	9.05761	0.000823882	0.0764074	0.38477	0.93513	2.94725	0.273615	0.270523	0.810091	0.746374	1.24892	3.12154	2.63561	3.08461	0.819618	1.06925	2.41396	5.29441	5.48187	4.62307
gene11145	rna22344,rna22341,rna22342,rna22343	Gene	protein_coding	3771872	CG4456	FBgn0001228	NP_001027116.1,NP_001027117.1,NP_001189076.1,NP_001189077.1	CG4456	3.9808	5.744	3.5497	0.0440348	0.217601	0.972498	4.83327	6.82633	0.890951	0.38982	5.76454	3.98902	4.74626	6.86985	6.41658	7.19256	61.5781	23.9064	35.3985	112.831	82.5607	147.637
gene8876	rna17869	Gene	protein_coding	3772580	CG13430	FBgn0034518	NP_001027441.1,NP_001027442.1	CG13430	3.9777	1.38881	11.8838	0.000287302	0.0732986	0.290322	0.713048	2.70498	0.206299	0.204274	0.547042	0.944006	0.648098	2.76872	2.47644	2.86979	0.476458	1.45866	0.920394	3.96665	4.82069	3.75012
gene12896	rna25537	Gene	protein_coding	40326	CG10581	FBgn0037046	NP_649279.2	CG10581	3.97066	2.67701	8.99593	0.00129602	0.0874234	0.38303	1.86115	3.85052	0.224117	0.310617	2.11884	1.7117	1.7529	3.98243	3.49572	4.07342	3.46828	4.33686	4.65954	11.0523	10.5047	11.198
gene2903	rna6422	Gene	ncRNA	19835193	CR44898	FBgn0266203		CR44898	3.9693	2.51661	4.38718	0.0206506	0.170036	0.785209	1.71152	3.70041	0.689772	0.375191	2.2671	0.939483	1.92799	3.71221	4.06956	3.31946	3.92603	1.45087	5.59677	8.89463	15.7079	5.77746
gene13570	rna26899,rna26900	Gene	protein_coding	40760	Osi6	FBgn0027527	NP_001287192.1,NP_649625.2	Osiris 6	3.93577	2.46926	17.4596	0.00183916	0.0915722	0.19609	1.67138	3.64803	0.189892	0.0489121	1.46152	1.83133	1.7213	3.68324	3.59218	3.66867	1.89636	4.96024	4.48749	8.64607	11.3658	7.79161
gene16505	rna32548	Gene	protein_coding	318734	CG31436	FBgn0051436	NP_733096.1	CG31436	3.89678	3.10377	8.81371	0.0052633	0.109832	0.385624	2.27402	4.2363	0.359057	0.140655	2.52199	1.86227	2.43778	4.27628	4.07998	4.35264	4.8619	5.13107	8.84375	13.9539	15.8319	14.2661
gene12032	rna23981	Gene	protein_coding	39706	Eig71Ee	FBgn0004592	NP_524092.2	Ecdysone-induced gene 71Ee	3.84729	1.11784	4.24668	0.0249447	0.180835	0.792815	0.509363	2.45321	0.353926	0.709431	0.905185	0.223376	0.399529	2.37192	1.78792	3.19978	0.96561	0.235421	0.468446	2.84144	2.64266	5.14115
gene3671	rna7928	Gene	protein_coding	19834937	CG45075	FBgn0266445	NP_001285664.1	CG45075	3.8364	0.904477	13.1453	0.00153194	0.0898429	0.255585	0.356298	2.29605	0.101354	0.23463	0.243714	0.440271	0.384909	2.27801	2.07096	2.53918	0.202391	0.551267	0.440768	2.63309	3.40932	2.7959
gene8456	rna17186	Gene	protein_coding	19834964	CG45087	FBgn0266488	NP_001286576.1	CG45087	3.83089	4.0846	6.72329	0.00524579	0.109832	0.499184	3.22909	5.16676	0.430032	0.25349	2.73945	3.40237	3.54544	4.90635	5.41271	5.18124	5.85745	17.6352	18.3781	23.3037	40.9779	28.8144
gene4905	rna10356,rna10357	Gene	protein_coding	34799	CG8997	FBgn0028920	NP_001285912.1,NP_609681.1	CG8997	3.80888	1.01669	4.5916	0.0416502	0.21346	0.7278	0.436839	2.36621	0.0928272	0.721856	0.499321	0.481022	0.330173	1.62136	3.06263	2.41463	0.421571	0.608141	0.377223	1.50291	7.55718	2.47835
gene3581	rna7739,rna7740,rna7742,rna7741	Gene	protein_coding	33798	CG7236	FBgn0031730	NP_001188702.1,NP_001285634.1,NP_001285635.1,NP_608950.3	CG7236	3.79414	1.26724	11.3482	0.0018367	0.0915722	0.29362	0.629065	2.55284	0.125779	0.265316	0.535455	0.772038	0.579702	2.74392	2.24991	2.66468	0.461203	1.11807	0.780413	3.87113	3.96125	3.1257
gene9278	rna18579	Gene	protein_coding	37600	CG30269	FBgn0050269	NP_001303360.1,NP_611704.2	CG30269	3.79024	1.41495	3.67927	0.0335614	0.19758	0.904936	0.749378	2.67167	0.42797	0.79734	1.22315	0.390774	0.634215	1.93458	2.56243	3.518	1.45461	0.487766	0.887206	1.96576	5.18425	6.88357
gene14964	rna29507	Gene	protein_coding	41849	CG4338	FBgn0038313	NP_650441.1	CG4338	3.77026	3.85877	6.29111	0.00488576	0.109326	0.52714	3.01841	4.93308	0.43506	0.297658	3.52003	2.79129	2.74392	4.92734	4.63834	5.23357	11.114	12.0528	11.2434	23.7619	23.723	30.3385
gene4702	rna9982,rna9983	Gene	protein_coding	34657	CG5435	FBgn0032431	NP_001285873.1,NP_609567.2	CG5435	3.7144	2.23339	9.19628	0.010576	0.13434	0.356557	1.47914	3.37227	0.0432417	0.353925	1.45934	1.52873	1.44934	3.16487	3.171	3.78093	1.8958	3.47402	3.19242	5.49576	8.23647	8.65365
gene7853	rna16063,rna16064	Gene	protein_coding	36700	CG8157	FBgn0034010	NP_001286449.1,NP_611030.1	CG8157	3.70883	2.54194	3.67256	0.0305991	0.191008	0.891816	1.7666	3.65756	0.767726	0.453797	2.63881	1.19325	1.46773	3.1339	3.90317	3.93562	5.36254	2.18254	3.27613	5.3442	14.089	9.9906
gene10489	rna21013	Gene	protein_coding	317939	CG32249	FBgn0052249	NP_729001.2	CG32249	3.68285	2.42255	6.9784	0.0154604	0.152676	0.466823	1.65826	3.53908	0.455758	0.101038	1.14139	2.00243	1.83096	3.46478	3.65413	3.49834	1.31542	6.04193	5.10783	7.21574	11.9261	6.79995
gene16394	rna32363,rna32362	Gene	protein_coding	326120	HDAC11	FBgn0051119	NP_001247296.1,NP_733048.1	Histone deacetylase 11	3.64204	2.4876	12.1688	0.000266051	0.0732986	0.26542	1.72422	3.58897	0.192624	0.182603	1.50391	1.86083	1.80792	3.38124	3.66151	3.72415	1.98841	5.12758	4.99147	6.72086	11.9686	8.17378
gene6535	rna13405	Gene	protein_coding	35708	CG2064	FBgn0033205	NP_610310.2	CG2064	3.6156	4.12607	4.71385	0.0322547	0.194897	0.681319	3.30183	5.15606	0.657824	0.177376	4.04929	2.81101	3.04519	5.26785	4.95154	5.24879	16.8648	12.2234	13.7213	31.3895	29.7404	30.6662
gene8004	rna16386	Gene	protein_coding	36814	prim	FBgn0034103	NP_611108.1	primacord	3.60968	3.06659	3.9951	0.0298596	0.189899	0.802866	2.2774	4.12927	0.7214	0.352386	3.10065	1.75574	1.9758	4.16829	3.759	4.46052	7.98394	4.59807	5.87227	12.764	12.8158	15.6632
gene3821	rna8235	Gene	protein_coding	33987	MME1	FBgn0031881	NP_609093.1	Mitochondrial Magnesium Exporter 1	3.60052	3.15067	4.56611	0.0343928	0.1992	0.701075	2.35929	4.2075	0.676593	0.183651	3.14023	1.94933	1.98832	4.23527	4.01155	4.37569	8.21476	5.71013	5.93378	13.5205	15.1677	14.5652
gene4922	rna10385	Gene	protein_coding	3885611	NimB3	FBgn0054003	NP_001033905.1	Nimrod B3	3.575	1.48896	4.67527	0.0106058	0.13434	0.680906	0.830746	2.66869	0.42557	0.531528	1.31945	0.630922	0.54186	2.47149	2.26395	3.27064	1.62457	0.845877	0.708638	3.08006	4.00252	5.49809
gene11143	rna22339,rna22338	Gene	protein_coding	39070	Fdx1	FBgn0011769	NP_001189075.1,NP_523993.1	Ferredoxin 1	3.54559	4.0472	14.5718	0.00130323	0.0874234	0.217047	3.23589	5.06192	0.20071	0.082613	3.00662	3.32122	3.37984	4.98084	5.05893	5.14599	7.43009	16.8973	16.732	24.9093	31.8033	28.0029
gene12334	rna24553	Gene	ncRNA	43918	noe	FBgn0026197		noe	3.50761	2.64204	5.14328	0.00726269	0.120153	0.609701	1.88757	3.69806	0.394769	0.464643	2.26944	1.91222	1.48105	4.06956	3.17707	3.84755	3.93284	5.4726	3.33191	11.8159	8.2732	9.17841
gene12139	rna24192	Gene	protein_coding	5740480	CG34247	FBgn0085276	NP_001097617.1	CG34247	3.50333	3.83993	5.04917	0.00850302	0.125029	0.62046	3.04062	4.84935	0.379447	0.490908	3.28037	3.23834	2.60315	5.07276	4.28647	5.18881	9.12875	16.1592	10.0386	26.7973	18.4822	28.9704
gene3127	rna6837,rna6839,rna6838	Gene	protein_coding	33474	daw	FBgn0031461	NP_001259967.1,NP_523461.1,NP_722840.1	dawdle	3.49086	1.46624	14.2298	0.000468652	0.0732986	0.219532	0.81957	2.62315	0.112871	0.188294	0.783764	0.946001	0.728946	2.52141	2.84043	2.50762	0.7775	1.46369	1.05699	3.2007	6.37159	2.69592
gene6762	rna13851,rna13852	Gene	protein_coding	5740281	CG34219	FBgn0085248	NP_001097233.1,NP_001286217.1	CG34219	3.46504	2.33848	6.13166	0.00887246	0.127149	0.506444	1.60798	3.40085	0.450722	0.230944	1.11858	2.00604	1.69931	3.14663	3.59771	3.4582	1.28513	6.06516	4.37797	5.40779	11.3961	6.54199
gene7753	rna15850	Gene	protein_coding	36624	CG10131	FBgn0033949	NP_610974.1	CG10131	3.46112	5.94892	3.87025	0.0478324	0.224213	0.80163	5.12034	6.91158	0.771688	0.217047	5.98418	4.49912	4.87772	6.81544	6.7592	7.16009	72.2333	31.3751	38.2158	107.736	107.434	143.99
gene7444	rna15221,rna15222	Gene	protein_coding	36401	wuc	FBgn0033770	NP_001097291.1,NP_610814.1	Wake-up-call	3.42863	1.24213	3.92575	0.0178478	0.162474	0.784296	0.638561	2.41619	0.593027	0.513263	1.29041	0.13097	0.494305	2.56931	1.84379	2.83547	1.58132	0.135144	0.633791	3.32549	2.79597	3.63737
gene16747	rna33007	Gene	protein_coding	30522402	CG46313	FBgn0284229	NP_001334703.1	CG46313	3.42064	0.637854	3.40513	0.0492199	0.226611	0.902497	0.205507	1.97977	0.355949	0.829338	1.4e-07	0.616522	0	2.59626	1.0369	2.30616	3.3661e-07	0.82359	3.60155e-23	3.40321	1.15652	2.24317
gene15944	gene15944	Gene	pseudogene	14462505	CR43697	FBgn0263835			3.42036	2.87984	5.33718	0.0213432	0.172359	0.575756	2.12629	3.90044	0.546195	0.182118	1.60158	2.0856	2.6917	3.78324	4.11025	3.80783	2.1618	6.54998	10.7501	9.38522	16.2344	8.84712
gene905	rna2019	Gene	protein_coding	31721	CG2233	FBgn0029990	NP_572433.1	CG2233	3.41468	1.74794	5.67538	0.0198985	0.167909	0.540715	1.07373	2.84548	0.517134	0.157939	1.58389	1.08742	0.549893	3.01344	2.69997	2.82304	2.12481	1.84472	0.732051	4.82554	5.75216	3.60237
gene10042	rna20058	Gene	protein_coding	38192	CG13926	FBgn0035243	NP_647633.1	CG13926	3.39403	3.24719	7.08726	0.00238068	0.0951952	0.430859	2.48321	4.24621	0.274647	0.331976	2.76212	2.21304	2.47447	4.13408	3.98482	4.61973	5.97014	7.38519	9.06764	12.4467	14.9132	18.0527
gene12195	rna24260	Gene	protein_coding	39817	CG4842	FBgn0036620	NP_648885.1	CG4842	3.38011	1.39873	3.09211	0.0482049	0.224669	0.984225	0.77321	2.53028	0.501669	0.846775	1.29094	0.28931	0.739382	2.81101	1.57879	3.20104	1.58187	0.325108	1.08055	4.09901	2.14787	5.15863
gene2112	rna4830	Gene	protein_coding	32767	CG32554	FBgn0052554	NP_728102.1	CG32554	3.37301	3.88994	3.49104	0.0466891	0.222193	0.870252	3.11056	4.8646	0.800493	0.341393	4.01155	2.4813	2.83884	4.62858	4.70917	5.25605	16.3346	9.41423	12.0378	18.7097	25.0032	30.7838
gene16472	rna32508	Gene	protein_coding	43034	CG10420	FBgn0039296	NP_651356.1	CG10420	3.34555	3.94314	5.48938	0.0296134	0.189323	0.549727	3.16709	4.90934	0.545646	0.066854	3.79061	2.77693	2.93374	4.94586	4.94998	4.83218	13.7399	11.8555	12.8092	24.1398	29.6862	21.7752
gene7284	rna14929	Gene	protein_coding	12798408	CG43191	FBgn0262820	NP_001246272.1	CG43191	3.34198	2.82057	3.7712	0.0395332	0.209404	0.799476	2.08145	3.82215	0.73731	0.309088	2.88298	1.43211	1.92925	3.96607	3.46734	4.03303	6.71632	3.08124	5.60532	10.8811	10.2507	10.8585
gene5574	rna11562	Gene	protein_coding	35172	Ttc19	FBgn0032744	NP_609934.3	Tetratricopeptide repeat domain 19	3.33753	3.58112	5.2638	0.0169949	0.159353	0.572145	2.81575	4.55454	0.525224	0.226914	3.40026	2.38342	2.66358	4.64539	4.29627	4.72195	10.0051	8.63668	10.5735	19.0028	18.5506	19.7471
gene7308	rna14969,rna14970	Gene	ncRNA	26067505	CR46194	FBgn0267913		CR46194	3.32484	3.80197	11.2295	0.00497068	0.1094	0.267343	3.03285	4.76613	0.0664054	0.258964	3.10896	3.00288	2.98671	4.49258	4.79832	5.0075	8.02644	14.0056	13.2453	16.8433	26.5894	24.9693
gene9333	rna18691,rna18690	Gene	protein_coding	37647	CG9849	FBgn0034803	NP_001188993.1,NP_611740.1	CG9849	3.29613	4.3606	4.0503	0.0474238	0.22324	0.735864	3.58428	5.30505	0.717843	0.161855	4.40717	3.08657	3.25911	5.15319	5.28663	5.47533	22.3165	14.656	15.5966	28.5192	37.3442	36.9444
gene12497	rna24807,rna24809,rna24808	Gene	protein_coding	40033	GNBP2	FBgn0040322	NP_524141.1,NP_730350.1,NP_730351.1	Gram-negative bacteria binding protein 2	3.27567	2.35039	10.248	0.000511976	0.0732986	0.289315	1.64548	3.35727	0.206432	0.202704	1.84938	1.43661	1.65046	3.25749	3.2238	3.59052	2.74115	3.10065	4.15441	6.01151	8.5965	7.33555
gene9323	rna18662,rna18663	Gene	protein_coding	37637	asrij	FBgn0034793	NP_001261143.1,NP_611733.1	asrij	3.2752	6.91711	4.5585	0.041954	0.214283	0.650334	6.11406	7.82564	0.644447	0.0873038	6.83127	5.58364	5.92726	7.90129	7.73011	7.84552	128.886	53.5674	67.9829	246.38	214.388	243.604
gene8454	rna17183,rna17184	Gene	protein_coding	37130	CG10924	FBgn0034356	NP_001097367.1,NP_611341.1	CG10924	3.25676	2.03381	8.70424	0.0010232	0.0821414	0.338965	1.35323	3.05667	0.2248	0.253697	1.14028	1.58825	1.33117	3.00515	2.83268	3.33217	1.31392	3.73026	2.74456	4.81124	6.34554	5.83115
gene13309	rna26345	Gene	ncRNA	19836199	CR45187	FBgn0266697		CR45187	3.23463	1.84256	6.32993	0.0117395	0.137732	0.463419	1.18103	2.87464	0.172302	0.430196	1.01695	1.16563	1.36052	3.07398	2.38093	3.169	1.11212	2.08887	2.85502	5.07906	4.39893	4.96388
gene11153	gene11153	Gene	pseudogene	12798375	CR43483	FBgn0263494			3.1893	3.24896	16.0738	0.00027934	0.0732986	0.180302	2.51833	4.19156	0.153217	0.0950427	2.38163	2.48941	2.68394	4.0867	4.21596	4.27203	4.35147	9.48368	10.7106	11.9706	17.5865	13.2085
gene4912	rna10369	Gene	protein_coding	34806	Ance-2	FBgn0032535	NP_788042.1	Ance-2	3.18496	1.654	10.3461	0.00293303	0.0969848	0.279791	1.01747	2.68875	0.110581	0.257011	0.892471	1.10254	1.0574	2.61639	2.47567	2.97418	0.944302	1.87018	1.79869	3.4625	4.81672	4.14657
gene17200	rna33833	Gene	protein_coding	43599	CecC	FBgn0000279	NP_524591.1	Cecropin C	3.18318	2.23901	3.14437	0.0390259	0.20932	0.920165	1.55449	3.22496	0.741389	0.545018	2.40578	1.0505	1.20719	2.8574	2.96634	3.85114	4.43504	1.74534	2.28312	4.26256	7.0421	9.23163
gene8178	rna16712	Gene	protein_coding	12798325	CG43103	FBgn0262563	NP_001246385.1	CG43103	3.17782	3.76511	3.97997	0.0267893	0.185354	0.725917	3.02236	4.6904	0.637173	0.347801	3.67875	2.40633	2.98201	4.97492	4.30268	4.7936	12.5285	8.82188	13.2051	24.8001	18.6154	21.0213
gene7698	rna15770	Gene	protein_coding	36597	Arc2	FBgn0033928	NP_610956.1	Arc2	3.16822	4.28865	4.19391	0.0476105	0.223685	0.687083	3.53674	5.20041	0.677555	0.114027	4.28741	2.97049	3.35232	5.27008	5.06882	5.26233	20.2221	13.6607	16.4544	31.4305	31.9786	30.9152
gene17054	rna33575,rna33574	Gene	protein_coding	43482	CG7568	FBgn0039673	NP_001097972.3,NP_001263071.1	CG7568	3.1681	3.64306	6.22636	0.0162301	0.156609	0.462786	2.90501	4.56863	0.442842	0.134397	3.31732	2.43692	2.96079	4.67609	4.61186	4.41794	9.36978	9.04851	13.0067	19.5277	23.2887	15.0639
gene15026	rna29633,rna29632	Gene	protein_coding	41900	CG5399	FBgn0038353	NP_001262611.1,NP_650481.1	CG5399	3.15682	2.50586	3.58261	0.0297525	0.189854	0.801807	1.81026	3.46873	0.67177	0.437742	2.58543	1.39793	1.44743	3.62212	2.97494	3.80914	5.14364	2.95257	3.18431	8.17129	7.08417	8.85902
gene6381	rna13038	Gene	protein_coding	5740170	CG34215	FBgn0085244	NP_001097204.1	CG34215	3.14615	2.04305	5.23655	0.0267981	0.185354	0.546943	1.37721	3.03079	0.530607	0.132678	1.89398	1.40388	0.83377	3.05503	3.14968	2.88767	2.84974	2.97266	1.27833	5.00265	8.07504	3.82646
gene14649	rna28901,rna28902	Gene	protein_coding	14462463	CG44194	FBgn0265083	NP_001262518.1,NP_001287308.1	CG44194	3.14246	7.46591	4.24144	0.0467466	0.222251	0.674573	6.68551	8.33741	0.665561	0.109895	7.45126	6.24607	6.35922	8.41227	8.21124	8.3887	201.144	75.9028	85.6942	367.245	291.849	371.894
gene17195	rna33830	Gene	protein_coding	43596	CecA1	FBgn0000276	NP_524588.1	Cecropin A1	3.13397	2.68387	2.92038	0.0498057	0.226934	0.977408	1.98352	3.63151	0.55706	0.803126	2.62035	1.58667	1.74354	4.50288	2.92097	3.47068	5.28339	3.72385	4.60248	17.006	6.78948	6.63403
gene965	rna2149	Gene	protein_coding	31782	CG12116	FBgn0030041	NP_572481.1	CG12116	3.12246	1.06414	3.74927	0.0242187	0.179428	0.758869	0.522908	2.16559	0.436552	0.620729	1.02695	0.276746	0.265028	2.32575	1.48047	2.69054	1.12392	0.309759	0.293454	2.73342	1.95643	3.20702
gene9789	rna19534	Gene	protein_coding	38015	Lsp1gamma	FBgn0002564	NP_523868.1	Larval serum protein 1 gamma	3.10385	2.78237	5.59835	0.017328	0.160422	0.505555	2.08282	3.71688	0.175608	0.474075	2.05821	1.92082	2.26944	3.85345	4.10768	3.18951	3.27364	5.52195	7.70822	9.90103	16.1861	5.08354
gene7869	rna16096	Gene	protein_coding	36708	Mtk	FBgn0014865	NP_523752.1	Metchnikowin	3.08499	3.28494	3.10837	0.0396947	0.209563	0.905635	2.57133	4.1966	0.544679	0.723532	2.83884	1.94462	2.93054	3.36114	4.61108	4.61758	6.44629	5.6913	12.779	6.59834	23.264	17.97
gene191	rna457	Gene	protein_coding	31126	CG14798	FBgn0029588	NP_569938.2	CG14798	3.05526	1.93389	6.02325	0.0114738	0.137513	0.463345	1.28935	2.90064	0.422914	0.189294	1.77751	1.03385	1.05669	3.03706	2.68453	2.98034	2.57273	1.70636	1.7964	4.91912	5.67464	4.16064
gene13154	rna26015,rna26016	Gene	protein_coding	40504	CG33169	FBgn0053169	NP_001137999.1,NP_788568.1	CG33169	3.05524	6.21816	5.28651	0.0217343	0.173706	0.527915	5.46449	7.07578	0.500585	0.167658	6.03952	5.12607	5.22788	6.94937	7.01199	7.26596	75.2725	42.2064	46.3792	119.557	127.198	156.536
gene9213	rna18472	Gene	ncRNA	19836258	CR45327	FBgn0266866		CR45327	3.05157	1.92526	13.1676	0.00459073	0.107307	0.211718	1.28192	2.89147	0.0353499	0.208746	1.28498	1.31563	1.24513	3.0198	2.6506	3.004	1.57465	2.59618	2.40106	4.84281	5.54353	4.28707
gene10471	rna20978	Gene	protein_coding	38538	CG11342	FBgn0035537	NP_647896.1	CG11342	3.04949	3.39422	4.59909	0.0353717	0.201903	0.605799	2.68393	4.2925	0.588092	0.145397	3.16487	2.02828	2.85864	4.3183	4.13593	4.42327	8.36211	6.24737	12.1965	14.3994	16.5725	15.1533
gene7882	rna16118	Gene	protein_coding	36720	CG8187	FBgn0034027	NP_611045.1	CG8187	3.03199	3.73011	10.8785	0.000695388	0.0743683	0.254792	3.01483	4.6151	0.207904	0.14729	3.2148	2.79981	3.02988	4.47721	4.59781	4.77027	8.71472	12.1199	13.5716	16.6485	23.0847	20.6326
gene12965	rna25677,rna25676	Gene	ncRNA	19835596	CR43933	FBgn0264554		CR43933	3.01905	3.98183	4.40261	0.024227	0.179428	0.62714	3.26377	4.85787	0.567347	0.26725	3.87178	3.171	2.74852	4.88049	5.11308	4.58002	14.6125	15.5008	11.2946	22.893	33.2445	17.2777
gene10899	rna21783,rna21782,rna21784	Gene	protein_coding	318000	CG32373	FBgn0052373	NP_001261534.1,NP_729293.1,NP_996019.1	CG32373	3.01622	1.78984	11.7195	0.000350139	0.0732986	0.235395	1.16264	2.75538	0.15239	0.17941	1.00486	1.17407	1.309	2.95951	2.68394	2.6227	1.10585	2.11171	2.66687	4.6567	5.67296	3.00845
gene14307	rna28311	Gene	protein_coding	41314	CG14695	FBgn0037850	NP_650032.1	CG14695	3.01329	0.879008	6.42354	0.0212169	0.171905	0.42909	0.389972	1.98131	0.0597409	0.424911	0.321097	0.421065	0.427753	2.32682	1.50687	2.11024	0.25567	0.524606	0.508041	2.73665	2.0102	1.86778
gene880	rna1979	Gene	protein_coding	19835262	CG45089	FBgn0266490	NP_001284989.1,NP_001284990.1,NP_001284991.1	CG45089	3.00742	2.47903	4.63979	0.0110655	0.135434	0.593002	1.8089	3.39742	0.466063	0.366655	2.34663	1.52129	1.55879	3.67419	2.98158	3.53651	4.24281	3.44884	3.65431	8.59144	7.13512	7.00046
gene14369	rna28410	Gene	protein_coding	41361	KP78b	FBgn0026063	NP_001163587.1,NP_650065.1	KP78b	2.99683	1.89566	4.5978	0.010958	0.135001	0.596501	1.26263	2.84606	0.46085	0.378722	1.05872	1.79026	0.93891	2.66223	3.28161	2.59435	1.18234	4.7566	1.50444	3.6363	8.92173	2.93343
gene1375	rna3100,rna3101	Gene	protein_coding	32150	CG1840	FBgn0030351	NP_001259474.1,NP_572764.1	CG1840	2.97724	4.66324	6.13845	0.0048284	0.109326	0.444119	3.94219	5.51616	0.35993	0.260177	4.35683	3.71031	3.75943	5.62974	5.21851	5.70024	21.4369	20.7401	20.6346	42.2451	35.6416	44.3054
gene8431	rna17136	Gene	protein_coding	37108	GstE3	FBgn0063497	NP_611325.2	Glutathione S transferase E3	2.97428	3.81929	4.89848	0.0227372	0.175899	0.556034	3.11312	4.68566	0.518269	0.201423	3.70601	2.74621	2.88714	4.76112	4.4574	4.83845	12.7956	11.5881	12.3872	20.877	20.6094	21.8474
gene13632	rna27024,rna27025	Gene	protein_coding	40816	agt	FBgn0024912	NP_001303422.1,NP_477366.1	O-6-alkylguanine-DNA alkyltransferase	2.96917	5.23216	9.9001	0.00137281	0.0880711	0.274686	4.5057	6.07576	0.233454	0.144748	4.77383	4.39569	4.34757	5.99338	5.991	6.24289	29.1436	29.702	28.5848	56.8091	61.7054	70.425
gene10690	rna21382	Gene	protein_coding	38702	Lcp65Ag2	FBgn0020637	NP_477272.1	Lcp65Ag2	2.96075	1.11966	11.621	0.000315251	0.0732986	0.233398	0.583293	2.14925	0.167731	0.1623	0.531598	0.447495	0.770786	2.0646	2.04679	2.33638	0.457423	0.55791	1.14984	2.18612	3.34969	2.29809
gene6832	rna13993	Gene	protein_coding	35941	CG8026	FBgn0033391	NP_001188893.1,NP_610468.1,NP_724769.2	CG8026	2.9559	3.00007	6.72299	0.0111913	0.135653	0.402832	2.31846	3.88206	0.377919	0.139465	2.74682	2.17643	2.03213	3.88237	3.74244	4.02137	5.89288	7.11727	6.15197	10.1525	12.6623	10.7667
gene3545	rna7674	Gene	protein_coding	33776	CG31648	FBgn0051648	NP_723086.1	CG31648	2.94233	4.49166	4.47594	0.0216601	0.173458	0.602495	3.78014	5.3371	0.538823	0.269574	4.36815	3.31004	3.66222	5.35744	5.05793	5.59593	21.6607	16.8076	19.5713	33.942	31.7925	40.9784
gene12864	rna25489	Gene	ncRNA	26067270	CR45943	FBgn0267605		CR45943	2.93903	1.6548	3.46466	0.0492409	0.226611	0.777546	1.05075	2.60609	0.720465	0.292417	1.85268	0.458085	0.841482	2.41743	2.4579	2.94294	2.7469	0.576386	1.29241	2.95556	4.73353	4.03435
gene14735	rna29046,rna29047,rna29045	Gene	protein_coding	41661	CG9759	FBgn0038160	NP_001287315.1,NP_650296.1,NP_731821.1	CG9759	2.93355	8.35885	4.91909	0.0322573	0.194897	0.5467	7.61849	9.17114	0.533973	0.117276	7.38186	7.24373	8.2299	9.14246	9.3001	9.07087	190.84	133.133	265.687	638.201	658.12	611.194
gene7229	rna14846,rna14845	Gene	protein_coding	36248	Tret1-1	FBgn0050035	NP_610693.1,NP_725068.1	Trehalose transporter 1-1	2.93105	2.07205	17.4241	0.000152797	0.0732986	0.154219	1.43678	2.9882	0.0866027	0.127607	1.49284	1.48047	1.33704	2.90876	2.92045	3.13539	1.96332	3.27892	2.76582	4.46791	6.78866	4.82819
gene9416	rna18809	Gene	ncRNA	19835531	CR44784	FBgn0266011		CR44784	2.9237	1.58656	3.6677	0.0263094	0.184053	0.730936	0.991349	2.53914	0.601528	0.415248	1.65046	0.472011	0.851577	2.64885	2.08006	2.88852	2.29853	0.592767	1.3166	3.59848	3.44529	3.82718
gene16643	rna32805	Gene	protein_coding	43167	CG14543	FBgn0039404	NP_651458.1	CG14543	2.92284	5.99799	13.0021	0.00235495	0.0951952	0.206129	5.274	6.82137	0.0687675	0.19432	5.19463	5.31569	5.31168	6.66945	6.75432	7.04033	40.622	46.5477	48.4566	96.9284	106.641	133.019
gene11280	rna22641,rna22640,rna22643,rna22642,rna22639	Gene	protein_coding	44135	ect	FBgn0000451	NP_001261677.1,NP_001287019.1,NP_524706.2,NP_729596.1,NP_729597.2	ectodermal	2.90462	2.13601	16.7899	0.000109767	0.0732986	0.158697	1.50111	3.03946	0.0975567	0.125169	1.40676	1.60158	1.49498	3.17303	2.92486	3.02048	1.78812	3.82964	3.37593	5.56619	6.81964	4.3726
gene6489	rna13300,rna13301	Gene	protein_coding	246656	CG30503	FBgn0050503	NP_001137612.1,NP_724557.1	CG30503	2.89019	2.45457	4.96478	0.0102705	0.132294	0.534173	1.80561	3.33677	0.305149	0.438434	2.10959	1.80792	1.49931	3.46391	2.84882	3.69758	3.43805	4.85232	3.38432	7.21105	6.40035	7.99005
gene10691	rna21383	Gene	protein_coding	38703	Lcp65Ag1	FBgn0020638	NP_477273.1	Lcp65Ag1	2.88243	0.976894	9.4968	0.0021002	0.0919669	0.27855	0.476306	2.00359	0.243685	0.134935	0.485187	0.228302	0.715429	1.84784	2.08509	2.07784	0.40472	0.240072	1.03719	1.83106	3.4521	1.80719
gene2767	gene2767	Gene	pseudogene	12797870	CR43080	FBgn0262510			2.87865	5.14558	7.98849	0.00729428	0.120472	0.330733	4.43911	5.9645	0.310104	0.114978	4.79226	4.31378	4.21128	5.83711	5.99582	6.06057	29.5074	28.4861	26.545	49.5138	61.8092	59.6164
gene14373	rna28414	Gene	protein_coding	41364	mRpL40	FBgn0037892	NP_524318.1	mitochondrial ribosomal protein L40	2.85445	6.137	3.90039	0.0480188	0.224305	0.671974	5.42686	6.94007	0.648967	0.174331	6.17542	5.02254	5.08262	7.03439	6.7389	7.04692	82.5635	40.2282	43.1441	127.443	104.97	133.448
gene1427	rna3213	Gene	protein_coding	32199	Lsp1alpha	FBgn0002562	NP_511138.2	Larval serum protein 1 alpha	2.85336	1.99513	12.5085	0.00362737	0.0999323	0.209458	1.37735	2.89001	0.201907	0.0557325	1.18818	1.35391	1.58995	2.94824	2.88462	2.83717	1.40621	2.77253	3.83967	4.62725	6.59147	3.64829
gene17158	rna33771	Gene	protein_coding	43575	CG15528	FBgn0039742	NP_651767.2	CG15528	2.84795	3.17849	4.24535	0.0268954	0.185709	0.616031	2.51196	4.02189	0.558433	0.26009	3.12451	2.03122	2.38015	4.24866	3.73798	4.07902	8.13483	6.26356	8.44977	13.6831	12.6346	11.2506
gene3253	rna7080	Gene	protein_coding	33576	Sr-CIV	FBgn0031547	NP_608789.1	Scavenger receptor class C, type IV	2.8278	0.997678	6.95084	0.00238134	0.0951952	0.3737	0.498207	1.99789	0.247302	0.280166	0.763117	0.273419	0.458085	1.93741	1.7529	2.30336	0.743882	0.304806	0.561717	1.97144	2.54954	2.23804
gene17077	rna33610	Gene	protein_coding	43500	CG7593	FBgn0039687	NP_651715.1	CG7593	2.82473	5.83653	6.6288	0.0135439	0.144969	0.391445	5.13534	6.63346	0.373113	0.118387	5.52758	4.78487	5.09357	6.50274	6.66417	6.73346	51.5065	36.1592	43.306	83.8166	99.61	104.044
gene9466	rna18903,rna18905,rna18904	Gene	protein_coding	37743	St3	FBgn0265052	NP_001137744.1,NP_001261155.1,NP_611816.2	Sulfotransferase 3	2.82098	2.33645	3.22845	0.0459415	0.220672	0.802702	1.7052	3.20139	0.703482	0.38658	2.44567	1.04571	1.6242	2.87073	3.10703	3.62641	4.59921	1.73453	3.98571	4.3156	7.82093	7.58866
gene13969	rna27602,rna27603,rna27604,rna27605	Gene	protein_coding	41037	CG8136	FBgn0037616	NP_001163555.1,NP_649820.1,NP_731272.1,NP_996183.1	CG8136	2.8195	1.02115	10.3772	0.000580975	0.0732986	0.249603	0.517917	2.01336	0.159071	0.192348	0.699981	0.447939	0.405832	2.08229	1.79604	2.16174	0.667833	0.558287	0.474565	2.22112	2.66591	1.96618
gene17124	rna33710,rna33709	Gene	protein_coding	43546	CG15522	FBgn0039723	NP_001263091.1,NP_651749.1	CG15522	2.80877	2.84698	5.56908	0.00618722	0.114302	0.463388	2.19786	3.6878	0.368151	0.281413	2.62209	2.00935	1.96215	3.96133	3.39912	3.70295	5.28541	6.11448	5.76994	10.8471	9.71967	8.01369
gene56	rna150	Gene	ncRNA	19836169	CR45474	FBgn0267030		CR45474	2.80775	1.18853	5.23271	0.00638834	0.114715	0.493003	0.657858	2.14727	0.34323	0.353899	0.263048	0.885282	0.825242	2.11607	1.81001	2.51574	0.216089	1.35201	1.25948	2.29996	2.71657	2.72268
gene15865	rna31345	Gene	protein_coding	42551	Archease	FBgn0038893	NP_650975.1	archease	2.80278	4.65944	10.8778	0.000554748	0.0732986	0.23675	3.97495	5.46181	0.187043	0.145139	4.08587	3.759	4.07998	5.34192	5.42034	5.62317	17.3053	21.2198	24.584	33.4869	41.1879	41.7895
gene2778	rna6208	Gene	protein_coding	33228	nAChRbeta3	FBgn0031261	NP_525098.1	nicotinic Acetylcholine Receptor beta3	2.79596	3.25484	7.79724	0.00963085	0.130103	0.329505	2.5966	4.07994	0.315052	0.0965172	2.91516	2.28518	2.58946	3.96861	4.13113	4.14008	6.88686	7.91516	9.90544	10.914	16.5163	11.8527
gene3808	rna8206,rna8207	Gene	protein_coding	33978	CG10399	FBgn0031877	NP_001285696.1,NP_609089.1	CG10399	2.79497	2.70366	4.94589	0.00818467	0.124211	0.519287	2.06206	3.54489	0.392102	0.340464	2.51246	1.87688	1.79685	3.6938	3.15535	3.78554	4.83733	5.22388	4.91431	8.73885	8.11762	8.69929
gene710	rna1611	Gene	ncRNA	19835169	CR44816	FBgn0266051		CR44816	2.79389	4.39215	5.00551	0.0155345	0.152909	0.512909	3.7131	5.19538	0.456351	0.234136	3.23162	3.76842	4.13927	5.29881	5.35998	4.92734	8.82822	21.3292	25.348	32.0805	39.4386	23.3705
gene4224	rna9081,rna9082	Gene	protein_coding	34289	CG13117	FBgn0032140	NP_001260298.1,NP_609307.1	CG13117	2.79371	6.02751	6.16469	0.0137382	0.145776	0.416439	5.33181	6.81399	0.390481	0.144728	5.76001	4.99541	5.24001	6.76829	6.69763	6.97605	61.4947	39.8772	46.7134	103.399	101.634	124.532
gene2817	rna6272,rna6271	Gene	protein_coding	33256	Pex12	FBgn0031282	NP_001259844.1,NP_608546.1	Peroxin 12	2.78538	2.7758	8.8302	0.00315142	0.097782	0.289886	2.13354	3.61141	0.131898	0.258141	2.23595	1.9847	2.17996	3.55022	3.38936	3.89465	3.82137	5.92038	7.10786	7.70192	9.66238	9.63894
gene10558	rna21136	Gene	protein_coding	38601	CG4611	FBgn0035591	NP_647949.1	CG4611	2.77851	3.16613	8.55821	0.00286339	0.0969848	0.298378	2.51366	3.98797	0.144784	0.260896	2.37858	2.66651	2.49589	3.69243	4.08517	4.18631	4.34196	10.8719	9.24229	8.71843	15.8878	12.3107
gene2870	rna6365	Gene	protein_coding	33301	CG14341	FBgn0031315	NP_608580.2	CG14341	2.76954	5.22771	5.98463	0.0052023	0.109832	0.42534	4.54428	6.01392	0.343887	0.250311	4.15574	4.66759	4.80951	5.72585	6.17834	6.13759	18.1173	34.1539	36.651	45.4403	69.9673	64.2685
gene11173	rna22402	Gene	protein_coding	39094	CG3448	FBgn0035996	NP_648316.1	CG3448	2.7465	2.78434	5.16557	0.0252039	0.181549	0.488741	2.14935	3.60694	0.468942	0.137699	2.53789	1.62845	2.2817	3.51163	3.54438	3.76481	4.93177	3.97826	7.76871	7.49867	10.907	8.5109
gene9512	rna18987	Gene	protein_coding	37783	CG5569	FBgn0034919	NP_611840.1	CG5569	2.7445	4.767	8.52499	0.00115243	0.0850414	0.295931	4.09404	5.55058	0.192416	0.224836	3.87603	4.16591	4.24017	5.30996	5.58647	5.75531	14.6938	26.3544	26.8401	32.3961	45.7931	46.2845
gene8355	rna17012,rna17013,rna17014	Gene	protein_coding	37053	CG5773	FBgn0034290	NP_001286557.1,NP_001286558.1,NP_611281.1	CG5773	2.7416	2.11883	5.78189	0.0152404	0.151961	0.435872	1.51274	2.96776	0.406319	0.157763	1.87346	1.07256	1.5922	3.11519	2.98671	2.80137	2.79923	1.81641	3.84817	5.26149	7.16912	3.52711
gene4529	rna9661	Gene	protein_coding	34548	Csl4	FBgn0032346	NP_609492.1	Csl4	2.73475	5.54256	11.4644	0.000454868	0.0732986	0.21928	4.86416	6.31557	0.17309	0.134624	5.05038	4.70818	4.83393	6.17834	6.32096	6.44742	36.1005	34.8367	37.2536	65.8804	77.4705	83.8163
gene16000	rna31588	Gene	protein_coding	326254	CG33099	FBgn0053099	NP_788714.1	CG33099	2.70178	1.74988	4.18431	0.0173716	0.160422	0.593553	1.1741	2.60801	0.485633	0.341271	1.7117	1.04344	0.767164	2.95052	2.26799	2.60552	2.4127	1.72551	1.14525	4.63205	4.01379	2.95768
gene3055	rna6705	Gene	ncRNA	19835859	CR44982	FBgn0266317		CR44982	2.69033	1.64931	4.8843	0.00877138	0.127081	0.506315	1.08329	2.51108	0.325454	0.387859	1.29881	0.708916	1.24214	2.73054	2.06324	2.73945	1.58905	0.988176	2.38481	3.82344	3.38965	3.35323
gene6392	rna13072,rna13071	Gene	protein_coding	35602	Spn42De	FBgn0033115	NP_001246155.1,NP_610246.3	Serpin 42De	2.68234	2.58976	7.73519	0.0123189	0.140301	0.318746	1.97404	3.39753	0.0699453	0.310977	2.02329	1.89398	2.00485	3.59052	3.03879	3.56327	3.1663	5.31637	6.00033	7.97733	7.44983	7.16085
gene9471	rna18914	Gene	protein_coding	37750	mRpL43	FBgn0034893	NP_523828.1	mitochondrial ribosomal protein L43	2.6751	5.67008	21.0342	0.000310244	0.0732986	0.116896	5.00454	6.42414	0.105433	0.0504836	4.94998	4.93757	5.12607	6.39172	6.39839	6.4823	33.3902	38.9475	44.1057	77.4412	81.6512	85.8653
gene14980	rna29551,rna29552	Gene	protein_coding	41863	CG6218	FBgn0038321	NP_001262598.1,NP_650448.1	CG6218	2.66754	3.18597	22.5655	2.97146e-05	0.0732986	0.10865	2.55589	3.9714	0.069481	0.0835292	2.63561	2.52385	2.5082	3.88319	3.98171	4.04929	5.35826	9.73208	9.32454	10.1743	14.8649	10.9878
gene10833	rna21644	Gene	protein_coding	38805	CG8607	FBgn0035760	NP_648100.2	CG8607	2.66232	3.55706	4.10589	0.019678	0.166862	0.595934	2.92017	4.33286	0.496935	0.328927	3.49187	2.67696	2.59169	4.42885	3.96661	4.60311	10.7474	10.9618	9.92434	15.9991	14.7039	17.7045
gene15399	rna30374	Gene	protein_coding	42180	CG7988	FBgn0038582	NP_650691.1	CG7988	2.65939	4.07656	5.84483	0.0173889	0.160422	0.418163	3.43162	4.84272	0.39688	0.131709	3.88319	3.27351	3.13816	4.81222	4.72894	4.987	14.7866	16.5067	14.5391	21.9174	25.3388	24.4637
gene14355	rna28382	Gene	protein_coding	41352	CG14701	FBgn0037883	NP_650057.1	CG14701	2.6476	4.74999	3.96095	0.032912	0.196789	0.614242	4.09929	5.50397	0.559706	0.253027	4.71298	3.61691	3.96798	5.47632	5.26591	5.76969	27.8906	19.7298	23.1211	37.3146	36.7983	46.6698
gene9742	rna19415	Gene	protein_coding	37980	Ance-5	FBgn0035076	NP_573392.2	Ance-5	2.64103	3.08779	5.27048	0.0273533	0.186155	0.460447	2.46572	3.86682	0.448518	0.10413	2.82718	1.96378	2.60619	3.75806	3.96561	3.87678	6.37852	5.78953	10.0825	9.22125	14.7002	9.47571
gene10202	rna20428	Gene	protein_coding	38332	CG42304	FBgn0259200	NP_001286924.1,NP_728769.2	CG42304	2.63992	1.55566	4.81894	0.0181782	0.162709	0.503373	1.00575	2.40624	0.222274	0.45164	0.998419	1.2316	0.787232	1.88737	2.71101	2.62035	1.09357	2.31463	1.1866	1.893	5.79115	3.00142
gene12372	rna24634,rna24633	Gene	protein_coding	12797926	CG43085	FBgn0262531	NP_001246818.1,NP_001261996.1	CG43085	2.63766	1.2523	3.25996	0.0311039	0.192895	0.743439	0.734854	2.13411	0.51987	0.531448	1.30719	0.291889	0.605478	2.03671	1.6581	2.70752	1.60066	0.329003	0.817885	2.13349	2.31401	3.25316
gene4926	rna10394,rna10392,rna10393	Gene	protein_coding	34816	NimC1	FBgn0259896	NP_001260453.1,NP_001285921.1,NP_609693.1	Nimrod C1	2.63557	3.19384	7.37247	0.00180398	0.0915722	0.328465	2.5704	3.96851	0.231988	0.232532	2.78101	2.32173	2.60845	3.72246	3.99844	4.18463	6.08308	8.20447	10.1091	8.96295	15.0351	12.2979
gene2214	rna5056	Gene	protein_coding	32856	CG6696	FBgn0030947	NP_573318.1	CG6696	2.63491	2.36029	3.16266	0.0429772	0.216155	0.765488	1.76271	3.16046	0.646367	0.410099	2.50873	1.40922	1.37017	3.41644	2.68745	3.37749	4.82372	3.00225	2.90923	6.91808	5.69198	6.07281
gene7371	rna15072,rna15073	Gene	protein_coding	36347	CG8501	FBgn0033724	NP_001286343.1,NP_610771.2	CG8501	2.62368	6.89787	4.71206	0.00923216	0.127907	0.511518	6.23708	7.62867	0.35859	0.364778	5.82919	6.3793	6.50274	7.22055	7.74247	7.92298	63.8456	82.5161	93.9576	146.774	216.074	257.68
gene10898	rna21781	Gene	protein_coding	38857	CG7506	FBgn0035805	NP_648144.3	CG7506	2.62273	6.01954	4.52459	0.0437437	0.217466	0.532513	5.36405	6.75512	0.529644	0.0552069	5.89697	4.83775	5.35744	6.73346	6.71403	6.81788	67.3606	36.9214	49.5871	100.949	102.98	110.664
gene940	rna2099,rna2098	Gene	protein_coding	31761	sni	FBgn0030026	NP_001285012.1,NP_572466.1	sniffer	2.62211	4.63169	3.37198	0.0492665	0.226611	0.714361	3.98824	5.37896	0.653396	0.288766	4.70237	3.42038	3.84195	5.57941	5.04798	5.5095	27.5488	17.8477	21.5176	40.5821	31.5845	38.1649
gene8449	rna17173	Gene	protein_coding	37124	rswl	FBgn0034351	NP_611335.1	roswell	2.61121	3.94837	8.61708	0.0073404	0.121019	0.278331	3.31626	4.70098	0.265227	0.0843968	3.01344	3.428	3.50733	4.60954	4.71749	4.77589	7.45156	17.9189	17.9946	18.3925	25.1801	20.7424
gene1813	rna4042,rna4041	Gene	protein_coding	32513	MagR	FBgn0026666	NP_001259579.1,NP_573062.1	Magnetic receptor	2.60804	4.40321	4.94555	0.0154994	0.152792	0.484349	3.76569	5.14866	0.428591	0.225618	4.21484	3.36114	3.72108	4.9385	5.1204	5.38707	18.9939	17.214	20.2294	23.9632	33.4042	34.3442
gene3591	rna7760,rna7761	Gene	protein_coding	33806	obst-E	FBgn0031737	NP_608957.1,NP_723116.1	obstructor-E	2.59597	3.05509	5.20634	0.0312731	0.193361	0.457859	2.44349	3.81976	0.451819	0.0741237	2.93054	2.03801	2.36193	3.83573	3.73896	3.8846	6.96123	6.31352	8.32947	9.7617	12.6359	9.55149
gene1167	rna2632,rna2630	Gene	protein_coding	31962	CG43740	FBgn0263997	NP_001259404.1,NP_001259405.1,NP_572619.3	CG43740	2.59125	1.06995	7.0507	0.0036051	0.0999323	0.337446	0.5846	1.95825	0.281745	0.185713	0.263478	0.79034	0.699981	2.10496	1.74944	2.02035	0.216182	1.1601	1.01796	2.27537	2.53842	1.72355
gene14994	rna29572	Gene	protein_coding	41875	CG14868	FBgn0038330	NP_650458.1	CG14868	2.59018	1.90857	5.20307	0.0288208	0.187877	0.457076	1.34176	2.71482	0.0973239	0.446595	1.44743	1.32208	1.25579	2.99224	2.19964	2.95257	1.88046	2.62639	2.45195	4.77964	3.80362	4.07007
gene14928	rna29424	Gene	protein_coding	41820	CG6912	FBgn0038290	NP_650419.1	CG6912	2.58239	2.71373	3.41409	0.0279965	0.187565	0.694378	2.11434	3.48305	0.450333	0.528546	1.61992	2.50105	2.22205	3.4217	4.03959	2.98785	2.21247	9.55677	7.35268	6.9379	15.4187	4.20435
gene10109	rna20203,rna20202,rna20204	Gene	protein_coding	48224	Aprt	FBgn0000109	NP_001286908.1,NP_001286909.1,NP_476637.1	Adenine phosphoribosyltransferase	2.57735	4.82888	10.0464	0.000552217	0.0732986	0.235486	4.19399	5.55987	0.167217	0.165807	4.38443	4.07119	4.12635	5.44278	5.48724	5.7496	21.8562	24.985	25.1802	36.3323	43.0721	46.1147
gene8437	rna17140	Gene	protein_coding	37112	GstE7	FBgn0063493	NP_611329.1	Glutathione S transferase E7	2.57589	1.27129	5.25846	0.00810028	0.123766	0.449631	0.76039	2.12546	0.36451	0.26325	1.14369	0.418151	0.719323	2.0187	1.93236	2.42532	1.31902	0.522571	1.04367	2.11243	3.03426	2.50381
gene3993	rna8616,rna8615	Gene	protein_coding	34122	CG8360	FBgn0032001	NP_001260232.1,NP_609195.1	CG8360	2.57422	4.86696	5.36761	0.0142566	0.148383	0.440187	4.23246	5.59659	0.39742	0.189266	4.64684	3.8545	4.19603	5.62317	5.39544	5.77116	26.4018	22.3046	26.2879	42.1489	40.366	46.7233
gene15186	rna29961	Gene	protein_coding	42030	CG14906	FBgn0015351	NP_650573.1	CG14906	2.57421	3.08189	14.0817	0.000293613	0.0732986	0.167788	2.4744	3.83853	0.137629	0.0959744	2.62123	2.34833	2.45363	3.78484	3.94933	3.78141	5.28488	8.37597	8.92718	9.39154	14.5227	8.65532
gene15824	rna31269,rna31268	Gene	protein_coding	19835127	pre-mod(mdg4)-E	FBgn0266172	NP_001287451.1,NP_001287452.1,NP_001303524.1	pre-mod(mdg4)-E	2.57114	1.61561	6.36701	0.00889395	0.127149	0.370623	1.07215	2.43456	0.160432	0.3341	1.18633	0.888721	1.14139	2.5203	2.06594	2.71743	1.4009	1.3551	2.04686	3.19613	3.39895	3.28836
gene2120	rna4846	Gene	protein_coding	32773	CG6788	FBgn0030880	NP_573254.1	CG6788	2.567	0.963462	7.26467	0.00534626	0.110003	0.324273	0.499244	1.85933	0.149475	0.287768	0.641544	0.343503	0.512684	2.06377	1.53025	1.98396	0.586204	0.411395	0.665371	2.18551	2.04764	1.65707
gene13593	rna26927	Gene	protein_coding	40782	CG18048	FBgn0037435	NP_649646.3	CG18048	2.56006	3.6427	4.04072	0.0247317	0.180493	0.581325	3.02719	4.38337	0.506111	0.28599	3.54798	2.53716	2.99644	4.51923	4.05477	4.5761	11.3781	9.80383	13.3285	17.1813	15.5716	17.2148
gene12232	rna24337	Gene	protein_coding	39854	CG4098	FBgn0036648	NP_660192.1	CG4098	2.55801	4.8774	8.09505	0.00872861	0.126837	0.289927	4.24672	5.60175	0.276924	0.0858521	3.92731	4.41938	4.39347	5.51217	5.68331	5.60977	15.2615	30.1299	29.3307	38.4977	49.3175	41.4595
gene286	rna694,rna693	Gene	protein_coding	31209	CG3191	FBgn0023525	NP_001245486.2,NP_726804.1	CG3191	2.55204	1.74771	4.23085	0.0217443	0.173706	0.553348	1.198	2.54965	0.272555	0.481568	1.5025	1.11463	0.976861	3.01472	2.05313	2.5811	1.98773	1.90777	1.60182	4.82818	3.3599	2.90133
gene7076	rna14578,rna14577	Gene	protein_coding	36128	CG12338	FBgn0033543	NP_001286292.1,NP_610603.2	CG12338	2.54659	3.70172	7.45731	0.00383443	0.101128	0.31322	3.08835	4.43691	0.270017	0.158738	3.37391	2.83717	3.05398	4.38443	4.31107	4.61525	9.80017	12.525	13.8069	15.3112	18.7319	17.95
gene8228	rna16795,rna16796	Gene	protein_coding	36967	insb	FBgn0034224	NP_001286531.1,NP_611216.1	insensible	2.53277	2.6931	9.13434	0.00159988	0.0907375	0.254226	2.10492	3.44564	0.213434	0.138119	2.32808	2.08393	1.90276	3.37173	3.3602	3.60498	4.15057	6.53884	5.43685	6.68069	9.45365	7.44106
gene9074	rna18231	Gene	protein_coding	37459	CG15673	FBgn0034639	NP_611591.3	CG15673	2.5192	2.00819	11.1208	0.00050072	0.0732986	0.207608	1.44941	2.78238	0.128021	0.163438	1.47323	1.56385	1.31115	2.86927	2.59385	2.88402	1.9266	3.63368	2.68079	4.31104	5.31906	3.8067
gene697	rna1585,rna1586	Gene	protein_coding	3772383	CG15891	FBgn0029860	NP_001284939.1,NP_727085.2	CG15891	2.51511	6.43194	8.35367	0.00124611	0.0853452	0.275891	5.80094	7.13156	0.209768	0.179201	6.00726	5.58789	5.80768	7.05118	7.00663	7.33688	73.3379	53.6252	63.048	129.457	126.69	165.08
gene13163	rna26041,rna26040	Gene	protein_coding	40509	Ssl1	FBgn0037202	NP_001262227.1,NP_649427.1	Suppressor of stem-loop mutation	2.51431	4.04467	7.6078	0.00834645	0.124566	0.302835	3.43391	4.76407	0.284329	0.104239	3.759	3.23162	3.31111	4.81486	4.64417	4.83318	13.3375	16.0555	16.0359	21.9516	23.832	21.7763
gene3819	rna8231	Gene	protein_coding	33985	Pcp	FBgn0003046	NP_476673.1	Pupal cuticle protein	2.51396	7.95478	3.61823	0.0456974	0.220399	0.636656	7.31755	8.64751	0.59263	0.232636	7.91419	6.72901	7.30945	8.91314	8.48004	8.54936	277.736	99.8035	150.76	522.154	355.945	415.19
gene16503	rna32546	Gene	protein_coding	43059	CG13659	FBgn0039319	NP_651378.1	CG13659	2.50671	2.62981	4.15331	0.0470183	0.22257	0.552895	2.04917	3.37497	0.54271	0.105633	2.58444	1.49931	2.06377	3.49482	3.33464	3.29544	5.13464	3.34356	6.3654	7.40795	9.23433	5.6361
gene10815	rna21595,rna21596	Gene	protein_coding	38784	Dbi	FBgn0010387	NP_523952.2,NP_729218.1	Diazepam-binding inhibitor	2.50657	1.53195	3.14439	0.0424075	0.21509	0.730253	1.00635	2.33206	0.401278	0.610119	1.46926	0.792508	0.757284	2.03292	1.92925	3.03402	1.92005	1.16354	1.12341	2.13124	3.02983	4.43878
gene4236	rna9096,rna9097	Gene	protein_coding	34302	CG4036	FBgn0032149	NP_001188762.1,NP_609314.1	CG4036	2.50522	5.60244	3.71735	0.0445434	0.219014	0.617336	4.979	6.30394	0.578397	0.215778	5.59192	4.44278	4.90231	6.48347	6.06455	6.36379	54.2594	30.4988	38.8121	82.5263	64.5011	77.8278
gene9179	rna18409	Gene	protein_coding	37532	CG6758	FBgn0034704	NP_611647.1	CG6758	2.49731	2.65674	4.24655	0.0132191	0.144131	0.538543	2.07736	3.39773	0.37512	0.386411	2.5094	1.88811	1.83455	3.53502	2.96142	3.69675	4.82401	5.29196	5.13553	7.63169	7.02505	7.98802
gene10469	rna20975,rna20976	Gene	protein_coding	38535	mRpS6	FBgn0035534	NP_001246623.1,NP_523925.1	mitochondrial ribosomal protein S6	2.49688	6.61512	3.92022	0.047642	0.223685	0.583264	5.98791	7.30804	0.563524	0.150456	6.61402	5.52138	5.82833	7.31173	7.15576	7.45661	113.078	51.9254	64.0856	157.171	141.476	178.612
gene10154	rna20295	Gene	protein_coding	38290	CG13807	FBgn0035323	NP_647706.1	CG13807	2.49259	5.64604	5.74498	0.0147436	0.151203	0.397257	5.02552	6.34317	0.368202	0.149132	5.35744	4.62946	5.08966	6.41238	6.17201	6.44512	45.5483	33.5561	43.2469	78.3583	69.7799	83.6958
gene13725	rna27198,rna27199	Gene	protein_coding	40871	CG10053	FBgn0037490	NP_001287206.1,NP_649711.1	CG10053	2.4911	3.82213	9.03033	0.00294577	0.0969848	0.252563	3.22003	4.53681	0.115024	0.22485	3.28514	3.08722	3.28773	4.36887	4.44931	4.79226	9.15756	14.6725	15.8636	15.0198	20.55	21.0079
gene14886	rna29345	Gene	protein_coding	41777	CG3505	FBgn0038250	NP_650380.2	CG3505	2.4771	2.45016	3.70184	0.0254212	0.181794	0.612305	1.8817	3.19035	0.502688	0.349603	2.45217	1.50362	1.68931	3.07748	2.91113	3.58245	4.64749	3.36054	4.32673	5.09791	6.76154	7.29575
gene7638	rna15624	Gene	protein_coding	36543	DJ-1alpha	FBgn0033885	NP_610916.1	DJ-1alpha	2.4734	1.01901	5.1856	0.0229595	0.176369	0.436385	0.557171	1.86367	0.136922	0.414348	0.400071	0.651121	0.620322	1.99635	1.39923	2.19542	0.32048	0.880817	0.855454	2.06738	1.78698	2.02981
gene836	rna1905	Gene	protein_coding	50397	CG11368	FBgn0040923	NP_652531.1	CG11368	2.4626	7.81463	4.20201	0.049213	0.226611	0.53593	7.19153	8.49172	0.531333	0.070044	7.65711	6.6127	7.30479	8.56978	8.47101	8.43436	233.586	92.8702	150.468	412.728	354.097	383.876
gene194	rna466,rna465,rna464,rna463	Gene	protein_coding	31129	Scgdelta	FBgn0025391	NP_001162639.2,NP_001162640.1,NP_001162641.1,NP_525039.1	Sarcoglycan delta	2.45803	2.7546	6.47417	0.00898844	0.127149	0.347124	2.18121	3.47872	0.314911	0.146035	2.53571	1.93382	2.07411	3.57853	3.54651	3.31111	4.92848	5.5871	6.41148	7.89926	10.9212	5.73612
gene10262	rna20567	Gene	protein_coding	317953	CG32281	FBgn0052281	NP_728821.2	CG32281	2.44899	2.54155	6.50728	0.0088543	0.127149	0.343943	1.97629	3.26848	0.311978	0.144799	2.32893	1.7362	1.86376	3.26435	3.12579	3.4153	4.15523	4.48036	5.2524	6.04657	7.92705	6.31105
gene4277	rna9180	Gene	ncRNA	19835321	CR44872	FBgn0266166		CR44872	2.44712	4.05551	7.66884	0.0111467	0.135434	0.291599	3.46103	4.75211	0.281513	0.0760296	3.78607	3.30157	3.29544	4.74761	4.8303	4.67844	13.6687	16.7192	15.918	20.5814	27.1386	18.9771
gene2447	gene2447	Gene	pseudogene	19835904	CR33498	FBgn0053498			2.44412	2.80991	3.93786	0.0201719	0.1681	0.567099	2.23825	3.52757	0.458315	0.33399	2.76077	1.90428	2.04971	3.62003	3.15709	3.80559	5.96629	5.39811	6.27634	8.15589	8.13907	8.82213
gene3624	rna7824	Gene	ncRNA	19835867	CR44986	FBgn0266321		CR44986	2.44359	2.34942	5.0618	0.0119211	0.138249	0.441071	1.79171	3.08072	0.22768	0.377764	2.04123	1.59523	1.73868	3.36977	2.65327	3.21911	3.20579	3.7792	4.59035	6.65709	5.55178	5.22846
gene15805	rna31195,rna31196	Gene	protein_coding	42526	CG5919	FBgn0038876	NP_001163673.1,NP_650962.1	CG5919	2.43971	4.33911	6.71712	0.0124331	0.140774	0.331785	3.7432	5.0299	0.314516	0.105647	4.02567	3.40428	3.79964	5.0366	4.92107	5.13204	16.5154	17.6614	20.9941	25.9466	29.1711	27.6327
gene10053	rna20081	Gene	protein_coding	38201	CG17249	FBgn0035249	NP_647638.1	CG17249	2.43959	3.42114	6.59022	0.00274597	0.0960501	0.338156	2.83778	4.12442	0.239667	0.238556	2.56808	3.02633	2.91894	3.86153	4.18463	4.32711	5.05776	14.1718	12.6522	9.98429	17.1099	14.0022
gene11645	rna23268,rna23269	Gene	protein_coding	39428	CG10654	FBgn0036294	NP_001261767.1,NP_648583.2	CG10654	2.43875	3.53712	8.41642	0.00942171	0.129557	0.264681	2.95203	4.23818	0.256366	0.065823	3.24355	2.76169	2.85086	4.26197	4.16377	4.2888	8.9397	11.7374	12.154	13.8386	16.8445	13.4754
gene9688	rna19317	Gene	protein_coding	37934	CG3570	FBgn0035035	NP_611943.1	CG3570	2.4378	4.07357	14.4069	0.000422853	0.0732986	0.154558	3.48118	4.76676	0.131906	0.0805534	3.60803	3.34474	3.49076	4.75991	4.68985	4.85052	11.9104	17.0959	17.8139	20.8561	24.6247	22.0909
gene4223	rna9080,rna9079	Gene	protein_coding	34288	CG13116	FBgn0032139	NP_001260297.1,NP_609306.2	CG13116	2.41708	2.0637	9.69434	0.000686175	0.0743683	0.22749	1.52303	2.7963	0.170862	0.150192	1.34209	1.68162	1.54539	2.72054	2.69908	2.96928	1.65992	4.18522	3.60549	3.79586	5.74533	4.13381
gene15686	rna30944	Gene	protein_coding	3885577	CG34008	FBgn0054008	NP_001034062.1	CG34008	2.40739	3.14986	4.66768	0.0114291	0.137513	0.470323	2.57925	3.84672	0.282003	0.376402	2.55201	2.31186	2.87388	3.41855	3.99615	4.12546	4.98279	8.10618	12.2955	6.92843	15.0237	11.6853
gene13407	gene13407	Gene	pseudogene	19836006	CR45033	FBgn0266393			2.4066	3.10257	3.93144	0.0172026	0.160399	0.558194	2.53309	3.80008	0.406461	0.382583	2.97369	2.17274	2.45283	3.49745	4.23011	3.67269	7.24074	7.10647	8.92409	7.41533	17.7924	7.81498
gene17081	rna33617	Gene	protein_coding	43503	CIA30	FBgn0039689	NP_651718.1	Complex I intermediate-associated protein, 30 kDa	2.40428	4.42422	3.91005	0.0436562	0.217371	0.56063	3.83644	5.10204	0.533552	0.172129	4.44774	3.46438	3.59719	5.1698	4.90635	5.22999	23.2037	18.2347	18.858	28.8974	28.838	30.2724
gene15602	rna30762	Gene	protein_coding	42359	CG11447	FBgn0038737	NP_650835.1	CG11447	2.40287	4.06555	3.48236	0.0388048	0.208776	0.629065	3.48206	4.74682	0.55468	0.296737	4.12192	3.13762	3.18664	4.62462	4.53069	5.08514	17.7422	15.1215	14.9884	18.6208	21.9052	26.6257
gene4436	rna9483,rna9482	Gene	protein_coding	34468	CG7299	FBgn0032282	NP_001188788.2,NP_609436.1	CG7299	2.39988	1.08564	5.09875	0.024823	0.180622	0.42903	0.624457	1.88742	0.409404	0.128279	0.151799	0.868343	0.85323	1.89103	2.01386	1.75738	0.127493	1.31694	1.3174	1.89687	3.26161	1.33744
gene2482	rna5564,rna5562,rna5563	Gene	protein_coding	33047	GstT3	FBgn0031117	NP_001162808.1,NP_001285495.1,NP_728347.1	Glutathione S transferase T3	2.39002	4.36556	5.71334	0.0192326	0.165607	0.381078	3.78205	5.03908	0.363674	0.113851	4.16702	3.73486	3.44428	5.06529	4.91441	5.13754	18.3102	20.9823	17.3264	26.6788	29.0074	27.7871
gene4392	rna9405	Gene	protein_coding	34431	TBC1D16	FBgn0032249	NP_609403.2	TBC1 domain family member 16	2.3888	1.65767	7.73612	0.00472575	0.109326	0.281271	1.14455	2.40083	0.126742	0.251098	1.04636	1.28763	1.09966	2.32633	2.19542	2.68075	1.15544	2.49651	1.92883	2.73375	3.79558	3.18054
gene13984	rna27633,rna27629,rna27630	Gene	protein_coding	3771985	Pif1B	FBgn0046874	NP_001027155.1,NP_001027156.1,NP_001262386.1,NP_001262387.1,NP_001303499.1	PFTAIRE-interacting factor 1B	2.382	2.70662	4.93137	0.0140033	0.146995	0.439802	2.152	3.40418	0.382262	0.217488	1.71733	2.43582	2.30286	3.62161	3.40428	3.18664	2.42207	9.0427	7.91748	8.16612	9.76435	5.0571
gene2536	rna5672	Gene	ncRNA	19835673	CR44374	FBgn0265524		CR44374	2.37623	4.10191	12.6896	0.000223622	0.0732986	0.170436	3.52482	4.77349	0.122536	0.118462	3.53583	3.64147	3.39715	4.63681	4.84647	4.8372	11.2616	19.982	16.8471	18.8684	27.4949	21.8337
gene4406	rna9431	Gene	protein_coding	34444	CG13144	FBgn0032260	NP_609415.1	CG13144	2.37066	1.87825	5.24779	0.0076613	0.121877	0.411012	1.35612	2.60141	0.248059	0.327715	1.60618	1.11011	1.35207	2.54933	2.30286	2.95205	2.18474	1.87874	2.81818	3.27731	4.14566	4.06271
gene8334	rna16970,rna16971,rna16969	Gene	ncRNA	19836192	CR45270	FBgn0266808		CR45270	2.36857	3.8022	8.27144	0.00178193	0.0915722	0.260499	3.23073	4.47475	0.212079	0.151269	3.38256	2.98842	3.32122	4.60131	4.30722	4.51572	9.85025	13.8445	16.1148	18.275	18.6722	16.4121
gene3268	rna7098,rna7099	Gene	protein_coding	33585	CG15418	FBgn0031554	NP_001334671.1,NP_608794.1	CG15418	2.3627	2.3692	4.54954	0.0123993	0.140774	0.472245	1.82882	3.06925	0.377713	0.283457	2.25596	1.69159	1.5389	2.89332	3.39624	2.91819	3.87958	4.23791	3.5733	4.40552	9.71632	3.93246
gene6534	rna13403,rna13404	Gene	protein_coding	35707	CG2065	FBgn0033204	NP_001260787.1,NP_610309.1	CG2065	2.36221	2.23193	3.22852	0.0439844	0.217589	0.665315	1.69639	2.93653	0.575899	0.333142	2.31058	1.16853	1.61006	3.16827	2.55475	3.08657	4.09438	2.09908	3.91485	5.52101	5.15588	4.62684
gene14029	rna27741	Gene	protein_coding	41092	Ada	FBgn0037661	NP_649866.1	Adenosine deaminase	2.35828	3.36723	5.62502	0.00775153	0.121877	0.381122	2.80476	4.04249	0.206612	0.320258	2.92432	2.56618	2.92377	4.22844	3.67269	4.22635	6.93048	10.0454	12.7059	13.4229	12.1083	12.7654
gene14532	rna28718,rna28717	Gene	protein_coding	41502	GstD9	FBgn0038020	NP_001287303.1,NP_650181.1	Glutathione S transferase D9	2.35354	6.13466	4.44667	0.0379504	0.206607	0.480986	5.54824	6.78307	0.466961	0.115306	5.8447	5.00996	5.79005	6.89859	6.66798	6.78263	64.5236	40.0745	62.5024	114.578	99.8836	107.313
gene15948	rna31494	Gene	protein_coding	42609	CG7080	FBgn0038941	NP_651019.1	CG7080	2.34746	2.24365	7.2499	0.00652396	0.114715	0.294118	1.71101	2.94211	0.124646	0.2664	1.75384	1.80859	1.57059	3.04405	2.63979	3.14248	2.51983	4.86061	3.7443	4.9566	5.49948	4.86021
gene3370	rna7288,rna7287	Gene	protein_coding	33641	Psf2	FBgn0261976	NP_001260022.1,NP_608826.4	Psf2	2.34734	4.74858	4.55918	0.0274037	0.186254	0.467671	4.17279	5.40382	0.436921	0.16678	4.53161	3.68624	4.30053	5.35199	5.2691	5.59036	24.5586	20.4958	27.7749	33.7851	36.822	40.8358
gene14474	rna28632	Gene	protein_coding	41461	Spt3	FBgn0037981	NP_650146.1	Spt3	2.33032	3.92788	6.76653	0.00978241	0.130352	0.312422	3.36474	4.58527	0.289571	0.117287	3.55351	3.50937	3.03135	4.46481	4.59189	4.6991	11.4091	18.6688	13.5937	16.5066	22.9376	19.3167
gene5687	rna11796	Gene	protein_coding	35263	CG10628	FBgn0032818	NP_609999.2	CG10628	2.32815	4.07233	7.98653	0.00369314	0.0999323	0.264406	3.50811	4.7273	0.126243	0.232322	3.58758	3.36254	3.57421	4.55432	4.63621	4.99136	11.7179	17.2164	18.6648	17.6845	23.7051	24.5799
gene6841	rna14007	Gene	protein_coding	45524	Cyp4p1	FBgn0015037	NP_524828.1	Cytochrome P450-4p1	2.32812	3.4604	3.57573	0.0249931	0.180968	0.590552	2.9041	4.12327	0.459257	0.371261	3.26016	2.38573	3.06642	4.26445	4.40322	3.70213	9.01885	8.65508	13.9155	13.8437	19.9095	8.01337
gene7059	rna14538,rna14539	Gene	protein_coding	14462577	pre-lola-G	FBgn0264817	NP_001260870.2,NP_001286288.2	pre-lola-G	2.32805	1.11188	5.40382	0.00569127	0.111517	0.390758	0.658442	1.87757	0.280263	0.272294	0.524222	0.470531	0.980574	1.59645	2.14008	1.89617	0.451198	0.59263	1.60605	1.46892	3.62445	1.52628
gene17163	rna33779	Gene	protein_coding	5740224	CG34317	FBgn0085346	NP_001097977.1	CG34317	2.32687	5.73382	3.94985	0.0431673	0.216174	0.534277	5.1569	6.37529	0.509348	0.161296	5.73555	4.77645	4.95869	6.4419	6.19135	6.4926	60.2552	35.9749	40.215	80.269	70.4609	86.3811
gene762	rna1736	Gene	protein_coding	44007	COQ7	FBgn0029502	NP_651967.2	COQ7	2.32154	5.0428	7.08126	0.0142494	0.148383	0.297205	4.47173	5.68681	0.288788	0.0702311	4.76546	4.18815	4.46157	5.71857	5.60631	5.73555	29.0072	26.838	30.3076	45.1931	46.3512	45.7036
gene10383	rna20805	Gene	protein_coding	38463	CG10863	FBgn0027552	NP_647840.1	CG10863	2.31715	3.23687	4.08242	0.0364524	0.203292	0.514364	2.68697	3.89932	0.482782	0.17746	3.14191	2.18048	2.73852	3.91397	3.71498	4.06899	8.22378	7.15611	11.2092	10.3969	12.4763	11.1667
gene3459	rna7461,rna7460	Gene	protein_coding	33715	mRpL28	FBgn0031660	NP_001260063.1,NP_608887.1	mitochondrial ribosomal protein L28	2.31221	6.32047	9.18903	0.00141378	0.0880711	0.227938	5.74469	6.95396	0.188965	0.127467	5.54365	5.77174	5.91866	6.81211	6.99087	7.0589	52.2832	58.8216	67.5805	107.486	125.317	134.333
gene794	rna1812,rna1813	Gene	protein_coding	31648	CG3032	FBgn0029928	NP_001284974.1,NP_572376.1	CG3032	2.31016	3.34469	5.17038	0.0112533	0.136236	0.404671	2.7948	4.00279	0.346932	0.208319	3.18346	2.5164	2.68453	3.91778	3.85042	4.24017	8.49207	9.6854	10.7107	10.4399	13.6181	12.8799
gene13797	rna27291,rna27293,rna27292	Gene	protein_coding	40918	Sp7	FBgn0037515	NP_649734.2,NP_731174.1,NP_731175.2	Serine protease 7	2.30733	3.76964	4.03396	0.0157002	0.153767	0.517913	3.21447	4.42069	0.370602	0.361785	3.64204	3.01597	2.98539	4.55525	4.01091	4.69591	12.2178	14.1021	13.2313	17.6979	15.1604	19.2777
gene12908	rna25561	Gene	protein_coding	2768965	AsnS	FBgn0270926	NP_996132.1	Asparagine synthetase	2.30602	3.83482	4.20064	0.0292558	0.18853	0.497025	3.27919	4.48459	0.454968	0.200095	3.79646	2.94107	3.10003	4.55332	4.25919	4.64127	13.7878	13.4055	14.2008	17.6636	18.1643	18.319
gene7312	rna14979	Gene	protein_coding	36309	EndoG	FBgn0033690	NP_610737.1	Endonuclease G	2.3017	3.5937	3.22067	0.0446589	0.219158	0.646801	3.04232	4.24502	0.561341	0.321322	3.68828	2.76576	2.67291	4.3489	3.8846	4.50154	12.6132	11.7693	10.6506	14.7838	13.897	16.1899
gene509	rna1202	Gene	protein_coding	31398	mRpL30	FBgn0029718	NP_525073.1	mitochondrial ribosomal protein L30	2.30046	7.50279	3.73388	0.0415937	0.213324	0.55754	6.92586	8.12778	0.516827	0.209142	7.50266	6.50486	6.77005	8.26895	7.88751	8.22688	208.312	87.9165	108.541	326.486	233.726	326.1
gene2263	rna5134	Gene	protein_coding	32897	Obp18a	FBgn0030985	NP_573350.1	Odorant-binding protein 18a	2.29912	1.32078	2.99731	0.0457271	0.220399	0.694068	0.850361	2.05144	0.401447	0.566189	1.2436	0.441179	0.866306	2.31135	1.40197	2.44102	1.49821	0.551493	1.3467	2.70837	1.7902	2.54182
gene2304	rna5210	Gene	protein_coding	32937	CG12204	FBgn0031022	NP_573386.2	CG12204	2.29201	3.91321	5.06101	0.0317976	0.193914	0.409521	3.36038	4.55699	0.402162	0.0772886	3.79454	3.0006	3.286	4.59841	4.46782	4.60474	13.7654	13.9912	15.8507	18.2353	20.7934	17.7672
gene9995	rna19959,rna19958	Gene	protein_coding	38161	312	FBgn0029514	NP_001261254.1,NP_612105.1	312	2.28871	4.68336	7.08548	0.00746284	0.121558	0.292005	4.12402	5.31855	0.26647	0.119417	4.3821	3.84988	4.14008	5.35053	5.1864	5.41872	21.8264	22.2678	25.3608	33.7627	34.7375	35.2872
gene12073	rna24067	Gene	protein_coding	39739	CG17026	FBgn0036550	NP_648820.1	CG17026	2.28803	2.61178	3.81039	0.0348144	0.200445	0.542792	2.0821	3.2762	0.490974	0.231447	2.51955	1.55107	2.17568	3.13714	3.14809	3.54338	4.85583	3.57232	7.08782	5.35889	8.05341	7.04769
gene5674	rna11767	Gene	protein_coding	35255	CG10268	FBgn0032811	NP_609992.1	CG10268	2.28688	3.58071	8.10687	0.00271959	0.0960501	0.254968	3.0334	4.22678	0.217678	0.132759	3.23231	2.80087	3.06703	4.2331	4.09097	4.35626	8.83169	12.1407	13.9219	13.4851	15.9592	14.3309
gene12911	rna25565,rna25566	Gene	protein_coding	40336	park	FBgn0041100	NP_730600.1,NP_730601.1	parkin	2.28057	3.16773	4.2765	0.0135307	0.144969	0.481723	2.62837	3.81777	0.365584	0.313697	3.03879	2.33761	2.50873	3.66222	3.61224	4.17884	7.57044	8.3084	9.32493	8.47129	11.5284	12.2415
gene9978	rna19920,rna19921	Gene	protein_coding	38145	scf	FBgn0025682	NP_477392.1,NP_477393.1	supercoiling factor	2.27914	6.58021	12.0056	0.00027845	0.0732986	0.171464	6.01275	7.20123	0.118796	0.123642	5.991	6.14091	5.90633	7.13835	7.34368	7.12167	72.4135	71.4786	67.2676	138.594	160.765	140.34
gene4884	rna10323,rna10325,rna10324	Gene	protein_coding	34781	CG16890	FBgn0028932	NP_001285909.1,NP_609671.1,NP_723837.2	CG16890	2.2782	4.83291	4.41415	0.0288318	0.187877	0.466113	4.27532	5.46322	0.433833	0.170441	4.71111	3.84347	4.2714	5.48615	5.28247	5.62103	27.8374	22.1649	27.3242	37.5794	37.3068	41.7033
gene13895	rna27480	Gene	protein_coding	40981	nac	FBgn0265351	NP_649782.1	neuronally altered carbohydrate	2.27732	3.85501	4.85618	0.0103636	0.132668	0.423488	3.30678	4.49412	0.34206	0.249673	3.69945	3.07354	3.14736	4.55002	4.22124	4.71111	12.7272	14.5176	14.6301	17.583	17.6586	19.4855
gene5503	rna11432,rna11433	Gene	protein_coding	35122	CG10336	FBgn0032698	NP_609895.2,NP_724124.1	CG10336	2.27285	4.0413	11.1822	0.000573074	0.0732986	0.183471	3.49222	4.67672	0.10863	0.147855	3.59607	3.50122	3.37937	4.50685	4.74686	4.77645	11.8174	18.597	16.7314	17.0588	25.7489	20.7433
gene923	rna2060,rna2061	Gene	protein_coding	31739	CG17982	FBgn0030006	NP_001285007.1,NP_572447.1	CG17982	2.2724	4.1508	7.36255	0.0024775	0.0960501	0.278588	3.60071	4.78492	0.223866	0.165818	3.83697	3.57343	3.39173	4.85911	4.59496	4.9007	14.1918	19.2589	16.8124	22.5831	23.0176	22.9098
gene278	rna677,rna680,rna678,rna679	Gene	protein_coding	31200	SmydA-8	FBgn0053548	NP_001014717.1,NP_001014718.1,NP_001284811.1,NP_001284812.1	SET and MYND domain containing, arthropod-specific, member 8	2.27218	2.35554	4.86273	0.0173952	0.160422	0.421755	1.83676	3.02084	0.377255	0.188564	2.17208	1.42829	1.90992	2.83772	3.01039	3.21442	3.61497	3.06641	5.47872	4.19316	7.2943	5.21894
gene5285	rna11035,rna11036	Gene	protein_coding	35013	CG13272	FBgn0086673	NP_001260518.1,NP_609811.1	CG13272	2.2718	1.67056	5.11945	0.00691582	0.116984	0.400524	1.18041	2.36424	0.277752	0.288572	0.89939	1.45478	1.18705	2.42119	2.6201	2.05144	0.956751	3.16508	2.19909	2.96473	5.43518	1.76141
gene16422	rna32414,rna32413,rna32412	Gene	protein_coding	42987	Nmnat	FBgn0039254	NP_001262942.1,NP_651315.2,NP_733064.2	Nicotinamide mononucleotide adenylyltransferase	2.26968	3.22827	4.20865	0.0172126	0.160399	0.486647	2.69072	3.87321	0.399187	0.278343	3.11139	2.64356	2.3172	3.66537	3.76481	4.18944	8.04709	10.6736	7.9883	8.48677	12.8839	12.3564
gene9787	rna19531,rna19532	Gene	protein_coding	38013	mthl8	FBgn0052475	NP_001261182.1,NP_611998.1	methuselah-like 8	2.26732	2.80691	8.04881	0.0145273	0.150084	0.254141	2.27785	3.45884	0.253317	0.0204445	2.55354	2.05536	2.22466	3.45419	3.44112	3.48121	4.98771	6.38948	7.36631	7.16361	10.0525	6.68921
gene9564	rna19087,rna19089,rna19088	Gene	protein_coding	49821	EbpIII	FBgn0011695	NP_001286808.1,NP_001286809.1,NP_524966.1	Ejaculatory bulb protein III	2.26083	2.87705	4.25335	0.0264662	0.18436	0.479238	2.34818	3.52504	0.433591	0.204127	2.79439	1.92842	2.32173	3.72719	3.31899	3.52892	6.17718	5.5591	8.01245	9.01038	9.17359	6.95766
gene14097	rna27889,rna27890	Gene	protein_coding	41154	CG16789	FBgn0037712	NP_001262423.1,NP_649910.3	CG16789	2.25942	1.26338	5.46564	0.00569947	0.111517	0.372656	0.805525	1.98148	0.246491	0.279491	0.540629	1.02814	0.847804	1.91874	2.287	1.73868	0.472452	1.68921	1.30524	1.94341	4.09187	1.31028
gene3724	rna8019,rna8018	Gene	protein_coding	33907	KFase	FBgn0031821	NP_001285676.1,NP_609036.1	Kynurenine formamidase	2.25818	1.95845	4.14746	0.0282082	0.187565	0.490767	1.45712	2.63228	0.444022	0.209038	1.94462	1.07585	1.35088	2.6794	2.4037	2.81373	2.97718	1.81841	2.81512	3.65939	4.50813	3.57665
gene4389	rna9401	Gene	protein_coding	34428	CG5188	FBgn0032247	NP_609401.2	CG5188	2.25514	4.10621	6.55859	0.0181853	0.162709	0.309834	3.56129	4.73451	0.0627281	0.303418	3.59052	3.60407	3.48929	4.515	4.60779	5.08075	11.7473	19.6034	17.7999	17.1565	23.2457	26.5086
gene13518	rna26808,rna26807,rna26806,rna26805,rna26804,rna26803	Gene	protein_coding	40722	CG42675	FBgn0261561	NP_001189180.1,NP_001189181.1,NP_001262302.1,NP_649593.1,NP_731012.1,NP_731014.1	CG42675	2.25268	3.96435	6.71219	0.00268795	0.0960501	0.302338	3.42158	4.59323	0.201105	0.225754	3.22343	3.62552	3.4158	4.33259	4.71959	4.7275	8.77352	19.8249	17.0938	14.6335	25.1952	19.8457
gene9106	rna18285	Gene	protein_coding	246533	Ppcdc	FBgn0050290	NP_001286691.1,NP_726105.1	Phosphopantothenoylcysteine decarboxylase	2.25154	5.30898	7.83392	0.00438406	0.105933	0.258884	4.75571	5.92662	0.230193	0.118458	5.01941	4.59496	4.65275	5.79005	5.98817	6.00163	35.2325	33.0376	33.8079	47.8577	61.4818	57.027
gene4374	rna9364	Gene	ncRNA	26067120	CR45789	FBgn0267439		CR45789	2.24392	2.83695	6.54411	0.00350304	0.0991584	0.308615	2.31323	3.47925	0.244487	0.188332	2.43111	2.03213	2.47644	3.32122	3.68764	3.42888	4.541	6.27025	9.0748	6.36427	12.226	6.37948
gene13294	rna26315	Gene	protein_coding	50160	CG14645	FBgn0040687	NP_652325.2	CG14645	2.24162	2.8197	3.35908	0.0323948	0.195246	0.600475	2.29692	3.46146	0.354427	0.484719	2.05437	2.13273	2.70367	3.99516	3.04858	3.34063	3.26175	6.82747	10.8815	11.1359	7.47983	5.8722
gene3347	rna7245	Gene	ncRNA	19834909	CR44608	FBgn0265819		CR44608	2.23838	1.62947	8.83978	0.000904968	0.0764074	0.22777	1.1488	2.31125	0.159881	0.162225	1.32725	1.10053	1.01861	2.19756	2.23918	2.49703	1.63622	1.86638	1.70143	2.46285	3.92992	2.67037
gene11641	rna23262,rna23263	Gene	ncRNA	14462853	CR43868	FBgn0264460		CR43868	2.23762	3.47166	3.52409	0.0259055	0.18343	0.571094	2.93895	4.10092	0.441528	0.362218	3.44846	2.66843	2.69997	3.83323	3.95645	4.51308	10.3556	10.879	10.847	9.74981	14.606	16.3711
gene7671	rna15705	Gene	protein_coding	36570	mRpS16	FBgn0033907	NP_523737.1	mitochondrial ribosomal protein S16	2.23517	7.58869	4.01025	0.0371121	0.204545	0.501177	7.03065	8.19103	0.468659	0.177588	7.55194	6.64418	6.89582	8.31414	7.98745	8.2715	213.979	94.9655	117.992	334.635	256.297	334.371
gene11132	rna22313,rna22309,rna22311,rna22310,rna22312	Gene	protein_coding	39062	PGRP-LA	FBgn0035975	NP_001261623.1,NP_996026.1,NP_996027.1,NP_996028.1,NP_996029.1	Peptidoglycan recognition protein LA	2.23359	1.92032	5.05601	0.011734	0.137732	0.397167	1.42622	2.58559	0.338986	0.206955	1.04812	1.52757	1.70297	2.38676	2.57019	2.79981	1.15894	3.46606	4.39568	2.88199	5.20899	3.52158
gene13859	rna27422,rna27421	Gene	protein_coding	40960	CG9667	FBgn0037550	NP_001287224.1,NP_649768.2	CG9667	2.23322	6.1842	7.66674	0.00195743	0.0919669	0.261867	5.63173	6.79086	0.206472	0.16107	5.77735	5.39544	5.72242	6.84584	6.6095	6.91724	61.8378	48.7398	60.0134	110.023	96.6825	119.484
gene9697	rna19330	Gene	protein_coding	37941	Cyp9c1	FBgn0015040	NP_523850.1	Cytochrome P450-9c1	2.23219	4.7852	9.35268	0.00089809	0.0764074	0.214538	4.2409	5.39936	0.167124	0.134523	4.05225	4.30004	4.37042	5.27097	5.53928	5.38783	16.8932	28.3088	29.0165	31.4343	44.3732	34.3735
gene14354	rna28381	Gene	protein_coding	41351	CG17187	FBgn0037882	NP_650056.1	CG17187	2.22954	3.78709	7.15415	0.00204519	0.0919669	0.280054	3.25262	4.40937	0.192293	0.203602	3.23903	3.06749	3.45136	4.19017	4.44539	4.59256	8.90991	14.4648	17.3806	12.9697	20.5155	17.5527
gene14762	rna29128	Gene	protein_coding	41686	CG9312	FBgn0038179	NP_650313.1	CG9312	2.22574	2.94363	7.42515	0.002312	0.0951952	0.269258	2.42253	3.57681	0.162509	0.214687	2.60237	2.37901	2.28621	3.53125	3.38857	3.81063	5.214	8.58712	7.79202	7.60306	9.66065	8.89677
gene14628	rna28869,rna28868	Gene	protein_coding	41579	CG10126	FBgn0038088	NP_650234.3,NP_788664.2	CG10126	2.22326	6.1561	3.89038	0.0439888	0.217589	0.513188	5.60668	6.75936	0.488136	0.158382	5.82667	5.04726	5.94611	6.93793	6.70428	6.63587	63.8432	40.7366	68.6098	118.068	102.03	96.4702
gene4825	rna10219,rna10220	Gene	protein_coding	34747	ND-B22	FBgn0032511	NP_001285889.1,NP_609642.1	NADH dehydrogenase (ubiquinone) B22 subunit	2.21791	7.76371	3.60094	0.0396247	0.209469	0.552766	7.21035	8.35955	0.499019	0.23776	6.64141	7.57391	7.41572	8.10152	8.40735	8.56978	115.781	167	159.722	290.125	342.933	420.722
gene7313	rna14980	Gene	ncRNA	19834817	CR45264	FBgn0266802		CR45264	2.21647	1.58317	3.64287	0.0331187	0.197418	0.545958	1.10992	2.25819	0.266196	0.476666	1.3138	1.20719	0.808773	2.57851	1.7104	2.48566	1.61091	2.21388	1.22869	3.35773	2.45859	2.65305
gene6471	rna13270,rna13271,rna13272	Gene	protein_coding	35655	Gr43a	FBgn0041243	NP_001036531.1,NP_001286158.1,NP_523650.2	Gustatory receptor 43a	2.21452	1.0758	5.09817	0.00837	0.124566	0.38968	0.645619	1.79261	0.309928	0.23621	0.965028	0.346134	0.625695	1.63888	1.67436	2.0646	1.0408	0.414542	0.865652	1.53173	2.34761	1.77844
gene15442	rna30453,rna30454	Gene	protein_coding	42220	CG7685	FBgn0038619	NP_001262710.1,NP_650724.1	CG7685	2.2134	4.31738	7.32321	0.00189432	0.0919019	0.271108	3.78212	4.92838	0.199053	0.184058	3.90264	3.55237	3.89136	4.77027	4.88446	5.13043	15.0256	19.021	22.151	21.1414	28.3441	27.5327
gene13191	rna26102,rna26103,rna26100,rna26101	Gene	protein_coding	3355150	AGO3	FBgn0250816	NP_001036627.2,NP_001036628.2,NP_001036629.2,NP_001163498.1	Argonaute 3	2.20573	1.34351	2.94913	0.0496136	0.226838	0.670271	0.889044	2.0303	0.556461	0.37365	1.52129	0.473678	0.672166	2.01959	1.66212	2.40919	2.01662	0.594216	0.970741	2.11341	2.3207	2.46036
gene7777	rna15894,rna15895,rna15893	Gene	ncRNA	26067094	CR42254	FBgn0259112		CR42254	2.19927	1.80327	2.98351	0.0437059	0.217466	0.66009	1.32225	2.45928	0.405582	0.52079	1.78342	1.16231	1.02103	2.99736	1.9577	2.42276	2.58955	2.07994	1.71065	4.79762	3.11211	2.49963
gene10681	rna21363	Gene	protein_coding	38696	CG10469	FBgn0035678	NP_648025.1	CG10469	2.19346	2.70525	5.19125	0.0107954	0.135001	0.378093	2.19734	3.33055	0.19739	0.322477	2.26172	1.9758	2.35451	2.96427	3.45565	3.57174	3.9127	5.87975	8.27638	4.6801	10.1817	7.21424
gene4259	rna9142,rna9143	Gene	protein_coding	34316	CG4594	FBgn0032161	NP_001260305.1,NP_609323.1	CG4594	2.19282	3.18165	6.79319	0.00311338	0.097782	0.288826	2.66528	3.79806	0.175333	0.229518	2.81523	2.4725	2.7081	3.91143	3.53392	3.94885	6.30883	9.34931	10.9341	10.38	10.8053	10.125
gene784	rna1790	Gene	protein_coding	31642	CG3040	FBgn0029925	NP_572372.1	CG3040	2.18612	4.68009	5.12937	0.0118183	0.138151	0.38102	4.14978	5.27816	0.328084	0.193746	4.33303	3.77101	4.34532	5.34097	5.0608	5.4327	20.9587	21.372	28.5435	33.4435	31.8259	35.5446
gene7448	rna15231	Gene	protein_coding	36406	mRpL18	FBgn0026741	NP_610818.1	mitochondrial ribosomal protein L18	2.18382	5.59135	9.10014	0.00146224	0.0880711	0.214477	5.05624	6.18309	0.177822	0.119915	4.90231	5.0155	5.25089	6.13409	6.09544	6.31975	32.0858	40.1597	46.9949	63.6752	66.3688	74.6354
gene12500	rna24812	Gene	protein_coding	40035	Sgf11	FBgn0036804	NP_001097638.1	SAGA associated factor 11kDa	2.17648	5.91837	3.47396	0.0481169	0.224515	0.559407	5.38389	6.50589	0.516553	0.214732	5.97188	5.0031	5.17671	6.64141	6.25831	6.61795	71.3117	39.9621	45.1988	94.5432	73.3548	94.6043
gene4921	rna10384	Gene	protein_coding	260645	NimB2	FBgn0028543	NP_723857.1	Nimrod B2	2.1756	4.41121	9.71144	0.00840395	0.124566	0.200005	3.886	5.00741	0.196732	0.036036	4.1045	3.72292	3.83058	5.02315	5.0329	4.96618	17.5063	20.869	21.3936	25.6961	31.2073	24.0516
gene996	rna2235,rna2234,rna2233,rna2232,rna2231	Gene	protein_coding	31809	CG2004	FBgn0030060	NP_001259353.1,NP_001259354.1,NP_001259355.1,NP_001259357.1,NP_572501.1	CG2004	2.17212	6.32668	10.3327	0.00742658	0.121427	0.187594	5.79183	6.91093	0.184613	0.0333093	5.9592	5.82247	5.59381	6.89068	6.94937	6.89274	70.4724	60.7	55.8305	114.004	122.122	117.902
gene2122	gene2122	Gene	pseudogene	8673958	CR32496	FBgn0052496			2.17016	0.972064	5.36459	0.0206557	0.170036	0.360902	0.562384	1.68019	0.116732	0.341502	0.68382	0.451008	0.552323	1.90546	1.28726	1.84784	0.645469	0.562459	0.737437	1.91898	1.57155	1.46029
gene354	rna873	Gene	protein_coding	31271	w	FBgn0003996	NP_476787.1	white	2.1686	2.58565	7.72135	0.00718498	0.119271	0.250513	2.08687	3.20364	0.232763	0.0926183	2.32437	2.07711	1.85915	3.27285	3.09843	3.23965	4.13525	6.49533	5.23001	6.1038	7.75653	5.32805
gene13434	rna26630	Gene	protein_coding	40656	mRpL44	FBgn0037330	NP_649541.1	mitochondrial ribosomal protein L44	2.16827	5.7812	9.53346	0.000903842	0.0764074	0.202855	5.24982	6.36637	0.124149	0.160428	5.31569	5.10662	5.32716	6.20567	6.3669	6.52653	44.1435	41.768	48.7505	67.3246	79.7304	88.1854
gene2935	rna6488,rna6489	Gene	protein_coding	319033	Rrp40	FBgn0260648	NP_001285565.1,NP_722725.1	Ribosomal RNA processing 40	2.16767	6.10526	4.2934	0.0354975	0.202012	0.450277	5.57264	6.68878	0.428309	0.138929	6.06244	5.2684	5.38707	6.83337	6.5563	6.67668	76.7127	45.4448	50.3875	108.757	92.022	99.6318
gene2473	rna5544,rna5543	Gene	protein_coding	33040	Obp19d	FBgn0011280	NP_523421.2,NP_788940.1	Odorant-binding protein 19d	2.16755	3.48848	3.70169	0.0239143	0.179053	0.522215	2.9748	4.09087	0.311768	0.418938	2.82607	3.33308	2.76526	4.14221	3.64862	4.48177	6.37211	17.017	11.4484	12.5174	11.8645	15.9719
gene8384	rna17070	Gene	protein_coding	37075	CG10914	FBgn0034307	NP_611297.3	CG10914	2.16692	2.60445	6.06211	0.00759204	0.121696	0.318759	2.1057	3.22134	0.158209	0.276726	1.99565	2.287	2.03443	2.97369	3.1703	3.52003	3.11732	7.91916	6.16959	4.71592	8.2351	6.89744
gene16658	rna32831,rna32830	Gene	protein_coding	43180	CG6073	FBgn0039417	NP_001247313.1,NP_651468.1	CG6073	2.16575	4.55181	4.59498	0.0254282	0.181794	0.420243	4.02838	5.14325	0.389401	0.158022	4.32711	3.58798	4.17006	5.21217	4.96247	5.25511	20.8558	19.4679	25.8779	29.853	30.0785	30.7557
gene10566	rna21147	Gene	protein_coding	38594	Gen	FBgn0263831	NP_647943.2	XPG-like endonuclease	2.16509	2.76877	12.1691	0.00621602	0.114302	0.158619	2.26707	3.3815	0.0156519	0.157844	2.27075	2.24991	2.28056	3.2082	3.41926	3.51704	3.94487	7.65216	7.76709	5.74289	9.84885	6.87753
gene10626	rna21264	Gene	protein_coding	38647	Ppat-Dpck	FBgn0035632	NP_647985.1	Bifunctional Phosphopantetheine adenylyltransferase - Dephospho-CoA kinase	2.16485	1.90098	3.57545	0.0244528	0.180192	0.539783	1.42381	2.53807	0.346928	0.41353	1.8243	1.21553	1.2316	2.57523	2.10722	2.93177	2.67096	2.25076	2.35378	3.34761	3.51875	3.98093
gene9250	rna18533,rna18534	Gene	protein_coding	37581	Vps20	FBgn0034744	NP_611686.2,NP_726213.1	Vacuolar protein sorting 20	2.16409	6.28619	6.32257	0.00665185	0.115307	0.305112	5.75393	6.86769	0.26464	0.151851	5.44916	5.88702	5.92561	6.70123	6.90321	6.99864	48.9362	62.6891	67.9427	98.6953	117.906	127.699
gene9538	rna19045	Gene	protein_coding	37809	CG3803	FBgn0034938	NP_611855.1	CG3803	2.16072	4.04551	8.74084	0.00366888	0.0999323	0.220253	3.52775	4.63926	0.0957307	0.198361	3.55635	3.42098	3.60592	4.52343	4.52605	4.8683	11.4272	17.854	18.9241	17.2123	21.8601	22.3225
gene15819	rna31261,rna31260	Gene	protein_coding	19834930	pre-mod(mdg4)-I	FBgn0266177	NP_001287446.1,NP_001303521.1	pre-mod(mdg4)-I	2.15884	1.61966	4.95865	0.00789469	0.121957	0.38781	1.15703	2.26728	0.286946	0.260881	1.48363	0.9454	1.04205	2.20787	2.04123	2.55274	1.94891	1.46328	1.75835	2.48985	3.34027	2.83615
gene7650	rna15654,rna15655	Gene	protein_coding	36552	CG8067	FBgn0033891	NP_001260960.1,NP_610922.1	CG8067	2.15636	3.60212	5.86723	0.00537983	0.110327	0.327266	3.09022	4.19882	0.262556	0.195365	3.3907	2.97494	2.90503	4.04069	4.13854	4.41722	9.91327	13.7272	12.5185	11.5214	16.6111	15.0628
gene4267	rna9154	Gene	protein_coding	318908	Apf	FBgn0051713	NP_723505.2	diadenosine tetraphosphate hydrolase	2.15532	6.38695	5.61567	0.00575675	0.111647	0.341713	5.85698	6.96488	0.212004	0.267997	6.10012	5.7108	5.76001	6.94167	6.70925	7.24373	78.3786	57.0603	61.5605	118.752	102.294	153.892
gene15796	rna31180,rna31181	Gene	protein_coding	42519	CG3337	FBgn0038871	NP_001303427.1,NP_650957.1	CG3337	2.15427	4.93401	7.19296	0.00203094	0.0919669	0.266612	4.41137	5.51857	0.196121	0.180606	4.24519	4.62769	4.36122	5.45474	5.37854	5.72242	19.4463	33.4928	28.7925	36.7001	39.979	45.1368
gene4139	rna8920,rna8919	Gene	protein_coding	34226	Try29F	FBgn0015316	NP_001285772.1,NP_523518.2	Trypsin 29F	2.15373	1.79961	5.29845	0.0281133	0.187565	0.361822	1.32936	2.4362	0.0745695	0.354055	1.2482	1.39485	1.34504	2.81571	2.11479	2.3781	1.50717	2.93208	2.79963	4.11332	3.54602	2.39951
gene4901	rna10349	Gene	protein_coding	318977	mRpS23	FBgn0260407	NP_723847.1	mitochondrial ribosomal protein S23	2.15256	5.76692	10.0695	0.00321926	0.0986459	0.190251	5.24035	6.3464	0.17505	0.074518	5.17775	5.10521	5.4381	6.28022	6.33187	6.42712	40.1163	41.7185	51.5984	71.3388	77.8394	82.821
gene8391	rna17079,rna17080	Gene	protein_coding	37081	CG10916	FBgn0034312	NP_001261070.1,NP_611303.1	CG10916	2.1511	4.97685	10.8418	0.00115484	0.0850414	0.176543	4.45489	5.55997	0.151801	0.0901317	4.49382	4.58343	4.28741	5.47806	5.54532	5.65652	23.9649	32.8318	27.575	37.436	44.6233	42.9456
gene3336	rna7224,rna7223	Gene	protein_coding	33621	Sr-CI	FBgn0014033	NP_001285599.1,NP_477102.1	Scavenger receptor class C, type I	2.14417	2.60092	4.37433	0.013049	0.143717	0.435721	2.10827	3.20869	0.338035	0.274927	2.11987	1.76458	2.44035	2.97208	3.51029	3.14371	3.46899	4.63073	8.85046	4.71256	10.6286	4.86253
gene7382	rna15091	Gene	protein_coding	36354	Cpr49Ah	FBgn0033731	NP_610777.1	Cuticular protein 49Ah	2.1431	1.20709	3.79618	0.0349653	0.200814	0.501752	0.776575	1.87628	0.453415	0.214871	1.15007	0.272085	0.907565	1.63615	2.05041	1.94227	1.32676	0.3028	1.42523	1.52639	3.35433	1.6009
gene6540	rna13410	Gene	protein_coding	35713	U2A	FBgn0033210	NP_610315.1	U2A	2.13926	5.69431	5.31004	0.0108576	0.135001	0.357861	5.17211	6.26923	0.30904	0.180441	4.84725	5.46243	5.20666	6.06244	6.3947	6.35054	30.9128	50.4926	45.9078	60.0235	81.3369	76.7085
gene9887	rna19759	Gene	protein_coding	38078	MED30	FBgn0035149	NP_612046.1	Mediator complex subunit 30	2.1384	5.08105	12.0622	0.000648765	0.0743683	0.157455	4.56227	5.65881	0.08503	0.132522	4.6512	4.48177	4.55385	5.6663	5.5227	5.78742	26.5055	31.0524	32.0148	43.7326	43.9401	47.2899
gene453	rna1089,rna1090,rna1091	Gene	protein_coding	31361	dgt4	FBgn0026085	NP_001259231.1,NP_001259232.1,NP_572150.1	dim gamma-tubulin 4	2.13807	5.1825	3.83161	0.0344456	0.1992	0.495578	4.66326	5.75957	0.448535	0.210746	5.17875	4.36213	4.44888	5.72834	5.56618	5.98418	40.1593	29.1639	30.1408	45.5046	45.2508	55.9062
gene3014	rna6628	Gene	protein_coding	5740699	CG34174	FBgn0085203	NP_001097057.1	CG34174	2.12738	4.47096	8.9042	0.00105581	0.0835072	0.211848	3.95946	5.04854	0.164292	0.133745	3.82239	3.91443	4.14158	4.90163	5.08075	5.16324	14.045	23.0778	25.369	23.2082	32.3797	28.3698
gene8090	rna16553	Gene	protein_coding	3346188	Vkor	FBgn0053544	NP_001014533.1	Vitamin-K epoxide reductase	2.12486	1.46967	4.79102	0.0403074	0.210657	0.393106	1.02333	2.1107	0.392361	0.0241807	1.45478	0.927346	0.687865	2.13578	2.10877	2.08754	1.89173	1.42795	0.994935	2.33351	3.52396	1.81889
gene14859	rna29299	Gene	protein_coding	41757	mRpL11	FBgn0038234	NP_524351.1	mitochondrial ribosomal protein L11	2.12382	5.77206	4.83259	0.0270704	0.185746	0.389472	5.25424	6.34091	0.370055	0.121441	5.66433	4.94521	5.15319	6.38713	6.20314	6.43245	57.1461	39.0457	44.686	77.2681	70.9484	83.0668
gene14248	rna28206	Gene	protein_coding	41270	Rrp46	FBgn0037815	NP_650001.2	Rrp46	2.12309	5.65691	7.97249	0.0015693	0.0904103	0.235973	5.13984	6.226	0.149577	0.18251	4.96869	5.20532	5.24551	6.02291	6.2788	6.37629	33.9647	43.8607	46.8329	58.3025	74.8571	79.1884
gene12984	rna25724	Gene	protein_coding	40395	CRIF	FBgn0037102	NP_649333.1	CR6-interacting factor	2.12297	5.85906	8.9648	0.000884618	0.0764074	0.209838	5.34113	6.42721	0.154464	0.142031	5.17671	5.36347	5.4832	6.29948	6.58016	6.40199	40.116	47.7645	52.9569	72.1012	94.2418	80.432
gene3187	gene3187	Gene	pseudogene	12798541	CR31953	FBgn0051953			2.11772	2.98766	7.0409	0.00254324	0.0960501	0.266297	2.49503	3.57754	0.166634	0.207719	2.66468	2.33158	2.48883	3.54493	3.38807	3.79964	5.48107	8.25841	9.18995	7.67076	9.65808	8.79027
gene12844	rna25436,rna25435	Gene	protein_coding	40291	CG4042	FBgn0037018	NP_001262121.1,NP_649250.2	CG4042	2.11606	4.54902	4.87577	0.0250758	0.181383	0.384145	4.04035	5.12173	0.36227	0.12778	4.45683	3.79823	3.86599	5.11782	4.99595	5.25142	23.2906	21.6237	21.8404	27.7176	30.6961	30.7095
gene6138	gene6138	Gene	pseudogene	3772716	CR12628	FBgn0042701		Microsomal glutathione S-transferase-like pseudogene	2.11482	1.54545	4.1141	0.0379826	0.206639	0.454908	1.09689	2.17743	0.145615	0.430973	0.983273	1.26104	1.04636	2.48358	1.68458	2.36412	1.07179	2.42348	1.77091	3.1077	2.37073	2.36647
gene7946	rna16274	Gene	protein_coding	36766	Rrp42	FBgn0034065	NP_725517.2	Rrp42	2.11312	5.51211	4.39757	0.0254822	0.181794	0.425128	4.99878	6.07815	0.387586	0.174674	5.44585	4.75747	4.79302	6.18254	5.8765	6.17542	48.7388	35.6696	36.2844	66.0406	56.4236	65.8099
gene2244	rna5100,rna5101	Gene	protein_coding	318082	CG32544	FBgn0052544	NP_001259694.1,NP_728208.1	CG32544	2.10678	1.63819	3.91371	0.0196026	0.166512	0.475769	1.1866	2.26164	0.377348	0.289767	1.62201	0.983273	0.954528	2.22171	1.99392	2.56931	2.21724	1.56983	1.54731	2.51098	3.21749	2.87988
gene1285	rna2886	Gene	protein_coding	32076	CG11752	FBgn0030292	NP_572710.1	CG11752	2.09568	7.68697	8.51991	0.00796492	0.122848	0.217	7.17177	8.23919	0.207737	0.062725	6.97838	7.14556	7.39137	8.20085	8.20514	8.31157	143.76	126.765	157.235	311.191	291.784	348.584
gene12263	rna24401,rna24400	Gene	protein_coding	39876	CG9706	FBgn0036662	NP_648921.2,NP_730198.1	CG9706	2.09107	3.4141	5.91651	0.00413057	0.103316	0.311556	2.9232	3.98744	0.213807	0.226614	3.169	2.82031	2.78029	3.9622	3.77451	4.22562	8.37526	12.3148	11.5949	10.8478	12.967	12.7547
gene10172	rna20321	Gene	protein_coding	38304	CG15877	FBgn0035337	NP_647718.1	CG15877	2.08922	4.41096	4.09126	0.0487224	0.226297	0.450008	3.91138	4.97434	0.442117	0.083903	4.32924	3.44846	3.95645	4.87772	5.01654	5.02877	20.8857	18.0777	23.0162	22.8695	30.9907	25.5004
gene14357	rna28386,rna28384,rna28385	Gene	protein_coding	41354	CG17721	FBgn0037885	NP_001247040.1,NP_001247041.1,NP_650059.1	CG17721	2.0878	5.78034	5.92641	0.00670023	0.115654	0.310376	5.27369	6.33567	0.261644	0.166959	5.55912	5.04523	5.21671	6.2984	6.1905	6.51812	52.8268	40.6367	46.1083	72.0346	70.4021	87.9574
gene16525	rna32580	Gene	protein_coding	43078	CG4553	FBgn0039336	NP_651396.1	CG4553	2.08685	3.2623	4.46083	0.0149281	0.151267	0.412093	2.77451	3.83584	0.230781	0.34141	2.95473	2.5144	2.8544	3.60125	3.67875	4.22752	7.1389	9.66257	12.1702	8.03111	12.1669	12.7691
gene14912	rna29400	Gene	protein_coding	41805	CG3817	FBgn0038275	NP_650405.2	CG3817	2.08658	5.75359	11.9084	0.00232261	0.0951952	0.154341	5.24743	6.30857	0.0575737	0.1432	5.1864	5.30078	5.25511	6.14351	6.39961	6.3826	40.4734	46.2617	47.0981	64.0422	81.6738	79.5027
gene9722	rna19382	Gene	protein_coding	37964	CG3594	FBgn0035063	NP_523855.1	CG3594	2.08627	5.66793	12.1365	0.0067191	0.115654	0.15141	5.16223	6.22316	0.000873848	0.151407	5.16173	5.16173	5.16324	6.05635	6.26123	6.3519	39.4868	42.9429	44.9185	59.8523	73.7175	76.7397
gene3844	rna8287	Gene	ncRNA	19836172	CR44989	FBgn0266324		CR44989	2.08306	3.06418	8.2976	0.00490407	0.109326	0.220996	2.58021	3.63892	0.0902863	0.201711	2.64771	2.61528	2.47766	3.42949	3.8319	3.65537	5.41048	10.4308	9.08649	6.98693	13.4582	7.74687
gene16284	rna32148,rna32147	Gene	protein_coding	42890	Orct2	FBgn0086365	NP_001262907.1,NP_651238.2	Organic cation transporter 2	2.08274	3.71936	4.36144	0.0483765	0.225297	0.420354	3.22759	4.28607	0.419895	0.0196262	2.84413	3.67628	3.16235	4.30722	4.28255	4.26844	6.4688	20.3741	14.8001	14.2581	18.379	13.1958
gene7020	rna14430	Gene	protein_coding	36088	Obp46a	FBgn0033508	NP_610574.1	Odorant-binding protein 46a	2.08263	1.09917	3.61541	0.0399621	0.210058	0.507055	0.690729	1.74914	0.214401	0.459497	0.500846	0.648098	0.923243	1.60618	1.37811	2.26312	0.423442	0.876074	1.46198	1.48069	1.75066	2.15912
gene1038	rna2349,rna2348	Gene	protein_coding	31845	fh	FBgn0030092	NP_001259373.1,NP_511094.1	frataxin	2.0798	4.40242	5.09683	0.00885634	0.127149	0.35901	3.90578	4.96222	0.290053	0.21156	4.23949	3.76353	3.71431	4.89172	4.79491	5.20003	19.3391	21.2774	20.1939	23.0561	26.5022	29.3572
gene7086	rna14595,rna14596	Gene	protein_coding	36134	CG12935	FBgn0033547	NP_001260872.1,NP_610609.1	CG12935	2.07859	4.13605	5.92469	0.00944055	0.129557	0.3086	3.64178	4.69739	0.273432	0.14307	3.69606	3.34529	3.88401	4.59406	4.63742	4.86068	12.6817	17.1031	22.0763	18.1868	23.7129	22.2266
gene11800	rna23533	Gene	protein_coding	39523	Vps36	FBgn0086785	NP_648660.1	Vacuolar protein sorting 36	2.07768	4.92092	3.99006	0.0352531	0.201676	0.457954	4.42162	5.47659	0.423696	0.173791	4.90834	4.13529	4.22124	5.50449	5.29054	5.63475	32.2551	25.9323	26.6374	38.2634	37.3972	42.2383
gene74	rna204	Gene	protein_coding	31018	CG13362	FBgn0029531	NP_569854.1	CG13362	2.07694	0.977231	4.21511	0.0175133	0.160799	0.433294	0.583153	1.63761	0.357657	0.244592	0.192764	0.661664	0.895032	1.38802	1.64795	1.87688	0.159702	0.898845	1.39956	1.1735	2.29212	1.49887
gene14064	rna27813	Gene	protein_coding	41121	CG8132	FBgn0037687	NP_649888.1	CG8132	2.07569	4.89574	4.24639	0.0165213	0.157065	0.429747	4.3972	5.45079	0.351122	0.247782	4.79551	4.13248	4.26361	5.42034	5.21964	5.71239	29.5899	25.8821	27.2002	35.6668	35.6826	44.7819
gene7388	rna15098,rna15099	Gene	protein_coding	36358	CG8525	FBgn0033735	NP_001286348.1,NP_610781.1	CG8525	2.07437	4.59708	7.44494	0.0062788	0.114302	0.244902	4.10078	5.15345	0.102156	0.222579	4.12072	4.19149	3.99012	4.97561	5.08168	5.40306	17.7228	26.9095	23.3379	24.8232	32.4042	34.8605
gene11331	rna22732	Gene	protein_coding	39214	ND-13B	FBgn0047038	NP_648409.1	NADH dehydrogenase (ubiquinone) 13 kDa B subunit	2.07389	7.34617	6.272	0.0113455	0.137013	0.29061	6.83882	7.89116	0.268086	0.112179	6.55192	6.8816	7.08295	7.80247	7.85376	8.01727	108.542	108.779	131.741	224.219	230.838	277.177
gene5211	rna10868	Gene	protein_coding	34964	c(2)M	FBgn0028525	NP_609788.1	crossover suppressor on 2 of Manheim	2.0725	0.535266	5.20964	0.0260944	0.18373	0.34955	0.224551	1.27592	0.0907118	0.337575	0.324777	0.200796	0.148081	1.05948	1.1034	1.6649	0.260513	0.207105	0.163349	0.849003	1.25645	1.22009
gene9172	rna18398,rna18399	Gene	protein_coding	43935	NtR	FBgn0029147	NP_001246457.1,NP_651958.2	NtR	2.07243	3.28097	4.49255	0.0126753	0.141231	0.405325	2.79715	3.84848	0.322096	0.246054	3.08523	2.44939	2.85684	3.58491	3.88839	4.07214	7.91924	9.14657	12.1891	7.93196	13.9481	11.1814
gene10593	rna21192,rna21193	Gene	protein_coding	38623	CG13285	FBgn0035611	NP_001246638.1,NP_647969.1	CG13285	2.07057	0.806867	3.35296	0.0327858	0.196394	0.542419	0.437624	1.48765	0.31835	0.439171	0.787726	0.165527	0.35962	1.04344	1.49793	1.9216	0.782882	0.177308	0.413011	0.826507	1.991	1.57333
gene1466	rna3309,rna3310	Gene	protein_coding	32240	CG4407	FBgn0030431	NP_572837.1,NP_727648.1	CG4407	2.07004	3.95189	6.78481	0.0168849	0.158857	0.26796	3.46176	4.51141	0.26233	0.0546414	3.75685	3.25498	3.37344	4.45076	4.52668	4.55679	13.2969	16.3167	16.627	16.2849	21.8611	16.9979
gene256	rna638,rna636,rna637	Gene	protein_coding	31184	D2hgdh	FBgn0023507	NP_569982.1,NP_726794.1,NP_726795.1	D-2-hydroxyglutaric acid dehydrogenase	2.06586	3.11627	3.74585	0.023803	0.178778	0.484006	2.63654	3.68329	0.393071	0.282412	2.97877	2.20723	2.72362	3.87768	3.81284	3.35934	7.26459	7.33613	11.0583	10.0971	13.254	5.97272
gene340	rna844	Gene	protein_coding	31259	CG2685	FBgn0024998	NP_570023.1	CG2685	2.064	3.7465	5.19334	0.00953735	0.130096	0.348669	3.26007	4.30551	0.290544	0.192755	3.02501	3.58491	3.1703	4.09246	4.35626	4.46782	7.5083	19.4222	14.8524	12.0192	19.3362	15.7667
gene9924	rna19812,rna19813	Gene	protein_coding	38095	CG13901	FBgn0035164	NP_001261224.1,NP_612061.2	CG13901	2.06018	5.77388	5.14814	0.0235319	0.178345	0.350831	5.27598	6.31875	0.333454	0.109045	5.6609	5.07514	5.09191	6.36775	6.1938	6.3947	56.9966	41.0587	43.27	76.2211	70.5192	80.1753
gene11837	rna23621	Gene	ncRNA	10178937	pncr014:3L	FBgn0265295		putative noncoding RNA 014:3L	2.05733	1.04338	6.32905	0.00819945	0.124211	0.284825	0.645568	1.68634	0.129269	0.253801	0.73549	0.497427	0.703787	1.58513	1.49877	1.97513	0.708758	0.637469	1.02382	1.45502	1.99336	1.64625
gene13045	rna25839	Gene	protein_coding	40437	SLC22A	FBgn0037140	NP_649370.1	SLC22A family member	2.0558	1.7366	8.15979	0.00183947	0.0915722	0.220694	1.29289	2.33259	0.128766	0.179235	1.39485	1.33563	1.14819	2.19664	2.53571	2.26542	1.77059	2.68311	2.07071	2.45879	5.08042	2.163
gene3654	rna7894,rna7895,rna7896	Gene	protein_coding	5740203	CG34179	FBgn0085208	NP_001097095.1,NP_001137794.1,NP_001285654.1	CG34179	2.05512	2.38208	4.00803	0.0160462	0.155909	0.449096	1.91848	2.95771	0.32185	0.313209	2.24506	1.90881	1.60158	3.2297	2.61528	3.02815	3.83852	5.44655	3.87661	5.85875	5.41472	4.41478
gene2777	rna6206,rna6207,rna6204,rna6205	Gene	protein_coding	33229	Ets21C	FBgn0005660	NP_001097047.1,NP_001285547.1,NP_001285548.1,NP_523445.1	Ets at 21C	2.05266	0.855305	6.06011	0.0135881	0.144969	0.296528	0.481576	1.51907	0.276434	0.107298	0.337362	0.800295	0.30707	1.39554	1.57262	1.58905	0.268575	1.18083	0.342331	1.18213	2.1305	1.13368
gene9728	rna19390	Gene	protein_coding	44125	ETH	FBgn0028738	NP_524699.1	Ecdysis triggering hormone	2.05218	3.06092	8.46114	0.00248347	0.0960501	0.212313	2.58596	3.62311	0.182186	0.109018	2.51756	2.44787	2.79244	3.51704	3.73486	3.61744	4.84994	9.1429	11.6793	7.52187	12.6198	7.54371
gene16236	rna32046,rna32045	Gene	protein_coding	192506	CG5986	FBgn0043455	NP_001262899.1,NP_651207.1	CG5986	2.04973	5.98092	3.91411	0.0490675	0.226611	0.458195	5.48557	6.52101	0.444553	0.110977	5.97461	5.10592	5.37619	6.62981	6.52524	6.40797	71.4642	41.7268	50.0273	93.8478	89.1686	81.1812
gene5732	rna11887,rna11886	Gene	protein_coding	35296	CG10721	FBgn0032846	NP_001260619.1,NP_610023.1	CG10721	2.04755	3.29274	3.32158	0.0446865	0.219158	0.53913	2.81612	3.85002	0.477946	0.249456	3.36788	2.52977	2.55073	3.82239	3.61553	4.11214	9.75497	9.76101	9.61184	9.67327	11.5657	11.5671
gene4659	rna9892,rna9893	Gene	protein_coding	5740394	CG34164	FBgn0085193	NP_001097152.1,NP_001285866.1	CG34164	2.04375	1.80231	4.87584	0.0271232	0.185746	0.36632	1.359	2.39022	0.111107	0.349064	1.466	1.36681	1.2442	2.54244	1.99089	2.63732	1.90649	2.81489	2.39442	3.25151	3.21111	3.046
gene217	rna534	Gene	ncRNA	26067257	CR45929	FBgn0267591		CR45929	2.04176	4.98304	4.51965	0.0262756	0.184007	0.394652	4.49466	5.52447	0.365306	0.149337	4.88314	4.15807	4.44278	5.51002	5.38289	5.68051	31.769	26.2828	30.0318	38.4156	40.0346	43.7394
gene10648	rna21309	Gene	protein_coding	38663	QC	FBgn0052412	NP_729109.1	Glutaminyl cyclase	2.04107	4.29419	4.43198	0.0133309	0.144428	0.402269	3.81026	4.83958	0.320393	0.243247	4.16658	3.71829	3.5459	4.9994	4.55964	4.95971	18.3092	20.8251	18.3803	25.2766	22.3538	23.944
gene17019	rna33501,rna33502,rna33503	Gene	ncRNA	10178917	CR31044	FBgn0051044		CR31044	2.03767	1.88436	6.72258	0.00494367	0.109358	0.264582	1.43961	2.46653	0.137388	0.226115	1.53212	1.50496	1.28174	2.59242	2.20548	2.60167	2.03066	3.36959	2.56542	3.39467	3.82156	2.94953
gene9706	rna19343,rna19344	Gene	protein_coding	2768732	CG33228	FBgn0261373	NP_001286854.1,NP_995940.2	CG33228	2.03394	3.61154	5.31747	0.0118346	0.138151	0.333635	3.13553	4.1598	0.292233	0.160973	3.35758	2.80446	3.24455	4.09328	4.04276	4.34338	9.68708	12.178	15.4649	12.0429	15.4625	14.1561
gene11176	rna22407,rna22406	Gene	protein_coding	39097	CG3552	FBgn0035999	NP_001137926.1,NP_648319.1	CG3552	2.03302	2.60084	6.41019	0.0139268	0.146351	0.276587	2.13891	3.16253	0.0877578	0.262295	2.23959	2.09849	2.07864	2.87733	3.21685	3.39342	3.8263	6.63061	6.44472	4.34116	8.56463	6.17772
gene13845	rna27400,rna27401	Gene	protein_coding	40953	CG11035	FBgn0037544	NP_001303469.1,NP_649763.1	CG11035	2.03046	3.91968	4.90076	0.00966159	0.130114	0.361132	3.44193	4.46374	0.28829	0.217497	3.67217	3.1186	3.53502	4.53559	4.2194	4.63621	12.4617	14.9551	18.2807	17.3624	17.6312	18.2598
gene2931	rna6475,rna6474	Gene	protein_coding	33348	mRpL48	FBgn0031357	NP_001259878.1,NP_608613.1	mitochondrial ribosomal protein L48	2.02871	5.80481	3.74345	0.0354919	0.202012	0.472204	5.31691	6.33748	0.425034	0.205724	4.85275	5.4109	5.68709	6.11007	6.39172	6.51064	30.978	49.0778	59.0303	61.7747	81.2456	87.5589
gene16405	rna32384,rna32383	Gene	protein_coding	192528	CG31381	FBgn0043799	NP_001189283.1,NP_733057.1	CG31381	2.02858	1.95982	4.59849	0.0115273	0.137513	0.384366	1.51492	2.53539	0.303383	0.236001	1.16894	1.64032	1.7355	2.2855	2.56618	2.75448	1.36284	4.01986	4.57803	2.65088	5.19527	3.3883
gene14811	rna29211,rna29210	Gene	protein_coding	41720	140up	FBgn0010340	NP_001262561.1,NP_476951.1	upstream of RpII140	2.02742	4.09359	4.5172	0.0164563	0.157065	0.390966	3.6154	4.63504	0.333965	0.203278	3.99439	3.36423	3.48756	4.47569	4.56545	4.86397	16.1474	17.2219	17.7492	16.6279	22.4468	22.2847
gene9076	rna18234	Gene	protein_coding	117300	clt	FBgn0000326	NP_536784.1	cricklet	2.02267	4.26064	5.93959	0.00850724	0.125029	0.296354	3.78271	4.79897	0.259192	0.143684	4.04163	3.52325	3.78324	4.7605	4.67844	4.95797	16.7434	18.7916	20.8007	20.8711	24.4249	23.9116
gene17006	rna33479	Gene	protein_coding	43445	CG14511	FBgn0039641	NP_651675.1	CG14511	2.02003	2.67025	3.62097	0.0223838	0.175048	0.485216	2.2108	3.22517	0.348985	0.337111	2.61346	1.99565	2.02329	3.2666	2.86927	3.53966	5.26177	5.9876	6.09953	6.05399	6.50909	7.02334
gene16836	rna33157	Gene	protein_coding	43311	CG5646	FBgn0039525	NP_651568.1	CG5646	2.02002	1.74477	3.31999	0.0356028	0.202219	0.529201	1.30981	2.32418	0.438025	0.296965	1.78105	0.915083	1.23329	2.36804	2.00772	2.59678	2.5775	1.40522	2.36257	2.82887	3.2525	2.94174
gene6767	rna13858	Gene	protein_coding	35892	AIMP1	FBgn0033351	NP_610426.2	aaRS-interacting multifunctional protein 1	2.01885	6.64605	7.91421	0.00331138	0.0986459	0.221815	6.15858	7.17211	0.192035	0.111016	6.25831	6.28022	5.9372	7.14556	7.07678	7.294	87.2561	77.537	68.3145	139.7	133.571	159.738
gene7406	rna15133	Gene	protein_coding	36374	CG13151	FBgn0033750	NP_610793.1	CG13151	2.01805	3.12575	4.79878	0.0109238	0.135001	0.365615	2.66004	3.673	0.296468	0.213966	2.98842	2.57961	2.41208	3.58147	3.52003	3.91751	7.30655	10.1418	8.64793	7.91775	10.7038	9.81998
gene16646	rna32810,rna32808,rna32809	Gene	protein_coding	43169	RpL34a	FBgn0039406	NP_001189295.1,NP_651460.2,NP_733136.1	Ribosomal protein L34a	2.01726	10.4096	3.47309	0.0319589	0.194214	0.504888	9.91575	10.9281	0.420765	0.27905	9.43	10.1494	10.1678	10.6345	10.96	11.1899	793.549	766.806	906.275	1968.48	2125.46	2688.05
gene3111	rna6801	Gene	protein_coding	33460	Cwc25	FBgn0031452	NP_608705.1	Cwc25	2.01477	3.23013	4.56292	0.0107863	0.135001	0.383622	2.76411	3.77472	0.25173	0.289478	2.47495	2.88298	2.93439	3.61113	4.10896	3.60407	4.73374	12.9029	12.8093	8.09549	16.1973	7.42746
gene10994	rna21987	Gene	ncRNA	19835481	CR45409	FBgn0266958		CR45409	2.01419	2.03556	10.3714	0.000496484	0.0732986	0.168707	1.59219	2.60239	0.122713	0.115774	1.61006	1.70499	1.46152	2.57129	2.50534	2.73054	2.1946	4.31408	3.2517	3.3282	4.95019	3.33114
gene3453	rna7452	Gene	protein_coding	4379886	CG34125	FBgn0083961	NP_001036334.1	CG34125	2.01048	6.859	4.90474	0.0148683	0.151267	0.355801	6.3737	7.38124	0.311571	0.171806	6.73113	6.15949	6.23048	7.47901	7.18286	7.48185	121.974	72.2682	79.4579	175.935	143.913	181.027
gene15792	rna31177	Gene	protein_coding	42516	CG5862	FBgn0038868	NP_650954.1	CG5862	2.01028	5.27968	5.16402	0.00952969	0.130096	0.337889	4.79995	5.80735	0.280473	0.188425	5.08214	4.79649	4.52123	5.66282	5.73877	6.02046	36.8683	36.3484	31.5006	43.4831	51.2287	57.8174
gene16254	rna32078	Gene	protein_coding	42864	Npc2f	FBgn0039154	NP_651219.1	Niemann-Pick type C-2f	2.00787	1.21379	4.89365	0.00879381	0.12712	0.355943	0.810992	1.81666	0.227353	0.273873	1.01769	0.847804	0.56748	1.61366	1.70816	2.12816	1.11339	1.26289	0.764819	1.49302	2.45262	1.90556
gene5621	rna11647,rna11646,rna11645,rna11644	Gene	protein_coding	35211	fon	FBgn0032773	NP_001163013.1,NP_001260570.1,NP_609959.1,NP_724177.1	fondue	2.00672	1.26591	6.28623	0.0217742	0.173803	0.276863	0.859544	1.86438	0.273682	0.0418511	1.11179	0.568556	0.898285	1.91222	1.83455	1.84637	1.27636	0.748383	1.40265	1.9331	2.77232	1.45535
gene6348	rna12969,rna12968,rna12967	Gene	protein_coding	35568	CG9410	FBgn0033086	NP_001260731.1,NP_610221.1,NP_724484.1	CG9410	2.00317	3.74482	4.52049	0.0381493	0.206847	0.38403	3.27706	4.27935	0.374847	0.0834804	3.67027	2.92377	3.23716	4.32631	4.18296	4.32877	12.4363	13.2908	15.4151	14.575	17.1031	14.0111
gene11923	rna23791,rna23792	Gene	protein_coding	39621	Ocho	FBgn0040296	NP_001246759.1,NP_536775.2	ocho	2.0021	4.71215	6.87553	0.0102074	0.132129	0.252296	4.23793	5.23944	0.235809	0.0897088	4.43994	3.97881	4.29504	5.30313	5.27835	5.13685	23.0002	23.7444	27.7135	32.163	37.1275	27.7634
gene14612	rna28847,rna28846	Gene	protein_coding	41569	Past1	FBgn0016693	NP_524332.2,NP_731737.1	Putative Achaete Scute Target 1	-2.0001	5.60681	-5.9122	0.0158938	0.155043	0.292984	6.12911	5.12903	0.276114	0.0979828	5.85434	6.40655	6.12643	5.24215	5.0704	5.07454	64.955	83.6245	74.8503	30.7567	31.9986	26.3752
gene1852	rna4147,rna4146,rna4145,rna4144,rna4143	Gene	protein_coding	32546	CG16952	FBgn0030701	NP_001162764.1,NP_001285304.1,NP_573085.2,NP_996463.1,NP_996464.1	CG16952	-2.00067	3.6144	-3.15252	0.0457184	0.220399	0.549683	4.1491	3.14861	0.472469	0.280935	3.6249	4.5421	4.28029	3.27433	3.34474	2.82678	12.0546	32.1085	27.4809	6.10891	9.30009	3.62049
gene17536	rna34646,rna34647,rna34645,rna34648,rna34649	Gene	protein_coding	49968	Cadps	FBgn0053653	NP_001027029.2,NP_001027030.1,NP_001027031.1,NP_001245439.1,NP_001245440.1	Calcium-dependent secretion activator	-2.00106	1.46283	-4.97902	0.0185935	0.16391	0.348136	2.04643	1.04567	0.317349	0.143136	1.9577	1.78289	2.3987	0.977802	1.21011	0.949087	3.01965	4.71859	8.57186	0.765805	1.42342	0.566951
gene11437	rna22909	Gene	ncRNA	19835812	CR45036	FBgn0266396		CR45036	-2.00225	1.06192	-5.78175	0.0159639	0.155418	0.300057	1.6749	0.673276	0.281217	0.104648	1.35088	1.85544	1.81837	0.573799	0.782424	0.663606	1.67843	5.10325	5.05502	0.426749	0.757601	0.381479
gene7090	rna14600,rna14601	Gene	protein_coding	36138	CG7222	FBgn0033551	NP_001286295.1,NP_610613.1	CG7222	-2.00682	5.49632	-4.46747	0.0196735	0.166862	0.389606	6.02169	5.01678	0.342337	0.186007	6.24607	5.62766	6.19135	5.23097	4.9235	4.89588	86.6622	54.5824	78.0058	30.3947	29.2243	22.7957
gene7578	rna15499,rna15500,rna15501,rna15502,rna15503	Gene	protein_coding	36497	drk	FBgn0004638	NP_476858.1,NP_725302.1,NP_725303.1,NP_725304.1,NP_725306.1	downstream of receptor kinase	-2.00686	5.42858	-4.75314	0.0174636	0.160798	0.366201	5.95426	4.94932	0.324584	0.169554	5.63107	5.95148	6.28022	4.91689	5.13274	4.79832	55.9152	64.9449	81.8026	23.512	33.6621	21.1265
gene3429	rna7406,rna7405,rna7404,rna7403,rna7402,rna7401,rna7400	Gene	protein_coding	33686	mxt	FBgn0031637	NP_001162874.1,NP_001260053.1,NP_001260054.1,NP_001260055.1,NP_608866.1,NP_723015.1,NP_723016.1	mextli	-2.00716	3.94575	-6.45982	0.0121424	0.139091	0.269509	4.4802	3.47505	0.252436	0.0943975	4.18944	4.60779	4.64338	3.5426	3.51535	3.36719	18.5886	33.195	33.6815	7.66249	10.6663	6.00875
gene8512	rna17304	Gene	protein_coding	37174	CG15098	FBgn0034398	NP_611379.2	CG15098	-2.00935	8.74565	-4.11004	0.0150697	0.151267	0.424255	9.26349	8.25676	0.315449	0.283697	8.89925	9.44719	9.44403	8.2299	8.55294	7.98745	537.022	481.876	571.919	317.129	370.512	269.108
gene938	rna2094,rna2090,rna2095,rna2088,rna2089,rna2096,rna2084,rna2085,rna2086,rna2087,rna2093,rna2092,rna2091,rna2083	Gene	protein_coding	44861	sdt	FBgn0261873	NP_001033835.2,NP_001033836.1,NP_001036263.1,NP_001245574.1,NP_001245575.1,NP_001245576.1,NP_001259326.1,NP_001259327.1,NP_001285010.1,NP_001285011.1,NP_572463.1,NP_572464.4,NP_996375.1,NP_996376.1	stardust	-2.01241	3.01872	-3.95313	0.0421597	0.214597	0.442057	3.56504	2.55612	0.419936	0.13809	3.09104	3.89057	3.71352	2.62209	2.64885	2.39742	7.94849	22.6983	20.1758	3.48966	5.53567	2.43461
gene8968	rna18033	Gene	protein_coding	37387	cpa	FBgn0034577	NP_611539.1	capping protein alpha	-2.01277	6.19243	-6.1463	0.00840564	0.124566	0.284391	6.71754	5.70836	0.251596	0.132582	6.4406	6.93203	6.77999	5.70136	5.8443	5.57941	99.85	111.614	108.933	44.7964	55.1693	40.5606
gene4828	rna10226	Gene	protein_coding	34750	CG9302	FBgn0032514	NP_609645.2	CG9302	-2.01624	6.18905	-4.29744	0.0332148	0.197514	0.407744	6.71552	5.70385	0.384112	0.136798	6.28684	7.02844	6.83127	5.65036	5.85931	5.60188	88.933	118.329	113.661	43.0035	55.7854	41.1348
gene11835	rna23613,rna23612,rna23615,rna23614,rna23617,rna23616	Gene	protein_coding	39554	endos	FBgn0061515	NP_001246745.1,NP_001246746.1,NP_001261820.1,NP_001261821.1,NP_648684.1,NP_729949.1	endosulfine	-2.01914	7.62582	-9.11893	0.0110154	0.135252	0.19255	8.14951	7.13577	0.0202105	0.191486	8.17016	8.14862	8.12977	7.15395	7.31752	6.93585	324.405	235.381	253.787	140.443	158.314	120.98
gene13595	rna26933,rna26932,rna26931,rna26930,rna26937,rna26936,rna26935,rna26934,rna26929	Gene	protein_coding	44039	Pak	FBgn0267698	NP_001138013.2,NP_001262309.1,NP_001262310.1,NP_001262311.1,NP_001262312.1,NP_001262313.1,NP_524681.1,NP_731073.1,NP_731074.1	p21-activated kinase	-2.02052	3.67368	-6.28727	0.00646554	0.114715	0.279541	4.21591	3.20119	0.240964	0.141703	3.9997	4.47569	4.17235	3.21056	3.33797	3.05503	16.1955	30.9841	25.9006	5.76188	9.26122	4.52519
gene13313	rna26353,rna26352,rna26351	Gene	protein_coding	40562	srl	FBgn0037248	NP_649469.2,NP_730835.2,NP_730836.3	spargel	-2.02235	2.78875	-4.36528	0.0179494	0.162474	0.403141	3.34266	2.32663	0.343411	0.211166	2.94661	3.52381	3.55757	2.23538	2.56808	2.17643	7.07041	18.7921	18.4928	2.5385	5.19731	1.99483
gene1143	rna2563,rna2562,rna2561,rna2564	Gene	protein_coding	31942	ZAP3	FBgn0052685	NP_001245606.1,NP_001245607.1,NP_001245608.1,NP_727393.1	ZAP3	-2.02678	3.50593	-3.74755	0.0388402	0.208776	0.471051	4.05236	3.03317	0.431779	0.188297	3.55958	4.3644	4.2331	2.99817	3.23652	2.86484	11.4571	29.1796	26.7571	4.79875	8.65127	3.7312
gene15987	rna31557,rna31559,rna31558	Gene	protein_coding	42642	AP-2mu	FBgn0263351	NP_001163686.1,NP_651049.3,NP_732744.1	Adaptor Protein complex 2, mu subunit	-2.02859	5.52605	-10.2629	0.00644402	0.114715	0.172224	6.0598	5.03932	0.167553	0.0398404	6.21162	6.08775	5.88003	5.02503	5.00859	5.08433	84.703	69.8259	66.162	25.711	30.8603	26.6052
gene15388	rna30355,rna30356	Gene	protein_coding	42171	cdm	FBgn0261532	NP_001262696.1,NP_650682.1	cadmus	-2.02943	3.99738	-7.18979	0.00738539	0.12116	0.245982	4.54039	3.51931	0.099141	0.225118	4.45304	4.64814	4.51998	3.52892	3.73947	3.28954	23.2255	33.8883	31.4415	7.56679	12.6367	5.61059
gene1820	rna4051,rna4053,rna4052,rna4055,rna4054,rna4057,rna4056	Gene	protein_coding	32522	Graf	FBgn0030685	NP_001285296.1,NP_573070.2,NP_996441.2,NP_996442.1,NP_996443.1,NP_996444.2,NP_996445.1	GTPase regulator associated with FAK	-2.02948	2.20499	-4.33692	0.0232581	0.177268	0.407803	2.77388	1.75277	0.363953	0.183962	2.36545	2.89237	3.06382	1.78212	1.9203	1.5559	4.29948	12.9813	13.8965	1.71824	3.00215	1.0977
gene15978	rna31542,rna31543	Gene	protein_coding	42632	lqfR	FBgn0261279	NP_732734.3,NP_732736.2	liquid facets-Related	-2.03264	4.17642	-6.67547	0.00928391	0.128246	0.265526	4.71932	3.69597	0.243876	0.105016	4.4883	4.97428	4.69539	3.70674	3.79518	3.58598	23.8497	39.5467	34.4486	8.85271	13.1079	7.31758
gene2252	rna5117,rna5120,rna5118	Gene	protein_coding	32889	CG43759	FBgn0264090	NP_001259697.1,NP_001259698.1,NP_001285422.1,NP_573342.1	CG43759	-2.03269	2.31482	-3.50237	0.0498128	0.226934	0.506103	2.8824	1.85901	0.47231	0.181834	2.37392	3.30742	2.96585	1.6947	2.05437	1.82796	4.32254	16.801	13.0321	1.60748	3.36521	1.43031
gene421	rna1021	Gene	protein_coding	318211	HIP	FBgn0260484	NP_570074.3	Hsc/Hsp70-interacting protein	-2.03591	5.95133	-4.80119	0.0248466	0.180636	0.370016	6.48622	5.46055	0.346829	0.128923	6.09544	6.60572	6.7575	5.53498	5.53498	5.31168	78.0234	92.5598	108.023	39.2495	44.2568	32.2216
gene5488	rna11407,rna11406	Gene	protein_coding	35111	CG10413	FBgn0032689	NP_001286048.1,NP_609887.1	CG10413	-2.04167	3.82256	-5.63883	0.0119277	0.138249	0.316303	4.37196	3.34221	0.283834	0.139593	4.05862	4.61186	4.44539	3.24227	3.5017	3.28265	16.97	33.225	30.0666	5.93747	10.5749	5.56376
gene17520	rna34585,rna34587,rna34586	Gene	protein_coding	43829	ATPsynbeta	FBgn0010217	NP_001259081.1,NP_001284719.1,NP_726631.1	ATP synthase, beta subunit	-2.04189	9.72495	-5.0996	0.00698592	0.117738	0.349801	10.2535	9.22362	0.246294	0.248395	9.97077	10.3685	10.4213	9.23237	9.46753	8.97097	1177.44	936.55	1194.72	676.451	718.44	571.573
gene820	rna1883,rna1882	Gene	protein_coding	31669	CBP	FBgn0026144	NP_001259309.1,NP_511070.1,NP_996361.1	sarcoplasmic calcium-binding protein	-2.04192	6.44906	-4.20402	0.0494106	0.226838	0.424329	6.98456	5.95463	0.420989	0.0531359	6.5061	7.29824	7.14932	5.96528	6.00163	5.89697	105.443	138.746	137.754	55.2757	62.0236	52.5344
gene3050	rna6691,rna6690,rna6693,rna6692,rna6694,rna6686,rna6687,rna6688,rna6689	Gene	protein_coding	33418	Rab5	FBgn0014010	NP_001259925.1,NP_001259926.1,NP_001259927.1,NP_523457.1,NP_722795.1,NP_722796.1,NP_722797.1,NP_722798.1,NP_722799.1	Rab5	-2.04347	6.62523	-7.2526	0.00571957	0.111517	0.246226	7.16077	6.12975	0.219992	0.110592	6.92953	7.18531	7.36746	6.13111	6.23966	6.01848	137.63	128.995	155.069	63.406	72.8452	57.7097
gene7805	rna15957,rna15956	Gene	protein_coding	36670	Lap1	FBgn0033984	NP_001188938.1,NP_611007.1	Lap1	-2.04454	1.81519	-7.39939	0.00658707	0.114998	0.241518	2.40296	1.37119	0.220192	0.0992303	2.20548	2.6404	2.363	1.28975	1.48171	1.34209	3.73004	10.6553	8.33534	1.06325	1.95969	0.871378
gene14925	rna29417,rna29418	Gene	protein_coding	41816	CG6966	FBgn0038286	NP_001097796.1,NP_001287333.1	CG6966	-2.04587	3.1451	-4.18324	0.04867	0.226233	0.42759	3.70356	2.67085	0.422713	0.0643998	3.26125	4.10349	3.74595	2.73945	2.66142	2.61169	9.02367	25.4191	20.5026	3.8594	5.57813	2.97388
gene3764	rna8114,rna8110,rna8111,rna8112	Gene	protein_coding	249072	Liprin-alpha	FBgn0046704	NP_001260153.1,NP_001260154.1,NP_001260155.1,NP_609067.2,NP_723208.1	Liprin-alpha	-2.04889	1.93433	-4.82373	0.00851371	0.125029	0.371578	2.51976	1.48492	0.259382	0.266067	2.22092	2.68645	2.65192	1.4704	1.75795	1.22641	3.78421	11.0463	10.4522	1.28773	2.55469	0.780353
gene3906	rna8432,rna8431	Gene	protein_coding	319016	CG31904	FBgn0260479	NP_723310.1,NP_723311.1	CG31904	-2.04893	0.600447	-7.09318	0.0135461	0.144969	0.252701	1.31008	0.275203	0.244462	0.064001	1.56292	1.07496	1.29235	0.348278	0.248208	0.229122	2.08343	1.81839	2.61776	0.250633	0.222535	0.108205
gene1913	rna4316	Gene	protein_coding	32597	CalpC	FBgn0260450	NP_573118.2	Calpain C	-2.05319	4.13341	-5.60228	0.0108615	0.135001	0.320877	4.6848	3.64693	0.283626	0.150062	4.42727	4.98879	4.63834	3.48283	3.77716	3.68079	22.7879	39.7507	33.5946	7.3334	12.9824	7.85939
gene3897	rna8416	Gene	ncRNA	19835879	CR44990	FBgn0266325		CR44990	-2.05594	1.88466	-8.62185	0.00161262	0.09077	0.208887	2.47496	1.43516	0.171172	0.119723	2.27731	2.57439	2.57318	1.34918	1.5719	1.38439	3.96882	10.1132	9.79982	1.12402	2.12866	0.909153
gene6891	rna14130,rna14129	Gene	protein_coding	35993	CG1902	FBgn0033434	NP_610507.1,NP_724815.1	CG1902	-2.05729	5.74801	-8.91434	0.00892413	0.127149	0.202216	6.29189	5.25115	0.197012	0.0455791	6.45836	6.07438	6.34292	5.30126	5.21217	5.24001	101.777	69.4372	84.8486	32.159	35.3696	30.4295
gene4108	rna8853	Gene	protein_coding	44275	SoxN	FBgn0029123	NP_001260269.1,NP_524735.1	SoxNeuro	-2.05809	1.69544	-6.43212	0.016816	0.158514	0.280404	2.29423	1.25293	0.271316	0.0708071	2.01959	2.56209	2.30102	1.22091	1.20379	1.33409	3.15826	10.0076	7.90918	0.988366	1.40169	0.866283
gene10743	rna21450	Gene	protein_coding	38732	CG42747	FBgn0261801	NP_648045.2	CG42747	-2.05918	3.94093	-3.70639	0.0280816	0.187565	0.486976	4.49626	3.45419	0.41258	0.258695	4.97265	4.26134	4.25479	3.69888	3.48022	3.18346	34.0614	27.7686	27.0408	8.78296	10.3406	5.04064
gene14081	rna27857	Gene	protein_coding	41140	Ras85D	FBgn0003205	NP_476699.1	Ras oncogene at 85D	-2.06219	6.59259	-7.95899	0.00135375	0.0880711	0.227235	7.13532	6.09114	0.158602	0.162731	6.97262	7.14386	7.28948	6.10732	6.24518	5.92093	142.518	126.599	148.061	61.633	73.0238	53.8388
gene13604	rna26960,rna26957,rna26959,rna26958	Gene	protein_coding	40791	godzilla	FBgn0037442	NP_001097695.1,NP_649653.1,NP_731079.1,NP_731080.1	godzilla E3 ubiquitin protein ligase	-2.06233	3.85388	-5.86111	0.0216522	0.173458	0.3086	4.41123	3.36695	0.30026	0.0712588	4.07214	4.64338	4.51817	3.42681	3.28813	3.38591	17.1295	33.8269	31.4228	6.96703	8.94927	6.1269
gene6240	rna12765,rna12766	Gene	protein_coding	35492	CG10417	FBgn0033021	NP_610169.1,NP_724410.1	CG10417	-2.06483	5.67814	-6.1264	0.00486142	0.109326	0.295731	6.22519	5.17917	0.239681	0.173234	6.1502	6.03197	6.4934	5.24635	5.30874	4.9824	81.0326	67.7084	93.7486	30.8389	38.0027	24.2781
gene14113	rna27924,rna27923	Gene	protein_coding	41168	Scm	FBgn0003334	NP_001247006.1,NP_731385.1	Sex comb on midleg	-2.06625	2.62731	-3.40668	0.0435245	0.217371	0.532332	3.20247	2.15545	0.476092	0.238147	2.66544	3.5728	3.36916	1.88288	2.32327	2.2602	5.49095	19.2573	16.5805	1.88669	4.22588	2.14903
gene1383	rna3118,rna3117,rna3116	Gene	protein_coding	32156	Sclp	FBgn0030357	NP_001162727.1,NP_001259475.1,NP_572770.1	sclp	-2.07197	8.56678	-3.07023	0.0404515	0.210889	0.592916	9.10838	8.05738	0.362651	0.469078	9.51825	8.97775	8.82914	8.52291	7.58483	8.06439	840.312	375.912	378.281	397.526	191.752	287.669
gene4320	rna9257,rna9258	Gene	protein_coding	34364	me31B	FBgn0004419	NP_523533.2,NP_723539.1	maternal expression at 31B	-2.07322	7.67693	-4.61296	0.0194424	0.166153	0.394951	8.22086	7.16899	0.351581	0.179936	8.46163	7.8174	8.38355	7.32946	7.20305	6.97445	397.516	191.503	294.066	159.711	147.164	124.298
gene3767	rna8117,rna8118	Gene	protein_coding	33948	CG11221	FBgn0031855	NP_001285688.1,NP_609070.1	CG11221	-2.07383	1.09302	-7.28824	0.0105773	0.13434	0.250079	1.73922	0.686919	0.237743	0.0775766	1.57833	2.0123	1.62703	0.598917	0.716432	0.745407	2.10913	6.1301	4.00406	0.45203	0.679299	0.444198
gene6890	rna14128	Gene	protein_coding	35991	Map60	FBgn0010342	NP_476952.1	Microtubule-associated protein 60	-2.07448	6.4191	-8.50052	0.00275677	0.0960846	0.214507	6.96702	5.91426	0.10609	0.186436	6.84705	7.04847	7.00553	5.85651	6.12274	5.76354	130.238	119.709	126.219	50.5122	67.4001	46.559
gene6808	rna13927	Gene	protein_coding	35922	Vang	FBgn0015838	NP_001260819.1,NP_477177.1	Van Gogh	-2.07596	4.13293	-3.65912	0.0428047	0.216001	0.498808	4.69327	3.6395	0.460821	0.190928	4.16251	4.99136	4.92596	3.5954	3.84861	3.47447	18.2548	39.8073	39.3229	8.00701	13.6052	6.64908
gene14281	rna28263	Gene	protein_coding	41291	fau	FBgn0266451	NP_731505.1	fau	-2.07635	9.56788	-4.6539	0.0212205	0.171905	0.392287	10.1094	9.05536	0.355437	0.165992	10.5021	9.80969	10.0164	9.2057	8.87723	9.08315	1725.37	598.592	821.266	667.274	485.316	625.169
gene10102	rna20181,rna20182,rna20183	Gene	protein_coding	38243	CG12024	FBgn0035283	NP_001189022.1,NP_647670.3,NP_728683.1	CG12024	-2.07702	3.9091	-5.52071	0.0291058	0.18853	0.33084	4.47176	3.41724	0.328156	0.0420518	4.82901	4.18374	4.40252	3.4622	3.37887	3.41066	30.5182	26.7085	29.4826	7.20579	9.58607	6.28245
gene1077	rna2416,rna2415	Gene	protein_coding	31883	lz	FBgn0002576	NP_001096919.1,NP_511099.2	lozenge	-2.07723	2.67246	-7.25435	0.00229411	0.0951952	0.251811	3.25132	2.19666	0.196646	0.157287	3.24227	3.45233	3.05935	2.22043	2.34071	2.02884	8.92744	18.117	13.8655	2.50888	4.27995	1.7368
gene8145	rna16651,rna16650	Gene	protein_coding	36914	Dark	FBgn0263864	NP_725637.1,NP_725638.1	Death-associated APAF1-related killer	-2.08302	1.33131	-4.18278	0.0378019	0.206536	0.43839	1.96202	0.903345	0.417363	0.13414	1.57879	2.40671	1.90057	0.796205	0.860041	1.05379	2.10924	8.82621	5.43486	0.609166	0.856599	0.644505
gene3465	rna7484,rna7476,rna7477,rna7474,rna7475,rna7478,rna7479,rna7483,rna7482,rna7481,rna7480	Gene	protein_coding	33721	Rtnl1	FBgn0053113	NP_001162875.1,NP_001162876.1,NP_001162877.1,NP_001162878.2,NP_787983.1,NP_787984.1,NP_787985.1,NP_787986.1,NP_787987.1,NP_787988.1,NP_995630.1	Reticulon-like1	-2.08304	7.97436	-5.24232	0.0109448	0.135001	0.34979	8.52126	7.46257	0.300569	0.178916	8.17462	8.67958	8.70957	7.4022	7.66386	7.32165	327.812	326.004	355.044	168.346	204.185	163.384
gene11150	rna22353,rna22352,rna22351	Gene	ncRNA	12798374	CR43481	FBgn0263492		CR43481	-2.09169	6.26104	-6.62439	0.0188212	0.164672	0.278374	6.81596	5.7513	0.274095	0.0486209	6.89274	7.04348	6.51167	5.71371	5.73398	5.80621	134.109	119.283	94.3639	44.9916	51.0438	48.3468
gene1643	rna3688,rna3687,rna3686	Gene	protein_coding	32371	l(1)G0469	FBgn0040153	NP_001096980.2,NP_001259543.1,NP_727763.1	lethal (1) G0469	-2.09393	1.24987	-15.0369	0.00349942	0.0991584	0.122814	1.89193	0.825711	0.121141	0.0202028	2.01618	1.77416	1.88544	0.809436	0.848323	0.819375	3.15011	4.66302	5.35273	0.623867	0.84129	0.487065
gene6650	rna13656,rna13655	Gene	protein_coding	35801	pnut	FBgn0013726	NP_477064.1,NP_724659.1	peanut	-2.09426	6.731	-4.6836	0.0120388	0.138486	0.394384	7.28531	6.21886	0.321471	0.228462	6.91477	7.48989	7.45126	6.20839	6.45238	5.99582	136.214	158.481	164.549	67.4296	84.4778	56.6024
gene11034	rna22074,rna22075	Gene	protein_coding	44679	ergic53	FBgn0035909	NP_524776.1,NP_788479.1	ergic53	-2.09677	6.27813	-5.6342	0.0176859	0.161719	0.328373	6.83489	5.76672	0.309219	0.11051	6.4894	7.08572	6.92953	5.76454	5.8783	5.65732	103.875	122.275	119.979	46.5735	56.4707	42.952
gene1459	rna3293,rna3294,rna3295	Gene	protein_coding	32230	CG3812	FBgn0030421	NP_001259494.1,NP_572828.1,NP_727641.1	CG3812	-2.09838	0.71197	-5.68747	0.0104184	0.132862	0.325635	1.425	0.355721	0.28787	0.152213	1.74451	1.18584	1.34464	0.294423	0.529026	0.243714	2.49076	2.1534	2.79943	0.20786	0.48999	0.116733
gene12630	rna25031	Gene	protein_coding	40127	Ltn1	FBgn0262517	NP_730427.1	Listerin E3 ubiquitin protein ligase 1	-2.09842	2.57867	-3.86587	0.0360895	0.202673	0.479087	3.16817	2.09887	0.439207	0.191367	2.66731	3.48756	3.34964	2.08509	2.29675	1.91476	5.49952	18.4272	16.4289	2.23388	4.11826	1.55677
gene14974	rna29542,rna29541	Gene	protein_coding	44451	ear	FBgn0026441	NP_001262595.1,NP_001262596.1,NP_651979.1	ENL/AF9-related	-2.10101	2.11114	-3.74877	0.0446325	0.219158	0.494874	2.71355	1.64247	0.465381	0.168287	2.20036	3.10818	2.8321	1.56022	1.83606	1.53112	3.71266	14.8445	11.9686	1.41609	2.77636	1.0677
gene9198	rna18438,rna18437	Gene	protein_coding	37546	dve	FBgn0020307	NP_477241.2,NP_477242.1	defective proventriculus	-2.10218	1.22349	-3.84719	0.0251778	0.181549	0.482576	1.87167	0.79978	0.408481	0.25695	1.44375	2.25744	1.91381	0.672931	1.09549	0.630922	1.87265	7.70229	5.50823	0.510616	1.24451	0.360415
gene11024	rna22057,rna22058	Gene	protein_coding	38966	CG43163	FBgn0262719	NP_001246673.1,NP_648228.2	CG43163	-2.10219	2.68292	-3.50518	0.0367538	0.203712	0.529667	3.27188	2.19998	0.462756	0.25769	2.91261	3.79406	3.10896	2.22251	2.44567	1.93177	6.8777	21.5867	14.3106	2.51525	4.68556	1.58483
gene567	rna1346,rna1347,rna1344,rna1345,rna1348	Gene	protein_coding	31458	Usp16-45	FBgn0029763	NP_001284890.1,NP_572220.1,NP_726993.1,NP_726994.1,NP_726995.1	Ubiquitin specific protease 16/45	-2.10416	3.39793	-5.40491	0.029237	0.18853	0.343931	3.97667	2.90342	0.339683	0.0538863	3.66012	4.33552	3.93437	2.91894	2.94785	2.84348	12.3669	28.7563	22.5782	4.50913	6.95339	3.67321
gene8220	rna16778	Gene	protein_coding	36960	mthl4	FBgn0034219	NP_788394.1	methuselah-like 4	-2.1065	3.02355	-5.89276	0.0082162	0.124211	0.315928	3.60836	2.53351	0.274066	0.157158	3.29327	3.74045	3.79137	2.43778	2.71489	2.44787	9.21874	21.0375	20.9067	3.00468	5.81392	2.56403
gene1299	rna2934,rna2935,rna2936	Gene	protein_coding	32090	HP5	FBgn0030301	NP_001259451.1,NP_572718.2,NP_996409.1	Heterochromatin protein 5	-2.10772	2.94495	-4.55505	0.0163068	0.156885	0.409027	3.5315	2.45582	0.350473	0.210883	3.13969	3.63969	3.81513	2.45107	2.66904	2.24735	8.21005	19.9571	21.233	3.02778	5.60571	2.12153
gene12290	rna24481,rna24483,rna24482	Gene	protein_coding	39903	CG6664	FBgn0036685	NP_648944.1,NP_730232.1,NP_730233.1	CG6664	-2.10865	5.72724	-4.76064	0.035	0.200814	0.391595	6.29063	5.2143	0.383202	0.0806387	5.89153	6.65566	6.32468	5.24398	5.2759	5.12303	67.2665	95.5125	84.2532	30.7928	37.0283	27.324
gene13825	rna27352	Gene	protein_coding	45894	lds	FBgn0002542	NP_524850.2	lodestar	-2.10914	3.72968	-3.69791	0.0387867	0.208776	0.504291	4.30665	3.23	0.459276	0.208266	3.77646	4.58204	4.56146	3.0979	3.47008	3.12201	13.5426	32.8051	32.1915	5.20451	10.271	4.75171
gene2701	rna6057,rna6059,rna6058	Gene	protein_coding	33172	Gs1	FBgn0001142	NP_001162839.1,NP_476570.1,NP_722606.1	Glutamine synthetase 1	-2.11229	6.10397	-3.48842	0.0375329	0.205937	0.535645	6.66716	5.58835	0.468973	0.258804	7.04847	6.80951	6.14351	5.79489	5.29804	5.67213	149.35	104.114	75.5476	48.1972	37.6991	43.36
gene3142	rna6864,rna6862,rna6863	Gene	protein_coding	33488	CG2991	FBgn0031474	NP_608725.1,NP_722856.1,NP_722857.1	CG2991	-2.11672	3.39904	-6.13525	0.0100923	0.132052	0.305413	3.98272	2.90089	0.276159	0.130436	3.66385	4.14353	4.14079	2.84236	3.05034	2.80997	12.4006	26.0462	25.3647	4.20928	7.49417	3.56394
gene14894	rna29363,rna29362,rna29361,rna29367,rna29366,rna29365,rna29364	Gene	protein_coding	41788	jvl	FBgn0263929	NP_001097793.1,NP_001247105.1,NP_001247106.1,NP_001247107.1,NP_001247108.1,NP_650389.2,NP_996210.1	javelin-like	-2.11799	2.61876	-3.83919	0.0287082	0.187827	0.488458	3.21548	2.13278	0.426193	0.238642	2.72887	3.52243	3.39514	2.16751	2.35216	1.87868	5.81548	18.7895	16.8316	2.38907	4.31649	1.50113
gene1152	rna2578,rna2580,rna2581,rna2582,rna2579	Gene	protein_coding	31949	CG15309	FBgn0030183	NP_001096936.1,NP_001259394.1,NP_001259395.1,NP_001259396.1,NP_572609.1	CG15309	-2.11855	3.81766	-4.24693	0.0146742	0.150672	0.441718	4.39742	3.31434	0.274637	0.345962	4.6863	4.13968	4.36628	3.4652	2.91857	3.55926	27.1856	26.015	28.9404	7.21786	6.78205	7.14056
gene7857	rna16068,rna16069	Gene	protein_coding	36703	unc-5	FBgn0034013	NP_001286450.1,NP_611033.2	unc-5	-2.13103	2.72127	-12.5407	0.000242355	0.0732986	0.150758	3.32123	2.22968	0.102041	0.110976	3.29475	3.43391	3.23505	2.23959	2.33537	2.11409	9.22018	17.9668	15.3962	2.55035	4.26014	1.87357
gene4275	rna9171,rna9170,rna9173,rna9172,rna9169	Gene	protein_coding	34325	CG4658	FBgn0032170	NP_001285789.1,NP_001285790.1,NP_788020.1,NP_788021.1,NP_788022.1	CG4658	-2.13655	4.12387	-10.9036	0.00310668	0.097782	0.173988	4.70772	3.61244	0.0630216	0.162173	4.63548	4.73627	4.75141	3.6546	3.74936	3.43334	26.1572	35.2787	35.4832	8.41351	12.7288	6.41401
gene11644	rna23267	Gene	protein_coding	44118	vih	FBgn0264848	NP_648582.1	vihar	-2.13715	5.00074	-5.9698	0.00777755	0.121877	0.317897	5.5785	4.48282	0.275136	0.159245	5.26233	5.70964	5.76354	4.39256	4.66669	4.3892	42.4596	57.0335	61.622	15.4826	24.1909	14.7206
gene8602	rna17510,rna17509	Gene	protein_coding	37247	hpo	FBgn0261456	NP_001261092.1,NP_611427.1	hippo	-2.13739	4.60747	-6.98723	0.00574042	0.111551	0.271648	5.18786	4.09201	0.239956	0.127332	4.95971	5.4381	5.16576	4.11891	4.20374	3.95337	33.6837	49.9757	44.9424	12.3288	17.4492	10.1987
gene13771	rna27255,rna27254	Gene	protein_coding	40897	alpha-Est9	FBgn0015577	NP_524258.2,NP_731165.2	alpha-Esterase-9	-2.13894	2.18814	-4.29101	0.0130599	0.143717	0.442757	2.80427	1.70738	0.329565	0.29567	2.94594	2.42756	3.03931	2.03546	1.62516	1.46152	7.06549	8.9783	13.6786	2.13233	2.23797	0.982761
gene3928	rna8480,rna8479,rna8478	Gene	protein_coding	45959	mts	FBgn0004177	NP_001285724.1,NP_001285725.1,NP_476805.1	microtubule star	-2.14465	7.92008	-7.18473	0.00307716	0.097782	0.26536	8.48955	7.38881	0.150901	0.218277	8.31729	8.55294	8.59841	7.41806	7.59099	7.15738	355.817	300.011	332.359	170.303	192.701	143.543
gene11798	rna23529,rna23528	Gene	protein_coding	39521	Tgi	FBgn0036373	NP_648658.1,NP_729916.1	Tondu-domain-containing Growth Inhibitor	-2.14841	5.64261	-6.76032	0.00514172	0.109832	0.282666	6.22114	5.11788	0.243407	0.143713	5.99023	6.47537	6.19783	5.09099	5.27314	4.98951	72.3517	86.5388	78.1803	27.1494	36.9225	24.5132
gene13295	rna26317,rna26316	Gene	protein_coding	40547	CG1103	FBgn0037235	NP_001036660.1,NP_649456.3	CG1103	-2.15194	6.35623	-12.8938	0.00285314	0.0969848	0.148523	6.93304	5.8274	0.141589	0.0448518	6.79829	7.0806	6.92023	5.80311	5.87916	5.79994	126.727	121.997	119.586	48.4819	56.5592	47.9194
gene5669	rna11753,rna11755,rna11754,rna11757,rna11756	Gene	protein_coding	35253	spi	FBgn0005672	NP_001027281.1,NP_476909.2,NP_599118.2,NP_599119.2,NP_599120.2	spitz	-2.1543	6.98994	-7.41263	0.0175314	0.160799	0.258715	7.56543	6.45821	0.0113041	0.258468	7.5774	7.56398	7.55493	6.5629	6.64792	6.16382	221.255	165.491	174.609	88.6826	98.8653	65.4388
gene11628	rna23236,rna23235,rna23234,rna23233	Gene	protein_coding	39415	CG32103	FBgn0052103	NP_001261760.1,NP_729802.1,NP_729803.1,NP_996067.1	CG32103	-2.15921	3.07652	-4.40529	0.0289174	0.187934	0.436622	3.68148	2.57098	0.406275	0.159937	3.21629	3.96661	3.86153	2.50105	2.75397	2.4579	8.71858	23.6003	21.8107	3.15928	6.00531	2.5773
gene9850	rna19694,rna19695,rna19696	Gene	protein_coding	38058	mth	FBgn0023000	NP_001246535.1,NP_523871.1,NP_728521.1	methuselah	-2.1602	5.76662	-4.1831	0.0252022	0.181549	0.460089	6.34891	5.23774	0.409521	0.209701	6.79192	5.98418	6.27061	5.47882	5.13685	5.09755	126.304	66.2516	81.075	37.4422	33.7281	26.8774
gene10913	rna21831,rna21830	Gene	protein_coding	38873	CG32369	FBgn0052369	NP_001246660.1,NP_729296.1	CG32369	-2.16137	1.47136	-3.98392	0.0474333	0.22324	0.483428	2.12887	1.01692	0.469182	0.116496	1.5871	2.39944	2.40006	1.07724	1.09089	0.882637	2.13358	8.75325	8.58207	0.861947	1.23213	0.523051
gene9221	rna18486,rna18487,rna18485	Gene	protein_coding	37559	qkr58E-3	FBgn0022984	NP_001246460.1,NP_001286721.1,NP_477306.3	quaking related 58E-3	-2.16198	5.16357	-9.84241	0.00118905	0.0853452	0.19575	5.74961	4.63726	0.163437	0.107732	5.62974	5.68331	5.93578	4.73762	4.65072	4.52343	55.8863	56.3588	68.2596	20.4179	23.9256	16.5623
gene2606	rna5829,rna5828,rna5830,rna5831,rna5832,rna5827,rna5826,rna5825,rna5824	Gene	protein_coding	33132	Usp2	FBgn0031187	NP_001245799.1,NP_001245800.1,NP_001285527.1,NP_001285528.1,NP_608462.1,NP_728453.1,NP_728454.1,NP_728455.1,NP_728456.2	Ubiquitin specific protease 2	-2.16253	2.97969	-4.10307	0.0222599	0.174742	0.469719	3.58754	2.47482	0.403409	0.240619	3.18052	3.59487	3.98724	2.62894	2.59797	2.19756	8.47908	19.5056	23.3036	3.51816	5.35283	2.03576
gene14445	rna28571,rna28572	Gene	protein_coding	41434	CG6959	FBgn0037956	NP_001138037.1,NP_650122.1	CG6959	-2.17068	4.63192	-6.47283	0.00342248	0.0986459	0.299203	5.22461	4.10646	0.233128	0.187547	4.95546	5.35489	5.36347	4.13927	4.27543	3.90467	33.5081	47.6295	49.746	12.4989	18.3234	9.71028
gene2098	rna4798,rna4799	Gene	protein_coding	32752	par-6	FBgn0026192	NP_573238.1,NP_728094.1	par-6	-2.17243	3.92738	-6.67095	0.00870238	0.126783	0.290618	4.52671	3.4074	0.26503	0.11924	4.35787	4.39009	4.83218	3.40747	3.52661	3.28813	21.458	29.592	37.1845	6.88052	10.7523	5.6026
gene537	rna1265,rna1264,rna1267,rna1266,rna1269,rna1268,rna1270	Gene	protein_coding	31425	Ptp4E	FBgn0004368	NP_001162669.1,NP_001162670.1,NP_001162671.2,NP_001162672.1,NP_001284875.1,NP_525076.2,NP_726967.1	Protein tyrosine phosphatase 4E	-2.17427	2.01709	-4.33616	0.0242249	0.179428	0.447588	2.65372	1.53319	0.402258	0.196275	2.20411	2.97953	2.7775	1.48047	1.75044	1.36865	3.72482	13.7636	11.5733	1.29836	2.53983	0.895827
gene3763	rna8106,rna8105,rna8104,rna8109,rna8108	Gene	protein_coding	33944	homer	FBgn0025777	NP_001036341.2,NP_001260150.1,NP_001260151.1,NP_001260152.1,NP_477396.1,NP_723207.1	homer	-2.1753	3.94171	-13.7933	0.00511888	0.109832	0.140793	4.54199	3.42077	0.140628	0.00681977	4.58273	4.38549	4.65775	3.42619	3.42302	3.41312	25.1784	29.5282	33.8878	6.96049	9.86989	6.29316
gene4004	rna8659,rna8658,rna8657,rna8656,rna8655,rna8654,rna8660,rna8661	Gene	protein_coding	34132	Btk29A	FBgn0003502	NP_001097120.1,NP_001097121.1,NP_001260243.1,NP_001260244.1,NP_476745.1,NP_476746.1,NP_723369.1,NP_723370.1	Btk family kinase at 29A	-2.17591	4.11012	-3.12339	0.0387984	0.208776	0.621985	4.70902	3.5874	0.494334	0.377491	4.15118	5.09273	4.88314	3.61042	3.95285	3.19892	18.0769	41.4354	38.3017	8.09129	14.5542	5.12044
gene10311	rna20657	Gene	protein_coding	8674033	CG42456	FBgn0259933	NP_001163338.1	CG42456	-2.17754	2.36281	-6.46387	0.00295151	0.0969848	0.300837	2.98993	1.86723	0.211601	0.213841	2.75892	3.17437	3.0365	1.69055	1.80618	2.10496	5.95458	15.5303	13.6612	1.60221	2.69772	1.85826
gene1222	rna2761,rna2760	Gene	protein_coding	32017	CG2186	FBgn0030243	NP_001259433.1,NP_572660.1	CG2186	-2.18163	2.21715	-4.55443	0.0150051	0.151267	0.427993	2.85014	1.72473	0.360346	0.230931	2.49589	3.21629	2.83825	1.70621	1.96437	1.50362	4.77177	15.9069	12.0223	1.61861	3.13175	1.03403
gene1508	rna3389,rna3390	Gene	protein_coding	32273	sno	FBgn0265630	NP_001096967.1,NP_511144.2	strawberry notch	-2.18384	1.30315	-5.07887	0.0127821	0.141809	0.384296	1.98317	0.856304	0.33367	0.19065	1.62516	2.2855	2.03885	0.873223	1.03793	0.657758	2.22834	7.91727	6.20144	0.683927	1.1566	0.378655
gene10337	rna20711,rna20713,rna20715,rna20714,rna20717,rna20716,rna20719,rna20718,rna20722,rna20723,rna20724,rna20720,rna20721	Gene	protein_coding	38433	Eip63E	FBgn0005640	NP_001036581.1,NP_001036582.1,NP_001036583.1,NP_001036584.1,NP_001036585.1,NP_001036586.1,NP_001163340.1,NP_001189042.1,NP_001261373.1,NP_523904.1,NP_728888.1,NP_728889.1,NP_728890.1,NP_728891.1	Ecdysone-induced protein 63E	-2.18395	3.36075	-5.81909	0.0202187	0.1681	0.335433	3.97113	2.84419	0.323379	0.0891153	3.68079	4.31965	3.91295	2.85362	2.92822	2.75074	12.5387	28.5885	22.3273	4.25029	6.8307	3.37609
gene3774	rna8136,rna8135	Gene	protein_coding	33952	nrv1	FBgn0015776	NP_001260163.1,NP_477167.1	nervana 1	-2.1845	5.60628	-3.97177	0.031905	0.194086	0.491606	6.19819	5.07089	0.445974	0.206842	5.68601	6.5006	6.40797	5.08941	5.26785	4.85541	58.3943	87.7522	88.8086	27.106	36.8168	22.159
gene16729	rna32961,rna32962	Gene	protein_coding	43229	His2Av	FBgn0001197	NP_001262997.1,NP_524519.1	Histone H2A variant	-2.18465	9.22564	-5.80077	0.00440527	0.106008	0.33663	9.80654	8.67914	0.234358	0.241653	9.53646	9.95624	9.92693	8.60447	8.94932	8.48364	843.853	670.045	795.873	421.516	523.822	393.915
gene566	rna1342,rna1343,rna1340,rna1341	Gene	protein_coding	31459	spoon	FBgn0263987	NP_001245532.1,NP_572221.1,NP_726991.1,NP_726992.2	spoonbill	-2.18521	4.01612	-3.43327	0.0463126	0.221689	0.568951	4.6194	3.49163	0.518178	0.23494	4.05301	4.73552	5.06967	3.55926	3.68533	3.23029	16.8937	35.2679	42.9318	7.78638	12.2101	5.29634
gene1878	rna4228,rna4229,rna4231,rna4230,rna4233,rna4232	Gene	protein_coding	32569	vap	FBgn0003969	NP_001285314.1,NP_001285315.1,NP_523361.1,NP_727925.1,NP_727926.2,NP_996482.1	vacuolar peduncle	-2.18865	4.27671	-4.60851	0.0212597	0.171938	0.424713	4.8789	3.74886	0.383412	0.182692	4.48952	5.25605	4.89113	3.60803	3.95529	3.68324	23.8717	45.24	38.5924	8.062	14.5973	7.87996
gene7664	rna15690,rna15691	Gene	protein_coding	36564	O-fut1	FBgn0033901	NP_001286406.1,NP_610931.1	O-fucosyltransferase 1	-2.18905	7.38768	-10.0544	0.000996346	0.0821414	0.194716	7.97442	6.84411	0.160575	0.110136	8.14005	7.81943	7.96376	6.96197	6.82655	6.74381	317.329	191.908	226.992	120.662	113.438	104.735
gene8280	rna16895,rna16894	Gene	protein_coding	37009	HPS4	FBgn0034261	NP_611246.1,NP_725707.1	Hermansky-Pudlak Syndrome 4	-2.18956	1.28725	-5.74415	0.0053212	0.109832	0.340926	1.97123	0.840591	0.211544	0.267357	1.77946	2.19815	1.93609	0.760536	1.13883	0.622407	2.57654	7.26222	5.63498	0.581913	1.30298	0.354826
gene2090	rna4774,rna4775	Gene	protein_coding	32741	CG8289	FBgn0030854	NP_001285379.1,NP_573229.1	CG8289	-2.19211	6.23096	-3.9398	0.0183398	0.162955	0.497802	6.82279	5.69047	0.386164	0.31414	6.37715	7.03232	7.0589	5.55912	6.04896	5.46331	95.2256	118.412	130.354	39.8528	63.7209	36.3132
gene171	rna395,rna394,rna393	Gene	protein_coding	31101	pck	FBgn0013720	NP_001033820.1,NP_569919.2,NP_726742.1	pickel	-2.19306	6.71723	-3.49397	0.0341205	0.198615	0.561632	7.30755	6.1746	0.479998	0.291602	6.76642	7.68194	7.4743	5.98817	6.51064	6.025	123.903	179.079	166.703	56.4496	88.0831	58.0684
gene8022	rna16415,rna16414,rna16413,rna16412,rna16411	Gene	protein_coding	36826	Vha44	FBgn0262511	NP_001137679.1,NP_477266.1,NP_599140.1,NP_725564.1,NP_725565.3	Vacuolar H[+] ATPase 44kD subunit	-2.19326	4.88501	-7.0585	0.00753471	0.121661	0.27804	5.48429	4.35121	0.253712	0.113738	5.20949	5.53373	5.70964	4.47837	4.31606	4.25919	41.0007	52.2873	59.6802	16.651	18.8019	13.1217
gene2228	rna5074,rna5072,rna5073	Gene	protein_coding	32865	CG6891	FBgn0030955	NP_001259689.1,NP_573323.1,NP_728196.1	CG6891	-2.19501	9.78251	-7.919	0.00506852	0.109832	0.248079	10.366	9.23182	0.224451	0.105663	10.5401	10.4454	10.1127	9.34641	9.13824	9.21082	1726.11	969.642	858.783	727.847	590.4	673.575
gene17335	rna34118,rna34119,rna34117,rna34120	Gene	protein_coding	43694	CG12054	FBgn0039831	NP_001247385.2,NP_001247386.2,NP_651853.1,NP_733424.2	CG12054	-2.1954	2.95217	-6.61982	0.0130963	0.143831	0.296834	3.57342	2.43893	0.281888	0.093002	3.24905	3.71221	3.759	2.383	2.54629	2.3875	8.9682	20.7548	20.622	2.87395	5.12055	2.41622
gene7808	rna15975,rna15974,rna15971,rna15973,rna15972	Gene	protein_coding	36673	ckn	FBgn0033987	NP_001286437.1,NP_001286438.1,NP_611009.1,NP_725433.1,NP_725434.1	caskin	-2.20019	4.25094	-3.60099	0.0292615	0.18853	0.547191	4.85764	3.72001	0.458152	0.299191	4.36502	5.27097	4.93693	3.58758	4.06256	3.50989	21.5641	45.4602	39.6293	7.95537	15.6439	6.8413
gene9506	rna18971	Gene	ncRNA	26067256	CR45928	FBgn0267590		CR45928	-2.20133	2.71206	-10.2743	0.000744139	0.0743683	0.191908	3.34033	2.20195	0.114909	0.153703	3.38124	3.21056	3.42919	2.08393	2.37576	2.14617	9.84756	15.8614	17.2175	2.22838	4.37786	1.93503
gene16288	rna32153	Gene	protein_coding	42893	CG6356	FBgn0039178	NP_651240.1	CG6356	-2.20644	1.66144	-5.91403	0.0242475	0.179428	0.334377	2.32764	1.18592	0.330003	0.0539058	1.99804	2.32682	2.65805	1.13682	1.17734	1.2436	3.1211	8.24303	10.5056	0.91428	1.35316	0.792564
gene99	rna249,rna248	Gene	protein_coding	31037	CG3711	FBgn0040344	NP_001259114.1,NP_569869.2	CG3711	-2.21013	2.75953	-4.91316	0.0146468	0.150672	0.403344	3.39026	2.24613	0.35261	0.19584	2.99736	3.67921	3.49422	2.25284	2.43853	2.04703	7.35858	20.4172	17.8639	2.57443	4.64829	1.75328
gene14893	rna29360,rna29358,rna29359	Gene	protein_coding	41785	eff	FBgn0011217	NP_001262578.1,NP_001262579.1,NP_731941.1	effete	-2.21303	8.98329	-4.75243	0.0236427	0.178474	0.417674	9.57455	8.42853	0.387492	0.155889	10.0164	9.29278	9.41444	8.53012	8.50643	8.24905	1188.09	442.033	564.061	402.199	362.643	329.109
gene16652	rna32820,rna32821,rna32822	Gene	protein_coding	43177	CG31324	FBgn0051324	NP_001262983.1,NP_001262984.1,NP_733138.1	CG31324	-2.22007	2.38526	-4.06939	0.0379163	0.206536	0.489731	3.02896	1.87836	0.462051	0.162313	3.45052	3.10139	2.53497	1.90881	1.70297	2.02329	10.3743	14.7815	9.4944	1.92982	2.43616	1.72596
gene12100	rna24124,rna24125	Gene	protein_coding	39758	CG5235	FBgn0036565	NP_001261921.1,NP_648833.1	CG5235	-2.22359	3.40803	-5.12866	0.0300797	0.190118	0.389354	4.03288	2.87999	0.381029	0.0800843	4.33387	3.60447	4.16029	2.95414	2.89075	2.79506	21.02	19.6096	25.7169	4.64316	6.63941	3.50346
gene1359	rna3072,rna3070,rna3071,rna3069,rna3068	Gene	protein_coding	32136	rudhira	FBgn0266019	NP_001245631.1,NP_001245632.1,NP_001259463.1,NP_572750.3,NP_727567.1	rudhira	-2.22705	1.88039	-3.04719	0.0496128	0.226838	0.656588	2.54466	1.38953	0.563246	0.337435	1.89617	2.82607	2.91176	1.64795	1.51286	1.00778	2.85387	12.4265	12.591	1.54593	2.02422	0.606097
gene5834	rna12066,rna12067,rna12064,rna12065,rna12068	Gene	protein_coding	35343	vari	FBgn0250785	NP_001260644.1,NP_001260645.1,NP_724288.3,NP_724289.2,NP_995733.2	varicose	-2.23763	6.56609	-5.16838	0.00987956	0.130804	0.389406	7.17273	6.01075	0.325811	0.21327	6.81788	7.45838	7.24192	5.92726	6.25314	5.85187	128.01	155.848	145.332	53.7489	73.2134	50.4661
gene5867	rna12134,rna12130,rna12131,rna12132,rna12133	Gene	protein_coding	7354398	CG42238	FBgn0250867	NP_001137845.1,NP_001137846.1,NP_001260653.1,NP_001260654.1,NP_001303332.1	CG42238	-2.23816	2.41334	-5.37853	0.00578709	0.111792	0.374301	3.06348	1.90117	0.260955	0.268335	2.79552	3.31682	3.07811	2.07585	2.03546	1.5922	6.18361	16.8707	14.0083	2.21103	3.32455	1.13864
gene13399	rna26551,rna26550,rna26552	Gene	protein_coding	40628	CG12163	FBgn0260462	NP_649521.1,NP_730901.1,NP_730902.2	CG12163	-2.24165	7.81668	-4.05208	0.0358669	0.20235	0.497787	8.42062	7.25606	0.464693	0.178474	7.91694	8.83267	8.51226	7.19689	7.45661	7.11469	278.326	350.15	320.79	144.93	175.247	139.896
gene13460	rna26683,rna26685,rna26684	Gene	protein_coding	40679	Vha26	FBgn0283535	NP_001287182.1,NP_524237.1,NP_730957.1	Vacuolar H[+]-ATPase 26kD subunit	-2.24469	5.98611	-3.37338	0.0373891	0.205609	0.598944	6.59771	5.4312	0.511343	0.311869	6.02046	6.77884	6.99384	5.50232	5.70136	5.08991	74.073	102.266	125.383	38.1382	49.9462	26.7107
gene1573	rna3564,rna3562,rna3563	Gene	protein_coding	44819	g	FBgn0001087	NP_001259528.1,NP_001259529.1,NP_524785.2	garnet	-2.25224	3.06649	-8.08113	0.00146823	0.0880711	0.251062	3.7076	2.53624	0.160229	0.193284	3.53282	3.84755	3.74244	2.65855	2.63676	2.31341	11.2404	22.206	20.4787	3.62826	5.48949	2.25306
gene17376	rna34190,rna34191,rna34189	Gene	protein_coding	43725	Med	FBgn0011655	NP_524610.1,NP_733438.1,NP_733439.2	Medea	-2.25249	3.81328	-4.69563	0.0190837	0.164703	0.432133	4.44377	3.27225	0.386491	0.193298	4.0947	4.85911	4.3775	3.24018	3.47957	3.09698	17.3725	37.3781	29.1534	5.91129	10.3373	4.68081
gene14840	rna29262,rna29263,rna29261	Gene	protein_coding	41740	su(Hw)	FBgn0003567	NP_001247098.1,NP_524349.1,NP_731897.1	suppressor of Hairy wing	-2.25551	4.41211	-23.84	2.01935e-05	0.0732986	0.0852553	5.03768	3.86422	0.0569633	0.0634322	4.9994	5.0105	5.10314	3.91601	3.88319	3.79347	34.6759	40.0764	43.54	10.4232	13.8823	8.76366
gene11779	rna23489,rna23490	Gene	protein_coding	39505	flr	FBgn0260049	NP_648642.1,NP_729891.1	flare	-2.25602	6.53388	-5.05793	0.0208097	0.170424	0.401952	7.14708	5.9733	0.37407	0.147095	6.7157	7.34368	7.38186	5.9535	6.12929	5.83711	120.951	142.018	156.038	54.739	67.6786	50.0056
gene11151	rna22355,rna22354	Gene	protein_coding	39077	Hsp23	FBgn0001224	NP_001246694.1,NP_523999.1	Heat shock protein 23	-2.26194	12.9598	-7.55363	0.00416106	0.103316	0.270015	13.562	12.3844	0.236046	0.131112	13.4978	13.8235	13.3646	12.443	12.2342	12.4759	12508.7	5984.43	5714.85	6632.62	5647.92	7876.54
gene2647	rna5931,rna5933,rna5932,rna5935,rna5934,rna5937,rna5936	Gene	protein_coding	5740457	CG17162	FBgn0039944	NP_001104470.1,NP_001104471.1,NP_001104472.1,NP_001104473.1,NP_001137539.1,NP_001287647.1,NP_001287648.1	CG17162	-2.26389	2.84696	-4.70894	0.0102596	0.132294	0.433589	3.49673	2.31793	0.337174	0.272604	3.16141	3.49307	3.83573	2.28056	2.60729	2.06594	8.33912	18.4947	21.4574	2.63819	5.38838	1.77898
gene8221	rna16779,rna16781,rna16780	Gene	protein_coding	36961	mthl3	FBgn0028956	NP_001286526.1,NP_001286527.1,NP_663308.1	methuselah-like 3	-2.2643	3.99469	-4.19361	0.0238842	0.178976	0.486978	4.62748	3.44842	0.429639	0.229256	4.13482	4.8233	4.92433	3.53282	3.62351	3.18893	17.8809	36.7199	39.2784	7.61342	11.6277	5.08139
gene17463	rna34431,rna34433,rna34432,rna34435,rna34434	Gene	protein_coding	43788	Hcf	FBgn0039904	NP_001245420.1,NP_524621.2,NP_726566.1,NP_726567.2,NP_995595.1	Host cell factor	-2.26493	3.84377	-3.73868	0.0399997	0.210058	0.546421	4.47848	3.29901	0.503125	0.213169	3.91982	4.61973	4.89588	3.36423	3.47195	3.06085	15.169	33.3668	38.6762	6.6264	10.2906	4.53526
gene15980	rna31546,rna31547,rna31545	Gene	protein_coding	42634	mats	FBgn0038965	NP_001262835.1,NP_001287465.1,NP_651041.3	mob as tumor suppressor	-2.27378	5.46631	-13.9007	0.000385316	0.0732986	0.147664	6.09088	4.90579	0.0805166	0.123781	6.00163	6.15806	6.11294	4.88612	5.03822	4.79302	73.0251	72.1846	74.442	23.0119	31.2933	21.0156
gene11572	rna23132,rna23133,rna23134,rna23135,rna23136,rna23137,rna23138,rna23139,rna23140	Gene	protein_coding	39368	rols	FBgn0041096	NP_001261736.1,NP_001261737.1,NP_001261738.1,NP_001261739.1,NP_648542.1,NP_729778.1,NP_729779.1,NP_729780.1,NP_729781.1	rolling pebbles	-2.27658	3.1438	-4.7773	0.0285761	0.187786	0.43031	3.79275	2.60588	0.410408	0.129353	3.54087	4.26633	3.57105	2.60041	2.73789	2.47935	11.325	27.8107	18.6336	3.41251	5.92106	2.63027
gene12024	rna23972	Gene	protein_coding	39697	CG7372	FBgn0036522	NP_648789.3	CG7372	-2.27775	3.55298	-5.92025	0.0062779	0.114302	0.347451	4.19607	3.00846	0.192161	0.289476	4.04699	4.12828	4.41293	3.18551	3.16547	2.6744	16.8356	25.7743	29.662	5.62478	8.20756	3.1687
gene6235	rna12756,rna12757,rna12758	Gene	protein_coding	35486	sxc	FBgn0261403	NP_523620.1,NP_724406.1,NP_724407.1	super sex combs	-2.28125	4.87292	-4.67392	0.0211407	0.171905	0.440922	5.50401	4.31419	0.399949	0.185614	5.80089	5.04921	5.66193	4.51053	4.29046	4.14158	62.8156	40.7458	58.2091	17.1073	18.5194	11.9119
gene11511	rna23026,rna23027,rna23024,rna23025,rna23023	Gene	protein_coding	39319	CG11658	FBgn0036196	NP_648498.1,NP_996058.1,NP_996059.1,NP_996060.1,NP_996061.1	CG11658	-2.2819	3.27349	-3.56781	0.0234433	0.177999	0.577818	3.92226	2.73203	0.403742	0.413359	4.37782	3.78025	3.60871	3.05552	2.26634	2.87423	21.7668	21.4643	18.951	5.00722	4.01283	3.76683
gene1250	rna2816,rna2815,rna2814	Gene	protein_coding	32042	CG2061	FBgn0027498	NP_001259437.1,NP_572682.1,NP_727485.1	CG2061	-2.2838	4.11622	-4.38932	0.0412654	0.212643	0.470147	4.75482	3.56339	0.460116	0.096601	5.28494	4.52043	4.4591	3.67493	3.50733	3.5079	43.1309	31.726	30.2832	8.60463	10.6085	6.83585
gene16039	rna31656,rna31657,rna31655,rna31658,rna31659	Gene	protein_coding	42691	CG45049	FBgn0266409	NP_001097876.1,NP_001097877.1,NP_001287471.1,NP_001287472.1,NP_001287473.1	CG45049	-2.28447	3.5528	-4.71956	0.0156621	0.153548	0.437407	4.19836	3.0065	0.379243	0.217944	3.86086	4.12546	4.60876	3.07149	3.18455	2.76345	14.4837	25.7179	33.1025	5.06985	8.32592	3.41881
gene16222	rna31995,rna31997,rna31996,rna31999,rna31998,rna32001	Gene	protein_coding	42836	CG31140	FBgn0051140	NP_001097894.1,NP_001097895.1,NP_001247275.1,NP_001262893.1,NP_651199.2,NP_996275.2,NP_996276.1	CG31140	-2.28778	0.60353	-5.57709	0.0150382	0.151267	0.370798	1.44587	0.251924	0.341421	0.144647	1.06159	1.71427	1.56174	0.417401	0.149546	0.188825	1.18753	4.37255	3.67145	0.297891	0.128631	0.0910778
gene9015	rna18118,rna18119,rna18116,rna18117	Gene	protein_coding	37427	MFS16	FBgn0034611	NP_001286671.1,NP_611570.3,NP_726048.1,NP_726049.1	Major Facilitator Superfamily Transporter 16	-2.28825	3.74414	-8.45163	0.0018505	0.0915722	0.244744	4.38858	3.19433	0.202517	0.137428	4.2705	4.62242	4.2728	3.28161	3.26547	3.03592	19.9729	33.4032	27.3498	6.14052	8.82684	4.44195
gene16024	rna31627,rna31630,rna31631,rna31632,rna31633,rna31629,rna31628	Gene	protein_coding	42676	wake	FBgn0266418	NP_001189266.1,NP_001247243.1,NP_001247244.1,NP_001247245.1,NP_001287469.1,NP_001287470.1,NP_651076.2	wide awake	-2.28983	2.70337	-3.40588	0.0427618	0.215992	0.607836	3.36626	2.17102	0.541278	0.276555	2.81679	3.89895	3.38303	2.05144	2.48724	1.97437	6.32142	22.8381	16.7561	2.16169	4.85619	1.64535
gene6336	rna12948,rna12945,rna12947,rna12946	Gene	protein_coding	44307	Vha16-1	FBgn0262736	NP_476801.1,NP_724474.1,NP_724475.1,NP_724476.1	Vacuolar H[+] ATPase 16kD subunit 1	-2.29197	7.5746	-3.66407	0.030178	0.190195	0.56564	8.19648	6.9999	0.484403	0.292066	7.65152	8.35983	8.5781	7.02429	7.279	6.6964	232.546	265.782	331.745	126.329	155.404	101.274
gene1904	rna4301,rna4300,rna4299,rna4298,rna4297,rna4296	Gene	protein_coding	32589	CG3632	FBgn0030735	NP_001096996.1,NP_001096997.1,NP_001096998.1,NP_001096999.1,NP_727950.3,NP_727952.3	CG3632	-2.29643	3.07095	-12.2964	0.000696865	0.0743683	0.168944	3.72865	2.52926	0.14397	0.088401	3.5627	3.82018	3.80307	2.45217	2.62575	2.50986	11.4913	21.851	21.0408	3.03248	5.44959	2.70623
gene6256	rna12810,rna12804,rna12805,rna12806,rna12807,rna12803,rna12808,rna12809	Gene	protein_coding	46078	vlc	FBgn0259978	NP_001163056.1,NP_001163057.1,NP_001246142.1,NP_001246143.1,NP_524868.1,NP_724425.1,NP_724426.3,NP_724427.1	vulcan	-2.30111	4.36474	-2.96166	0.0477512	0.22409	0.703151	5.00711	3.80479	0.576592	0.402446	4.35264	5.44021	5.22849	3.48538	4.2568	3.67217	21.3991	50.0032	46.3846	7.34856	18.1431	7.81419
gene15611	rna30784,rna30783,rna30782	Gene	protein_coding	42369	CG4538	FBgn0038745	NP_001287413.1,NP_650843.1,NP_732463.2	CG4538	-2.30145	4.26681	-3.88642	0.043971	0.217589	0.535935	4.91024	3.7077	0.509553	0.16608	4.34966	5.3453	5.03578	3.69831	3.87827	3.54651	21.3423	47.4203	42.0088	8.77812	13.8596	7.06538
gene543	rna1283,rna1282,rna1281,rna1286,rna1285,rna1284	Gene	protein_coding	31430	CG32767	FBgn0052767	NP_001162674.1,NP_001162675.1,NP_001259249.1,NP_001259250.1,NP_572203.2,NP_996351.1	CG32767	-2.30244	1.18609	-3.40056	0.0439163	0.217589	0.612823	1.93151	0.728349	0.548662	0.272987	1.30174	2.18664	2.30616	0.686061	1.02001	0.478974	1.59367	7.20073	7.92967	0.5262	1.12617	0.25087
gene6469	rna13267,rna13266	Gene	protein_coding	35653	cos	FBgn0000352	NP_001260765.1,NP_477092.1	costa	-2.30665	2.77425	-5.45713	0.00552833	0.110998	0.382712	3.44191	2.23611	0.277936	0.263096	3.13428	3.67493	3.51651	2.14521	2.5326	2.03051	8.17598	20.3434	18.1084	2.35335	5.07093	1.73747
gene2147	rna4929,rna4928,rna4932,rna4933,rna4930,rna4931	Gene	protein_coding	32796	ari-1	FBgn0017418	NP_001245736.1,NP_001259671.1,NP_001259672.1,NP_523399.1,NP_728145.1,NP_996500.1	ariadne 1	-2.30714	3.01695	-7.48897	0.00268393	0.0960501	0.278949	3.67969	2.47358	0.229571	0.15846	3.45291	3.67419	3.91196	2.56469	2.56544	2.2906	10.4085	20.3329	22.3222	3.31826	5.19167	2.21302
gene1846	rna4125,rna4127,rna4126	Gene	protein_coding	32541	UBL3	FBgn0026076	NP_001162763.1,NP_573083.2,NP_996453.1	UBL3	-2.31264	3.72431	-4.67053	0.0304123	0.19069	0.448553	4.37786	3.16832	0.428523	0.132547	4.05477	4.21484	4.86397	3.169	3.30053	3.03544	16.9115	27.1999	37.9534	5.53483	9.06289	4.44183
gene1057	rna2382,rna2381	Gene	protein_coding	31863	t	FBgn0086367	NP_001285042.1,NP_572543.1	tan	-2.31567	2.38159	-4.43499	0.0225581	0.175102	0.473115	3.06313	1.8517	0.209324	0.424289	3.14371	2.82549	3.22018	2.16008	2.02719	1.36781	8.23749	12.4141	15.2644	2.37323	3.30096	0.893868
gene7006	rna14375,rna14376	Gene	protein_coding	30522410	CG46321	FBgn0284237	NP_001334719.1,NP_001334720.1	CG46321	-2.31641	0.362271	-3.97562	0.0497898	0.226934	0.527982	1.31193	0.100036	0.515974	0.111966	0.870349	1.87911	1.18633	0.229122	0.0417401	0.0292461	0.912294	5.2391	2.19596	0.167432	0.038024	0.00124732
gene5921	rna12261,rna12262,rna12263	Gene	protein_coding	47767	crc	FBgn0000370	NP_001260672.1,NP_001260673.1,NP_524897.1,NP_724333.1	cryptocephal	-2.31998	9.53947	-8.98269	0.00851815	0.125029	0.234106	10.1658	8.95171	0.0550732	0.227536	10.1028	10.1902	10.2045	8.92982	9.18939	8.7359	1275.05	804.401	943.083	529.873	607.238	470.189
gene688	rna1575,rna1574	Gene	protein_coding	326237	Ubi-p5E	FBgn0086558	NP_001284937.1,NP_727078.1	Ubiquitin-5E	-2.33038	9.15496	-4.00121	0.0253851	0.181794	0.528362	9.78556	8.565	0.459917	0.260081	9.36404	10.2761	9.71657	8.81337	8.58701	8.29461	751.347	892.214	689.435	493.31	373.732	342.938
gene951	rna2118,rna2117	Gene	protein_coding	31771	CG10555	FBgn0030034	NP_001285016.1,NP_572474.2	CG10555	-2.342	3.59558	-3.9721	0.0337591	0.197828	0.535361	4.26148	3.03374	0.490659	0.214162	3.74314	4.71874	4.32256	3.11052	3.19892	2.79177	13.1427	35.004	28.0992	5.24297	8.44531	3.49589
gene5236	rna10918,rna10919,rna10920,rna10916,rna10917	Gene	protein_coding	34984	Tpr2	FBgn0032586	NP_001260500.1,NP_001260501.1,NP_001260502.1,NP_523584.1,NP_723974.1	Tetratricopeptide repeat protein 2	-2.34208	6.22026	-3.49775	0.0421787	0.214597	0.60799	6.86438	5.63659	0.547867	0.263616	6.24938	7.30028	7.04348	5.47993	5.94094	5.48889	86.8799	138.925	129.328	37.4429	59.2431	37.4983
gene937	rna2080,rna2079,rna2081,rna2082	Gene	protein_coding	44111	slpr	FBgn0030018	NP_001188558.1,NP_001188559.1,NP_001188560.1,NP_572458.3	slipper	-2.34424	1.81929	-3.74922	0.0342548	0.198957	0.567824	2.53485	1.30573	0.507806	0.254082	1.98192	2.98034	2.64228	1.49498	1.40525	1.01695	3.08353	13.7791	10.3885	1.31674	1.79128	0.615467
gene10949	rna21914,rna21915	Gene	protein_coding	38898	Arp3	FBgn0262716	NP_001261559.1,NP_523968.1	Actin-related protein 3	-2.34489	6.22181	-17.8698	0.000716679	0.0743683	0.119173	6.86687	5.63735	0.0462577	0.109829	6.82991	6.91875	6.85197	5.72326	5.67519	5.51361	128.869	111.051	114.65	45.3881	49.0333	38.2545
gene17046	rna33559,rna33558,rna33557,rna33556	Gene	protein_coding	43476	Trc8	FBgn0039668	NP_001263070.1,NP_733292.1,NP_733293.1,NP_996303.1	TRC8 ring finger protein	-2.34546	3.29456	-4.03449	0.0196011	0.166512	0.527998	3.96639	2.73652	0.433197	0.301864	3.47957	4.30936	4.11025	2.87312	2.94594	2.3905	10.6346	28.4339	25.0215	4.32529	6.93623	2.41961
gene6070	rna12410	Gene	protein_coding	35411	Lamp1	FBgn0032949	NP_610111.3	Lamp1	-2.34612	7.51848	-6.9167	0.00229455	0.0951952	0.308082	8.15874	6.92846	0.219475	0.216205	8.22344	7.91419	8.33859	7.0643	7.04194	6.67914	335.834	202.204	286.232	130.997	129.532	99.8247
gene4170	rna8979	Gene	protein_coding	34250	Cks30A	FBgn0010314	NP_476947.1	Cyclin-dependent kinase subunit 30A	-2.35159	5.71212	-5.18923	0.0072313	0.119836	0.411761	6.36214	5.1285	0.317671	0.261978	6.64505	6.01848	6.42288	5.28777	5.2716	4.82614	115.991	67.1689	89.7167	31.8795	36.9175	21.6961
gene326	rna807,rna808	Gene	protein_coding	31247	PI4KIIIalpha	FBgn0267350	NP_001259191.1,NP_570014.3	Phosphatidylinositol 4-kinase III alpha	-2.35523	2.10963	-8.81469	0.00209596	0.0919669	0.242844	2.8162	1.58033	0.207473	0.126206	2.68698	3.05552	2.70611	1.51816	1.72556	1.49728	5.60702	14.3831	10.9168	1.35048	2.49613	1.02707
gene17470	rna34447	Gene	protein_coding	43791	lgs	FBgn0039907	NP_651922.1	legless	-2.35647	3.08189	-5.48624	0.00986317	0.130804	0.390414	3.76162	2.52499	0.337183	0.196801	3.37984	4.01867	3.88636	2.49363	2.73559	2.34576	9.83691	24.2799	22.0997	3.14216	5.91495	2.31272
gene7050	rna14489,rna14498,rna14495,rna14494,rna14497,rna14496,rna14491,rna14490,rna14493,rna14492	Gene	protein_coding	36104	Galphao	FBgn0001122	NP_001260869.1,NP_523684.2,NP_724934.1,NP_724935.1,NP_788304.1,NP_788305.1,NP_788306.1,NP_788307.1,NP_995801.1,NP_995802.1	G protein alpha o subunit	-2.36224	2.2774	-5.55283	0.00896523	0.127149	0.386832	2.98038	1.74023	0.330939	0.200296	2.73266	2.85227	3.35623	1.96281	1.57452	1.68335	5.83746	12.6283	16.4852	2.00996	2.13861	1.24643
gene5288	rna11043,rna11042,rna11044	Gene	protein_coding	326155	AspRS-m	FBgn0051739	NP_001260519.1,NP_001260520.1,NP_724018.1	Aspartyl-tRNA synthetase, mitochondrial	-2.36334	3.31527	-3.47655	0.0277676	0.187027	0.618192	3.99323	2.7524	0.48619	0.381813	3.44168	4.3597	4.17831	2.69908	3.15808	2.40006	10.2888	29.1367	25.977	3.73324	8.14352	2.4389
gene2069	rna4718,rna4720,rna4719	Gene	protein_coding	32721	Fim	FBgn0024238	NP_523385.1,NP_728073.1,NP_728074.1	Fimbrin	-2.36378	4.46309	-8.12932	0.00354089	0.0997851	0.264431	5.12657	3.88547	0.232598	0.125786	4.94761	5.38949	5.04261	4.03001	3.82564	3.80077	33.3471	48.4527	42.1371	11.4381	13.423	8.79269
gene1848	rna4132,rna4130,rna4131,rna4129	Gene	protein_coding	32543	Myb	FBgn0002914	NP_511170.1,NP_996454.1,NP_996456.1,NP_996457.1	Myb oncogene-like	-2.36522	5.10014	-4.50567	0.0136407	0.145215	0.477436	5.7588	4.51682	0.389391	0.27626	5.31079	6.01588	5.94971	4.46962	4.81364	4.2672	43.9779	67.12	68.6783	16.5545	26.8998	13.184
gene638	rna1474,rna1475,rna1476	Gene	protein_coding	31520	CG16721	FBgn0029820	NP_001284913.1,NP_001284914.1,NP_572275.1	CG16721	-2.36625	4.47578	-11.4742	0.000442377	0.0732986	0.187573	5.13999	3.89739	0.147459	0.115929	5.15919	5.27691	4.98387	4.02423	3.7969	3.87105	39.4229	45.6446	40.9635	11.3911	13.1208	9.41231
gene3738	rna8040,rna8041	Gene	protein_coding	33921	Ent2	FBgn0263916	NP_001285680.1,NP_609049.1	Equilibrative nucleoside transporter 2	-2.36812	5.81375	-5.61262	0.0127527	0.141771	0.383818	6.46879	5.22505	0.346861	0.164327	6.08655	6.76351	6.5563	5.18124	5.40684	5.08706	77.6739	101.647	97.0565	29.1008	40.6458	26.6413
gene1040	rna2351,rna2352,rna2353,rna2354	Gene	protein_coding	31848	His3.3B	FBgn0004828	NP_001259374.1,NP_511095.1,NP_727314.1,NP_788892.1	Histone H3.3B	-2.37199	9.36518	-8.59029	0.00100901	0.0821414	0.251249	10.0089	8.76284	0.177321	0.177998	9.80969	10.0677	10.1494	8.93323	8.77718	8.5781	990.789	733.926	897.934	531.716	441.304	423.95
gene3982	rna8600	Gene	ncRNA	14462721	CR44116	FBgn0264947		CR44116	-2.37331	0.854912	-13.004	0.000383713	0.0732986	0.16608	1.68154	0.434645	0.136045	0.0952579	1.54178	1.68931	1.81354	0.422346	0.346134	0.535455	2.04347	4.22807	5.01341	0.299488	0.310264	0.286936
gene4980	rna10487,rna10488	Gene	protein_coding	34847	noc	FBgn0005771	NP_001285932.1,NP_476917.1	no ocelli	-2.37418	4.98341	-3.92324	0.0357966	0.20235	0.550721	5.64601	4.39858	0.507339	0.214246	5.06195	5.97742	5.89864	4.44853	4.58343	4.16377	36.3672	65.8044	66.7721	16.266	22.7948	12.1601
gene3727	rna8022,rna8023	Gene	protein_coding	33910	CG31638	FBgn0051638	NP_001097099.1,NP_723186.2	CG31638	-2.37469	3.98806	-12.4649	0.00455574	0.107307	0.173379	4.66044	3.41269	0.169569	0.0361462	4.85621	4.55964	4.56545	3.39583	3.45419	3.38807	31.1126	32.467	32.2569	6.81288	10.1782	6.14445
gene15046	rna29669,rna29671,rna29670			NA					-2.37627	0.698569	-5.36069	0.00830242	0.12435	0.403457	1.56126	0.312566	0.333587	0.22693	1.24513	1.90992	1.52873	0.233044	0.568556	0.136099	1.50276	5.45643	3.53871	0.169885	0.523048	0.0561245
gene12359	rna24599,rna24598,rna24597,rna24603,rna24602,rna24601,rna24600,rna24605,rna24604	Gene	protein_coding	39958	Nedd4	FBgn0259174	NP_001137964.1,NP_001137965.1,NP_001261990.1,NP_001261991.1,NP_648993.1,NP_730282.1,NP_730283.1,NP_730284.2,NP_996116.1	Nedd4	-2.37939	3.51815	-7.11154	0.00267694	0.0960501	0.304588	4.19859	2.94799	0.242575	0.184203	3.95149	4.20788	4.43638	2.9947	3.10435	2.74493	15.5528	27.1054	29.9194	4.7865	7.80432	3.36439
gene1176	rna2646,rna2647,rna2648	Gene	protein_coding	44289	flw	FBgn0000711	NP_001259407.1,NP_524738.1,NP_727418.1	flapwing	-2.38269	3.22861	-5.36258	0.021159	0.171905	0.404572	3.91509	2.6625	0.383902	0.127664	3.50197	3.98243	4.26086	2.60167	2.8092	2.57662	10.8362	23.8075	27.1566	3.41379	6.24719	2.89741
gene6986	rna14310,rna14311,rna14309,rna14308	Gene	protein_coding	36056	CG2269	FBgn0033484	NP_001246233.1,NP_610553.1,NP_724880.1,NP_724881.1	CG2269	-2.38647	1.71026	-6.33431	0.00385142	0.101128	0.343134	2.44916	1.19428	0.270492	0.211127	2.61423	2.59626	2.137	0.951759	1.33704	1.29405	5.26232	10.2872	6.82287	0.746073	1.6686	0.829498
gene13699	rna27149,rna27148,rna27147	Gene	protein_coding	40849	Mlp84B	FBgn0014863	NP_001303418.1,NP_477122.1,NP_731134.1	Muscle LIM protein at 84B	-2.3906	6.40014	-4.3829	0.0147859	0.151267	0.496895	7.05964	5.80226	0.404519	0.288564	7.0662	6.65187	7.46083	6.0818	5.81954	5.50545	150.576	95.1534	165.302	60.4826	54.3319	37.9727
gene8341	rna16994,rna16992,rna16993,rna16991	Gene	protein_coding	37043	Mapmodulin	FBgn0034282	NP_001097361.1,NP_001163184.1,NP_523780.1,NP_725732.1	mapmodulin	-2.39329	7.19951	-3.94686	0.018684	0.164265	0.552502	7.85647	6.59748	0.433969	0.341949	7.40577	7.89215	8.2715	6.58932	6.94343	6.25968	194.145	200.394	273.071	90.737	121.595	71.7831
gene10137	rna20265,rna20264,rna20267,rna20266	Gene	protein_coding	38273	CG15822	FBgn0035308	NP_001137872.2,NP_001261318.1,NP_001261319.1,NP_647693.2	CG15822	-2.40195	1.90931	-5.95022	0.00506764	0.109832	0.367998	2.64332	1.37912	0.294382	0.22082	2.71411	2.89586	2.32	1.32921	1.62062	1.18752	5.71835	13.0611	8.00433	1.09847	2.22191	0.754693
gene9996	rna19960	Gene	protein_coding	44856	ru	FBgn0003295	NP_524790.1	roughoid	-2.40499	4.98224	-4.56439	0.0414156	0.212926	0.480422	5.65531	4.38927	0.475409	0.0692202	5.18334	6.13409	5.64849	4.30936	4.42789	4.43057	40.3249	71.1014	57.6179	14.3094	20.2371	15.2428
gene4804	rna10175	Gene	protein_coding	34731	l(2)k05911	FBgn0284244	NP_723797.3	lethal (2) k05911	-2.40662	8.17789	-5.44663	0.0313148	0.193361	0.402914	8.83589	7.56888	0.401783	0.0301745	8.4735	9.26795	8.76623	7.60351	7.54821	7.55493	401.124	436.272	367.805	189.794	185.912	194.54
gene49	rna123,rna126,rna124,rna125	Gene	protein_coding	31000	elav	FBgn0260400	NP_001014713.1,NP_001138142.1,NP_001245447.1,NP_525033.1	embryonic lethal abnormal vision	-2.40784	1.87959	-4.12857	0.032178	0.194897	0.531853	2.61746	1.34972	0.491199	0.20394	2.09187	2.69563	3.06489	1.45541	1.47913	1.11463	3.38716	11.1384	13.906	1.26725	1.95206	0.694713
gene9589	rna19143	Gene	protein_coding	37858	gek	FBgn0023081	NP_523837.2	genghis khan	-2.41684	2.82313	-4.15526	0.0245702	0.180493	0.530679	3.53057	2.25745	0.468524	0.249209	3.05034	3.98644	3.55494	2.15704	2.5412	2.07411	7.6452	23.8524	18.4649	2.36803	5.10905	1.79923
gene13717	rna27177,rna27185,rna27184,rna27181,rna27180,rna27183,rna27182,rna27178,rna27179	Gene	protein_coding	40863	lap	FBgn0086372	NP_001138019.2,NP_001163538.1,NP_001246958.1,NP_001246959.1,NP_001246960.1,NP_001262338.1,NP_001262339.1,NP_001262340.1,NP_524252.2	like-AP180	-2.41853	3.15275	-4.31982	0.0172289	0.160399	0.510867	3.85354	2.57941	0.428061	0.278835	3.35934	4.0927	4.10858	2.37236	2.89647	2.4694	9.70063	25.2986	25.0047	2.84205	6.67865	2.59854
gene1924	rna4358,rna4357	Gene	protein_coding	32607	TH1	FBgn0010416	NP_001285326.1,NP_573123.1	TH1	-2.4271	4.60616	-11.9738	0.000600551	0.0732986	0.185045	5.28998	4.01074	0.102323	0.154181	5.19712	5.27314	5.39967	4.18873	3.91833	3.92517	40.6965	45.5461	50.6477	12.9558	14.2166	9.88744
gene6128	rna12514,rna12512,rna12513	Gene	protein_coding	35440	CG3651	FBgn0032974	NP_001260681.1,NP_001260682.1,NP_610133.3	CG3651	-2.43111	2.99387	-9.79634	0.000608583	0.0732986	0.226597	3.70249	2.42087	0.160375	0.160081	3.59818	3.88716	3.62212	2.24376	2.46358	2.55526	11.8247	22.6672	19.0791	2.56191	4.7506	2.83957
gene10467	rna20963,rna20969,rna20966,rna20967,rna20973,rna20965,rna20964,rna20972,rna20971,rna20968,rna20970	Gene	protein_coding	38534	Cip4	FBgn0035533	NP_001097501.1,NP_001246616.1,NP_001246617.1,NP_001246618.1,NP_001246619.1,NP_001246620.1,NP_001246621.1,NP_001246622.1,NP_001261412.1,NP_001261413.1,NP_647893.2	Cdc42-interacting protein 4	-2.43318	4.43774	-11.0671	0.00039081	0.0732986	0.20077	5.12528	3.84244	0.147215	0.136516	5.15999	5.25204	4.96382	3.90983	3.93215	3.68533	39.4256	45	40.2995	10.3688	14.3692	7.90469
gene13989	rna27642	Gene	protein_coding	41054	Tcp-1eta	FBgn0037632	NP_649835.1	Tcp-1eta	-2.43613	7.5268	-3.7979	0.0455704	0.220399	0.585845	8.19645	6.91186	0.555684	0.185552	7.57391	8.64232	8.37311	6.92143	7.09244	6.7217	220.842	319.152	290.401	116.313	135.411	102.918
gene1689	rna3781,rna3782,rna3783,rna3784,rna3785,rna3786,rna3787,rna3779,rna3778,rna3777,rna3776	Gene	protein_coding	32425	Flo2	FBgn0264078	NP_001162758.1,NP_001162759.1,NP_001259552.1,NP_001259553.1,NP_001259554.1,NP_001259555.1,NP_511157.2,NP_727797.1,NP_727798.1,NP_727799.1,NP_727812.2,NP_727814.1	Flotillin 2	-2.44184	2.9712	-8.14066	0.0124227	0.140774	0.274035	3.68417	2.3962	0.270052	0.0465549	3.88636	3.37749	3.78867	2.42874	2.417	2.34287	14.8254	17.3547	20.8689	2.98446	4.55357	2.30862
gene5361	rna11184,rna11181,rna11182	Gene	protein_coding	35051	BicD	FBgn0000183	NP_001246057.1,NP_001260530.1,NP_001260531.1,NP_724056.1	Bicaudal D	-2.44191	3.83636	-4.70694	0.0283845	0.187565	0.473959	4.53405	3.24604	0.449611	0.149956	4.01498	4.80229	4.78487	3.4066	3.22191	3.10961	16.394	36.4197	36.1105	6.86118	8.58857	4.71079
gene16429	rna32424,rna32425,rna32422,rna32423	Gene	protein_coding	42995	CG6422	FBgn0039261	NP_001097905.1,NP_001262943.1,NP_651322.1,NP_733067.1	CG6422	-2.44477	4.66276	-3.56316	0.0361812	0.202799	0.626922	5.35198	4.06229	0.55134	0.29842	4.7228	5.75068	5.58247	3.99656	4.38809	3.80221	28.0562	58.3122	55.627	11.1402	19.7192	8.80883
gene6134	rna12534,rna12535	Gene	protein_coding	35445	Clamp	FBgn0032979	NP_001014498.1,NP_610137.1	Chromatin-linked adaptor for MSL proteins	-2.45077	5.23988	-9.82634	0.00195685	0.0919669	0.227954	5.92625	4.63301	0.109334	0.200022	6.05236	5.85806	5.86833	4.66142	4.81731	4.4203	76.1447	61.7871	65.7942	19.279	26.9714	15.1065
gene2749	rna6156,rna6154,rna6155	Gene	protein_coding	33207	Ent1	FBgn0031250	NP_001259820.1,NP_608519.2,NP_722628.1	Equilibrative nucleoside transporter 1	-2.45516	2.00467	-6.46312	0.00945819	0.129557	0.347265	2.75467	1.45886	0.316675	0.142514	3.12033	2.56931	2.57439	1.46029	1.31563	1.60065	8.09521	10.0748	9.80384	1.28076	1.63018	1.14516
gene11355	rna22767,rna22768,rna22769	Gene	protein_coding	39226	Aps	FBgn0036111	NP_648421.1,NP_729639.1,NP_729640.1	Aps	-2.45904	6.47446	-5.57206	0.00554943	0.110998	0.403507	7.15595	5.85786	0.309144	0.259322	6.83681	7.17703	7.45402	5.98946	6.025	5.55912	129.309	128.279	164.937	56.5313	62.6929	39.9397
gene7306	rna14965,rna14967,rna14966	Gene	protein_coding	36307	Oda	FBgn0014184	NP_725103.1,NP_725104.1,NP_725105.1	Ornithine decarboxylase antizyme	-2.46192	8.69751	-8.24077	0.00164584	0.0915722	0.27319	9.37165	8.07187	0.163294	0.219016	9.54164	9.21599	9.35733	8.29178	8.07006	7.85376	846.219	423.292	541.45	328.479	266.729	244.184
gene4354	rna9328,rna9329,rna9327	Gene	protein_coding	34395	GATAd	FBgn0032223	NP_001260326.1,NP_001260327.1,NP_609383.2	GATAd	-2.46937	2.42684	-3.87453	0.0404551	0.210889	0.582998	3.16499	1.86085	0.545912	0.204613	2.89902	2.80303	3.79291	1.84563	2.07264	1.66426	6.80601	12.1655	20.9203	1.82873	3.42268	1.21967
gene11114	rna22252,rna22253,rna22250,rna22251,rna22254,rna22255,rna22249	Gene	protein_coding	39041	Argk	FBgn0000116	NP_001097555.1,NP_001097556.2,NP_001286989.1,NP_523988.2,NP_729446.1,NP_729447.1,NP_729448.1	Arginine kinase	-2.47065	9.9535	-5.98697	0.00461106	0.107525	0.37751	10.6273	9.32241	0.296138	0.234128	10.2864	10.7744	10.8211	9.26795	9.57897	9.12031	1429.01	1268.23	1617.3	694.386	771.239	637.048
gene4499	rna9597,rna9596,rna9601,rna9600,rna9599,rna9598	Gene	protein_coding	34519	SCAR	FBgn0041781	NP_001245966.1,NP_001245967.1,NP_001260368.1,NP_001260369.1,NP_001285824.1,NP_609477.1	SCAR	-2.4828	3.8006	-7.63986	0.00647118	0.114715	0.29744	4.51278	3.20081	0.272954	0.118181	4.21128	4.74307	4.58399	3.25498	3.2822	3.06526	18.9289	35.4199	32.6397	5.9971	8.92356	4.54602
gene13076	rna25881,rna25879,rna25882,rna25883,rna25880,rna25878	Gene	protein_coding	40459	Csp	FBgn0004179	NP_001262206.1,NP_001262207.1,NP_001287144.1,NP_524213.1,NP_730713.1,NP_730714.2	Cysteine string protein	-2.48294	5.07838	-6.11915	0.00754706	0.121661	0.371381	5.7766	4.46455	0.32338	0.182617	5.40577	5.99994	5.92409	4.38809	4.67297	4.33259	47.2147	66.6429	67.8939	15.4078	24.3331	14.0457
gene15658	rna30878	Gene	ncRNA	26067130	CR45800	FBgn0267450		CR45800	-2.48386	3.4993	-3.44553	0.0354926	0.202012	0.659828	4.2166	2.90402	0.564167	0.342181	3.58453	4.66921	4.39605	2.77693	3.29156	2.64356	11.706	34.2044	29.3658	3.99729	8.98332	3.06121
gene6086	rna12454,rna12453,rna12452,rna12451	Gene	protein_coding	35425	step	FBgn0086779	NP_001036375.2,NP_001163041.1,NP_001260678.1,NP_610120.1	steppke	-2.48818	2.95085	-15.9508	0.000132381	0.0732986	0.142802	3.68077	2.36568	0.112573	0.0878626	3.71547	3.55494	3.77191	2.42756	2.40436	2.26511	12.853	19.0665	20.7363	2.98314	4.51085	2.16262
gene3721	rna8013,rna8014	Gene	protein_coding	33905	Sec61alpha	FBgn0086357	NP_001285674.1,NP_609034.1	Sec61 alpha subunit	-2.48823	8.18055	-3.50542	0.0431729	0.216174	0.649809	8.8645	7.54938	0.589193	0.27405	8.2661	9.44403	8.88337	7.34136	7.85991	7.44687	343.594	481.218	393.522	160.987	230.956	177.341
gene6221	rna12721,rna12722	Gene	protein_coding	3355134	CG17528	FBgn0261387	NP_001036462.1,NP_001036463.1	CG17528	-2.48863	4.77364	-5.34473	0.0111209	0.135434	0.426262	5.47641	4.16106	0.370643	0.210529	5.77852	5.06282	5.58789	4.36213	4.17884	3.9422	61.986	40.8753	55.7526	14.9538	17.0734	10.0588
gene13188	rna26094,rna26093	Gene	protein_coding	40517	alpha-Cat	FBgn0010215	NP_001287154.1,NP_524219.1	alpha Catenin	-2.48981	5.44777	-4.37521	0.0199522	0.167909	0.520989	6.14538	4.82935	0.454062	0.255455	5.86972	5.89697	6.66945	4.91856	5.02823	4.54125	66.003	62.9046	102.745	23.6027	31.1362	16.7581
gene726	rna1636,rna1656,rna1651,rna1637,rna1655,rna1652,rna1650,rna1643,rna1642,rna1641,rna1640,rna1647,rna1646,rna1645,rna1644,rna1654,rna1653,rna1648,rna1649,rna1638,rna1639	Gene	protein_coding	31591	CG34417	FBgn0085446	NP_001096892.1,NP_001096893.1,NP_001096895.1,NP_001096896.1,NP_001162679.1,NP_001162680.1,NP_001188548.1,NP_001188549.1,NP_001259276.1,NP_001259277.1,NP_001259278.1,NP_001259279.1,NP_001259280.1,NP_001259281.1,NP_001259282.1,NP_001259283.1,NP_001259284.1,NP_001284946.1,NP_001284947.1,NP_001284948.1,NP_996359.2	CG34417	-2.49206	5.51934	-3.55199	0.0287281	0.187827	0.642373	6.21718	4.89984	0.52756	0.366503	5.60817	6.53416	6.5092	5.26591	4.9007	4.5329	55.0767	89.0598	94.2247	31.3364	28.7052	16.6901
gene8144	rna16648,rna16649,rna16646,rna16647	Gene	protein_coding	36913	CG8963	FBgn0034181	NP_001163171.1,NP_001246380.2,NP_611180.1,NP_995867.1	CG8963	-2.49763	5.81374	-3.88877	0.0321921	0.194897	0.588175	6.5114	5.19084	0.529193	0.25672	5.92459	6.9524	6.6572	5.19555	5.44517	4.93179	68.4374	112.857	102.032	29.5334	41.927	23.4372
gene13487	rna26726,rna26727,rna26728	Gene	protein_coding	40693	MTA1-like	FBgn0027951	NP_001138011.1,NP_001262293.1,NP_649566.2,NP_730976.1	Metastasis associated 1-like	-2.49995	4.04331	-3.52729	0.0407119	0.211621	0.64911	4.75792	3.43603	0.583021	0.285359	4.08875	5.15626	5.02877	3.36916	3.74888	3.19004	17.3234	42.8188	41.8479	6.65673	12.7288	5.08463
gene2025	rna4638	Gene	protein_coding	32694	CG16700	FBgn0030816	NP_573191.1	CG16700	-2.5041	4.01268	-5.92197	0.00644995	0.114715	0.387327	4.7291	3.4048	0.324287	0.211803	4.99775	4.36887	4.82066	3.63757	3.22343	3.3534	34.6288	29.2339	36.8349	8.27747	8.5926	5.93845
gene486	rna1159	Gene	ncRNA	12798114	CR43614	FBgn0263589		CR43614	-2.50997	1.17383	-7.52856	0.00166689	0.0915722	0.30545	2.01237	0.684699	0.215497	0.216473	2.23678	1.99329	1.80705	0.772038	0.843859	0.438201	3.82142	5.97251	4.9855	0.589476	0.836972	0.225782
gene17525	rna34615,rna34614,rna34616,rna34611,rna34610,rna34613,rna34612	Gene	protein_coding	43825	sv	FBgn0005561	NP_001014697.1,NP_001014698.1,NP_001014699.1,NP_001014701.1,NP_001162834.1,NP_524633.3,NP_726645.3	shaven	-2.51687	0.475206	-5.94112	0.0243008	0.179428	0.388218	1.48382	0.152189	0.383607	0.0596548	1.89925	1.14299	1.40922	0.170942	0.0854108	0.200214	2.86366	2.01043	3.02785	0.124822	0.0726794	0.0956812
gene14954	rna29486,rna29487,rna29485,rna29491,rna29488,rna29489,rna29490	Gene	protein_coding	41840	Hsc70-4	FBgn0266599	NP_001262586.1,NP_524356.1,NP_731987.1,NP_731988.1,NP_731989.1,NP_788679.1,NP_788680.1	Heat shock protein cognate 4	-2.51805	10.8665	-3.35501	0.0375848	0.205991	0.687813	11.5531	10.2208	0.585525	0.360899	10.8846	11.9748	11.7999	10.0571	10.6345	9.97077	1876.38	3048.06	2850.45	1235.94	1727.33	1165.78
gene11403	rna22850,rna22851	Gene	protein_coding	39259	wls	FBgn0036141	NP_648445.1,NP_729681.1	wntless	-2.51929	4.5511	-3.66395	0.028401	0.187565	0.630154	5.26616	3.93314	0.530689	0.339799	4.7275	5.7885	5.28247	3.86657	4.30129	3.63155	28.1554	59.3457	47.7434	10.0386	18.6046	7.61559
gene10351	rna20747,rna20748,rna20749,rna20742,rna20743,rna20746,rna20750,rna20744,rna20745	Gene	protein_coding	38438	CG32264	FBgn0052264	NP_001097494.1,NP_001097495.2,NP_001189043.1,NP_001246607.1,NP_001261375.1,NP_728896.1,NP_728897.1,NP_728898.1,NP_995990.3	CG32264	-2.52047	3.29278	-3.33711	0.0452213	0.220156	0.692224	4.02647	2.69277	0.617239	0.313352	3.31411	4.40252	4.36277	2.88079	2.8665	2.33104	9.33798	29.8071	28.839	4.35853	6.50436	2.28759
gene7807	rna15962,rna15963,rna15960,rna15961,rna15966,rna15959,rna15964,rna15968,rna15969,rna15967,rna15970	Gene	protein_coding	47594	aPKC	FBgn0261854	NP_001036541.1,NP_001036542.1,NP_001036543.1,NP_001036544.1,NP_001036545.1,NP_001188939.1,NP_001188941.1,NP_001260984.1,NP_001260985.1,NP_001260986.1,NP_001260987.1,NP_524892.2	atypical protein kinase C	-2.52814	4.43697	-7.53175	0.0016747	0.0915722	0.307713	5.15617	3.81809	0.221892	0.213192	4.91441	5.35053	5.20356	3.74045	4.05922	3.6546	32.4008	47.5421	45.8204	9.10062	15.604	7.74317
gene957	rna2134,rna2135,rna2136,rna2137	Gene	protein_coding	31776	CG1440	FBgn0030038	NP_001096906.1,NP_001096907.1,NP_001285018.1,NP_572477.1	CG1440	-2.53182	5.52302	-10.2824	0.000690771	0.0743683	0.225751	6.23361	4.89344	0.178748	0.137885	6.1938	6.42891	6.07812	4.82225	5.05237	4.8057	83.8451	84.855	73.2386	22.0494	31.6564	21.2284
gene1597	rna3634,rna3630,rna3631,rna3632,rna3633	Gene	protein_coding	32358	ben	FBgn0000173	NP_001162752.1,NP_001245663.1,NP_001259540.1,NP_001259541.1,NP_511150.1	bendless	-2.53876	7.70188	-7.60748	0.00160278	0.0907375	0.306027	8.40321	7.05909	0.21547	0.217313	8.38355	8.19825	8.62784	7.25119	7.10286	6.82322	375.002	243.105	335.913	149.575	136.785	110.872
gene6990	rna14327,rna14326,rna14325,rna14324,rna14323,rna14322,rna14321,rna14320,rna14328,rna14318,rna14319,rna14317	Gene	protein_coding	36059	14-3-3zeta	FBgn0004907	NP_001014515.1,NP_001014516.1,NP_001260845.1,NP_001260846.1,NP_476885.2,NP_724884.1,NP_724885.1,NP_724886.1,NP_724887.2,NP_724888.2,NP_724889.2,NP_995792.1	14-3-3zeta	-2.54077	9.15296	-3.8048	0.0282363	0.187565	0.612401	9.85027	8.50501	0.529312	0.308	9.24448	10.0829	10.2234	8.42886	8.84394	8.24223	668.314	745.383	944.725	372.472	470.156	328.22
gene1436	rna3232,rna3233,rna3234,rna3235,rna3236,rna3237	Gene	protein_coding	32209	Sec16	FBgn0052654	NP_001096963.1,NP_001096964.1,NP_001285157.1,NP_001285158.1,NP_001285159.1,NP_572812.3	Secretory 16	-2.54691	2.21813	-3.13379	0.049146	0.226611	0.745455	2.99275	1.644	0.65193	0.361511	2.29828	3.59157	3.0884	1.76267	1.93126	1.23807	4.04904	19.4812	14.1098	1.68884	3.03279	0.788378
gene1511	rna3397,rna3396,rna3394,rna3399,rna3398	Gene	protein_coding	32275	mew	FBgn0004456	NP_001259503.1,NP_001259504.1,NP_001259505.1,NP_001285196.1,NP_511145.2,NP_727679.1	multiple edematous wings	-2.55659	2.57102	-3.52976	0.0409457	0.211799	0.664517	3.3358	1.98158	0.597835	0.290131	2.68002	3.85042	3.47698	2.05391	2.2287	1.66212	5.56577	22.2752	17.6349	2.16385	3.89165	1.21829
gene6361	rna12990	Gene	protein_coding	19836220	CG45092	FBgn0266525	NP_001286146.1,NP_001286147.1,NP_001286148.1	CG45092	-2.56154	0.453923	-4.42352	0.0468806	0.222348	0.531343	1.49485	0.137838	0.530397	0.0317042	0.887825	1.72791	1.86881	0.145463	0.165034	0.103016	0.936585	4.43303	5.26972	0.109564	0.143906	0.0387398
gene12687	rna25155,rna25156,rna25157	Gene	protein_coding	40171	Su(Tpl)	FBgn0014037	NP_001163477.1,NP_001287122.1,NP_649155.3	Su(Tpl)	-2.56512	2.66128	-3.39347	0.0289984	0.188211	0.693655	3.42617	2.06715	0.535126	0.441358	2.81228	3.67217	3.79406	2.26799	2.37236	1.56109	6.29522	20.306	20.9292	2.61415	4.37325	1.1045
gene15573	rna30699,rna30698,rna30703,rna30702,rna30701,rna30700	Gene	protein_coding	42339	CG6231	FBgn0038720	NP_001262734.1,NP_001262735.1,NP_650819.1,NP_732435.1,NP_732436.1,NP_732437.1	CG6231	-2.58706	3.55684	-4.579	0.0171175	0.160123	0.518712	4.30798	2.93667	0.449945	0.258092	3.88917	4.78365	4.2511	3.05688	2.6404	3.11272	14.8841	36.1419	27.0167	5.01107	5.50048	4.73433
gene3656	rna7902,rna7903,rna7900,rna7901	Gene	protein_coding	33850	CG9135	FBgn0031769	NP_001285655.1,NP_001285656.1,NP_608985.1,NP_723150.1	CG9135	-2.58822	7.21534	-11.2808	0.00743696	0.121427	0.210649	7.93386	6.5619	0.0163993	0.21001	7.92298	7.95272	7.92588	6.57249	6.76642	6.3468	279.7	205.845	224.251	89.6326	108.522	76.5871
gene3673	rna7933,rna7932,rna7931,rna7935,rna7934	Gene	protein_coding	33863	stai	FBgn0266521	NP_001245912.1,NP_001260122.1,NP_723156.1,NP_723157.1,NP_723158.1	stathmin	-2.58983	7.86253	-6.87339	0.00398937	0.102283	0.345951	8.57887	7.20601	0.189195	0.289633	8.53012	8.41882	8.78767	7.33546	7.40835	6.87423	419.476	274.088	371.85	160.257	168.497	115.4
gene3824	rna8248,rna8249,rna8252,rna8251,rna8250,rna8247	Gene	protein_coding	45683	milt	FBgn0262872	NP_001245927.1,NP_001245928.1,NP_001245929.1,NP_542943.2,NP_723249.1,NP_723251.1	milton	-2.59045	3.28731	-5.97906	0.0131589	0.143962	0.397797	4.04485	2.67165	0.368102	0.15081	3.63861	4.35626	4.13968	2.7669	2.75028	2.49778	12.1898	29.0183	25.3547	3.95735	5.9879	2.67363
gene1328	rna2978,rna2979	Gene	protein_coding	32109	rho-4	FBgn0030318	NP_525084.1,NP_727538.1	rhomboid-4	-2.59602	4.81066	-6.66028	0.00365943	0.0999323	0.357916	5.54778	4.17148	0.290059	0.20969	5.23818	5.81324	5.59192	4.13854	4.39569	3.98021	41.7046	60.1641	55.8159	12.4979	19.8372	10.4447
gene10203	rna20429	Gene	protein_coding	7354429	Snup	FBgn0259199	NP_001137877.1	Snurportin	-2.59629	1.15693	-7.97412	0.00167612	0.0915722	0.298978	2.03438	0.65793	0.184807	0.235019	1.82131	2.15107	2.13077	0.407587	0.692379	0.873824	2.66431	6.94262	6.78336	0.293605	0.652349	0.518539
gene13168	rna26049,rna26048	Gene	protein_coding	40511	CG11131	FBgn0037204	NP_001262228.1,NP_649429.1	CG11131	-2.60252	9.35215	-2.91045	0.0441701	0.218155	0.821203	10.0675	8.68761	0.551435	0.608517	9.44719	10.2533	10.5021	8.25676	9.38373	8.42234	808.492	874.169	1260.4	324.404	685.764	379.806
gene5435	rna11310	Gene	protein_coding	35084	kel	FBgn0001301	NP_476589.4,NP_724095.1	kelch	-2.60439	3.05351	-5.46665	0.0177478	0.161845	0.437539	3.82108	2.44013	0.408659	0.156325	3.36254	4.14684	3.95385	2.35891	2.62035	2.34114	9.73061	26.1003	22.9527	2.80448	5.43615	2.30342
gene17439	rna34349,rna34348,rna34350,rna34351,rna34352,rna34353,rna34347,rna34346,rna34345	Gene	protein_coding	317815	CG32000	FBgn0052000	NP_001096849.1,NP_001259043.1,NP_726532.1,NP_726533.1,NP_726534.2,NP_726535.1,NP_726536.2,NP_726537.1,NP_995587.1	CG32000	-2.61445	4.78791	-4.1583	0.0335891	0.19758	0.577519	5.53109	4.14458	0.538613	0.208386	5.33196	5.1204	6.14091	4.3821	3.99243	4.05922	44.8008	42.1069	75.4153	15.2639	14.9823	11.0659
gene4158	rna8951,rna8952,rna8953,rna8954,rna8955,rna8956	Gene	protein_coding	34242	tai	FBgn0041092	NP_001188746.1,NP_001188747.1,NP_001188748.1,NP_001245949.1,NP_001260280.1,NP_523521.3	taiman	-2.62905	2.07824	-4.41584	0.0133756	0.144575	0.546989	2.88936	1.49482	0.43433	0.332497	2.40844	3.25302	3.00662	1.54828	1.79735	1.13883	4.44299	16.3036	13.3858	1.39944	2.67262	0.709877
gene1671	rna3731,rna3730,rna3733,rna3732	Gene	protein_coding	32397	CG9413	FBgn0030574	NP_001285241.1,NP_001285242.1,NP_572966.1,NP_727785.1	CG9413	-2.63349	2.68177	-5.97824	0.0224663	0.175048	0.404741	3.46973	2.07275	0.397135	0.078092	3.62073	3.01924	3.76922	2.15791	2.05585	2.00449	12.0034	14.1329	20.7091	2.369	3.36922	1.69213
gene7079	rna14587,rna14586	Gene	protein_coding	36131	CG33144	FBgn0053144	NP_001188904.1,NP_788324.1	CG33144	-2.638	2.50995	-9.62814	0.00604612	0.113223	0.251753	3.30539	1.90594	0.241134	0.0723447	3.52479	3.34415	3.04722	1.82263	1.94227	1.95292	11.1883	17.0878	13.748	1.78094	3.07023	1.61985
gene15689	rna30948	Gene	ncRNA	26067363	CR46044	FBgn0267711		CR46044	-2.63919	4.01928	-8.3164	0.00207403	0.0919669	0.291597	4.77984	3.37974	0.160842	0.243226	4.96547	4.69209	4.68195	3.46297	3.10582	3.57043	33.8653	34.606	34.3059	7.2079	7.81007	7.20259
gene13270	rna26254,rna26252,rna26253,rna26250,rna26251,rna26249,rna26248	Gene	protein_coding	46008	Gel	FBgn0010225	NP_001036657.2,NP_524865.2,NP_730788.1,NP_730790.2,NP_788571.1,NP_996148.2,NP_996149.3	Gelsolin	-2.63973	6.77863	-6.83849	0.00347357	0.0988958	0.35469	7.51489	6.1145	0.289484	0.204949	7.42773	7.83794	7.279	6.29216	5.89027	6.16107	199.096	193.947	147.566	71.7426	56.8938	65.3773
gene5774	rna11959,rna11962,rna11960	Gene	protein_coding	35314	CG31688	FBgn0263355	NP_001137843.1,NP_001246105.1,NP_001260624.1,NP_001260625.1,NP_610035.4	CG31688	-2.64039	2.34743	-6.5789	0.0158714	0.15498	0.368781	3.15006	1.74931	0.356525	0.0942838	3.5494	3.03706	2.86374	1.85815	1.69715	1.69264	11.383	14.266	12.2349	1.84638	2.41542	1.25487
gene2453	rna5519	Gene	protein_coding	33025	Rab10	FBgn0015789	NP_523419.1	Rab10	-2.64386	4.95837	-17.6454	0.00101855	0.0821414	0.137682	5.70905	4.3064	0.0476043	0.129191	5.75531	5.71163	5.66021	4.28583	4.44464	4.18873	61.0326	57.0619	58.0197	14.0199	20.5058	12.3323
gene10955	rna21921,rna21922	Gene	protein_coding	43950	CdsA	FBgn0010350	NP_001286976.1,NP_524661.1	CDP diglyceride synthetase	-2.64519	3.07563	-6.70815	0.00292585	0.0969848	0.362352	3.85634	2.45297	0.230202	0.279832	3.81373	3.65042	4.10487	2.14888	2.69965	2.51038	13.9332	20.0906	24.9508	2.3585	5.75021	2.70643
gene2732	rna6120	Gene	protein_coding	33196	smo	FBgn0003444	NP_523443.1	smoothened	-2.65474	2.65671	-4.1967	0.0219497	0.174094	0.581342	3.45276	2.04419	0.504579	0.288718	2.89237	3.87105	3.59487	1.83133	2.37283	1.92842	6.77237	22.5101	18.8437	1.80128	4.37522	1.57844
gene10019	rna19987	Gene	ncRNA	26067142	CR45812	FBgn0267462		CR45812	-2.66231	1.02092	-4.16035	0.0150365	0.151267	0.588132	1.94779	0.535108	0.378096	0.450491	1.51355	2.12569	2.20411	0.283289	1.0552	0.266832	2.00517	6.77056	7.22132	0.200043	1.18269	0.127628
gene682	rna1564	Gene	protein_coding	31557	Rbcn-3A	FBgn0023458	NP_572302.2	Rabconnectin-3A	-2.66706	1.75552	-3.87917	0.0324369	0.195379	0.63191	2.6004	1.18515	0.568691	0.275501	2.03292	3.1703	2.59797	1.15797	1.47323	0.924247	3.18848	15.4997	9.98243	0.927814	1.93479	0.546352
gene14881	rna29334,rna29333	Gene	protein_coding	41772	put	FBgn0003169	NP_001262574.1,NP_001262575.1,NP_731926.1	punt	-2.67157	4.5963	-4.74953	0.0136661	0.145327	0.517	5.35948	3.94179	0.438298	0.274197	4.8534	5.60817	5.61687	3.84569	4.2511	3.72858	30.9862	53.8933	56.3738	9.83981	18.0334	8.20189
gene7809	rna15976	Gene	protein_coding	36674	pcs	FBgn0033988	NP_611010.4	parcas	-2.69222	4.46426	-3.93695	0.0462863	0.221676	0.628595	5.23546	3.80666	0.605372	0.169284	4.53788	5.62317	5.54532	3.9422	3.86086	3.61691	24.6238	54.4552	54.6541	10.6786	13.7218	7.54125
gene11582	rna23152,rna23153	Gene	protein_coding	39377	yps	FBgn0022959	NP_001246730.1,NP_524033.2	ypsilon schachtel	-2.69674	7.64996	-3.61441	0.0273575	0.186155	0.685849	8.39897	6.96775	0.563669	0.390726	7.75321	8.79235	8.65135	6.97698	7.35378	6.57249	247.977	345.155	342.268	121.642	161.998	91.3373
gene16889	gene16889	Gene	pseudogene	19835213	CR45548	FBgn0267108			-2.71078	1.52277	-5.10308	0.0090772	0.127714	0.488317	2.40349	0.964778	0.283751	0.397415	2.07657	2.58585	2.54805	0.800295	1.41803	0.676011	3.33684	10.2072	9.60105	0.615275	1.81202	0.391466
gene12020	rna23965,rna23964,rna23963,rna23962,rna23961,rna23960,rna23959	Gene	protein_coding	39693	RhoGAP71E	FBgn0036518	NP_001137956.1,NP_001189112.1,NP_001261886.1,NP_001261887.1,NP_648784.1,NP_730060.1,NP_730061.1	Rho GTPase activating protein at 71E	-2.71898	2.61528	-6.88886	0.00487234	0.109326	0.362827	3.43452	1.99145	0.312596	0.184192	3.11519	3.73991	3.44846	1.9588	2.18979	1.82577	8.055	21.0346	17.3538	2.00756	3.7797	1.42632
gene13041	rna25834,rna25835,rna25824,rna25825,rna25826,rna25827,rna25833,rna25832,rna25831,rna25830,rna25828,rna25829	Gene	protein_coding	40436	mub	FBgn0262737	NP_001036619.1,NP_001163493.1,NP_001246873.1,NP_001246874.1,NP_001246875.1,NP_001246876.1,NP_001262197.1,NP_001262198.1,NP_001303375.1,NP_524208.1,NP_730700.2,NP_996145.1	mushroom-body expressed	-2.72704	4.86752	-4.3387	0.0359604	0.202425	0.577791	5.64468	4.19735	0.552519	0.16901	5.0329	5.79384	6.10732	4.23133	4.34679	4.01393	35.7105	59.57	74.4193	13.4581	19.1953	10.7248
gene14636	rna28877,rna28878	Gene	protein_coding	41587	grsm	FBgn0040493	NP_650240.1,NP_731749.3	granny smith	-2.76313	7.25271	-11.3888	0.00118238	0.0853452	0.223001	8.02282	6.55652	0.194758	0.108623	7.80747	8.18661	8.07439	6.63914	6.59694	6.43348	260.261	239.897	242.596	94.441	95.8204	83.154
gene4810	rna10194	Gene	ncRNA	14462760	CR44083	FBgn0264892		CR44083	-2.76407	1.64684	-4.77227	0.0369821	0.204288	0.53236	2.53616	1.06937	0.525008	0.088169	3.13597	2.16008	2.31243	1.02145	1.01554	1.17112	8.18469	7.01554	7.96358	0.81184	1.12113	0.734449
gene1791	rna3999,rna3998,rna3997	Gene	protein_coding	32498	sog	FBgn0003463	NP_001259576.1,NP_001259578.1,NP_476736.1	short gastrulation	-2.77008	1.83729	-3.83393	0.0299164	0.190015	0.664067	2.71381	1.24388	0.584221	0.315707	2.04071	3.01139	3.08932	1.42753	1.42477	0.879336	3.20546	14.0693	14.1149	1.22354	1.8297	0.521085
gene4295	rna9212	Gene	protein_coding	34338	Pen	FBgn0267727	NP_477041.1	Pendulin	-2.77484	7.44154	-3.75251	0.0286608	0.187786	0.679621	8.21407	6.74167	0.584121	0.347401	7.54189	8.59841	8.50191	6.61626	7.13436	6.47438	212.655	309.964	319.194	92.3325	138.375	85.1658
gene2356	rna5360,rna5359	Gene	protein_coding	32977	Ubqn	FBgn0031057	NP_001285457.1,NP_608344.1	Ubiquilin	-2.77616	5.276	-3.92275	0.0364256	0.203292	0.65043	6.06371	4.59062	0.601008	0.248693	5.38411	6.52524	6.28178	4.50154	4.87158	4.39873	46.5029	88.7797	81.8538	16.9774	28.0437	14.842
gene10866	rna21716,rna21715	Gene	protein_coding	38831	Rac2	FBgn0014011	NP_001261517.1,NP_648121.1	Rac2	-2.83347	4.12562	-4.32967	0.0273594	0.186155	0.601093	4.94475	3.44218	0.550885	0.240496	4.3183	5.16237	5.35358	3.66077	3.48121	3.18455	20.7228	42.963	49.4379	8.44938	10.3527	5.04536
gene1940	rna4460,rna4461,rna4459	Gene	protein_coding	32623	Arp2	FBgn0011742	NP_001097001.1,NP_001259621.1,NP_523372.2	Actin-related protein 2	-2.83631	4.90486	-4.59026	0.02551	0.181821	0.567513	5.71418	4.21017	0.52592	0.213259	5.11176	6.0818	5.94899	4.17006	4.44063	4.01981	37.8009	69.6885	68.6678	12.7698	20.4588	10.7629
gene7221	rna14828,rna14829,rna14830	Gene	protein_coding	36243	CG9005	FBgn0033638	NP_001163118.1,NP_001246267.1,NP_610688.1	CG9005	-2.86612	2.60599	-4.23464	0.0495616	0.226838	0.62134	3.47397	1.95487	0.617943	0.0648924	2.93576	4.14878	3.33736	1.88083	2.00186	1.98192	6.97998	26.134	16.3336	1.87855	3.23078	1.65546
gene16766	rna33041,rna33040	Gene	protein_coding	43258	Cpr97Ea	FBgn0039480	NP_001263006.1,NP_651529.2	Cuticular protein 97Ea	-2.87771	3.33475	-4.80332	0.0137902	0.146108	0.549878	4.18326	2.65834	0.470085	0.285283	3.66151	4.5738	4.31447	2.34663	2.72193	2.90646	12.3819	32.6852	27.9775	2.78185	5.84096	3.89134
gene12246	rna24365,rna24366,rna24367	Gene	protein_coding	39864	Lasp	FBgn0063485	NP_001246798.1,NP_001246799.1,NP_648912.2,NP_730192.2	lasp	-2.87828	0.00595923	-8.10537	0.0148824	0.151267	0.325924	1.52523	2.32833e-05	0.325924	3.92758e-05	1.36131	1.90057	1.3138	1.2e-06	2e-08	6.863e-05	1.70506	5.35511	2.68409	1.34888e-07	1.50917e-07	3.54792e-08
gene12759	rna25290	Gene	ncRNA	14462890	CR43872	FBgn0264464		CR43872	-2.88278	0.906764	-12.5398	0.000872473	0.0764074	0.21098	1.94927	0.42181	0.184151	0.10296	1.79962	2.15492	1.89327	0.506139	0.45222	0.30707	2.6216	6.98573	5.39745	0.36732	0.415144	0.149306
gene16838	rna33162,rna33163,rna33160,rna33161,rna33164,rna33159	Gene	protein_coding	43312	wdb	FBgn0027492	NP_651569.1,NP_733215.1,NP_733216.1,NP_733217.1,NP_733218.1,NP_733219.1	widerborst	-2.88282	3.76766	-3.21694	0.0497502	0.226934	0.822421	4.60803	3.08055	0.734406	0.370167	3.76028	5.01344	5.05038	3.15158	3.41006	2.68002	13.3428	40.1141	42.3611	5.43678	9.78207	3.17923
gene16888	gene16888	Gene	pseudogene	12798280	CR31054	FBgn0051054			-2.88889	2.48473	-6.19929	0.0246652	0.180493	0.427618	3.36516	1.83464	0.426941	0.0240537	2.8861	3.70548	3.50389	1.82956	1.81354	1.86083	6.73572	20.7043	17.9505	1.79914	2.7339	1.47523
gene7511	rna15368,rna15369,rna15370,rna15366,rna15367	Gene	protein_coding	318918	Kdm4B	FBgn0053182	NP_001163137.1,NP_001163138.1,NP_001163139.1,NP_001260942.1,NP_788344.2	Lysine (K)-specific demethylase 4B	-2.89144	1.43416	-4.65103	0.0338821	0.197996	0.570441	2.39175	0.859963	0.552309	0.14268	1.80859	2.90691	2.45976	0.749423	1.02103	0.809436	2.64522	13.1972	8.95896	0.573252	1.12758	0.483035
gene14934	rna29451,rna29445,rna29450,rna29437,rna29436,rna29435,rna29440,rna29448,rna29449,rna29446,rna29447,rna29444,rna29438,rna29442,rna29443,rna29439,rna29441	Gene	protein_coding	41824	Mf	FBgn0038294	NP_001163609.1,NP_001163610.1,NP_001163611.1,NP_001163612.1,NP_001163613.1,NP_001247112.1,NP_001247113.1,NP_001247114.1,NP_001262584.1,NP_001262585.1,NP_001287334.1,NP_001287335.1,NP_650423.1,NP_731969.1,NP_731970.1,NP_731971.1,NP_731972.1	Myofilin	-2.89925	8.25501	-3.80991	0.0279289	0.187561	0.698148	9.05849	7.52281	0.60238	0.352915	8.60447	8.82914	9.74185	7.55721	7.85726	7.15395	441.432	348.519	705.084	185.345	230.902	143.405
gene17053	rna33568,rna33569,rna33571,rna33570,rna33573,rna33572	Gene	protein_coding	43481	alph	FBgn0086361	NP_001247356.1,NP_651701.1,NP_733295.1,NP_733296.1,NP_733297.1,NP_733298.1	alphabet	-2.90286	5.00118	-13.7195	0.00136315	0.0880711	0.194103	5.82865	4.29117	0.0770198	0.178168	5.74085	5.8603	5.8848	4.33387	4.44411	4.09554	60.4103	61.9384	66.2979	14.652	20.4966	11.4027
gene8163	rna16691,rna16690,rna16688,rna16689	Gene	protein_coding	36927	GstS1	FBgn0010226	NP_001261040.1,NP_523767.2,NP_725653.1,NP_725654.1	Glutathione S transferase S1	-2.91073	8.01264	-3.76039	0.0387801	0.208776	0.709965	8.82031	7.27893	0.651585	0.281934	8.09808	9.36404	8.99881	7.09492	7.60351	7.13835	312.354	458.985	419.265	134.432	195.316	141.812
gene668	rna1531,rna1530	Gene	protein_coding	31543	raptor	FBgn0029840	NP_001284924.1,NP_572294.2	raptor	-2.91672	1.27772	-4.35215	0.0162569	0.156712	0.614613	2.2651	0.720747	0.510454	0.342323	1.7355	2.75397	2.30582	0.717277	1.06479	0.380173	2.46084	11.6607	7.92886	0.548368	1.1919	0.193982
gene2232	rna5077,rna5078,rna5079	Gene	protein_coding	45970	S6KL	FBgn0283473	NP_001245742.1,NP_001245743.1,NP_524861.2	S6 Kinase Like	-2.92491	1.5846	-12.6052	0.00156881	0.0904103	0.212762	2.53781	0.989415	0.0870915	0.19412	2.48399	2.63829	2.49115	0.917541	1.20922	0.841482	4.74871	10.6361	9.22679	0.72138	1.42265	0.498309
gene11822	rna23590,rna23589	Gene	protein_coding	39540	ssp2	FBgn0036389	NP_001287065.1,NP_648672.1	short spindle 2	-2.9377	3.6362	-6.64367	0.00545941	0.110998	0.405317	4.49571	2.94102	0.349328	0.205553	4.0927	4.71207	4.68234	3.0597	3.0597	2.70367	17.3645	34.8762	34.3066	5.03015	7.54315	3.247
gene8323	rna16953	Gene	ncRNA	19834735	CR44416	FBgn0265589		CR44416	-2.93805	1.81265	-3.87679	0.0179206	0.162474	0.69467	2.74976	1.1949	0.498549	0.483751	2.18926	3.14371	2.91633	1.7529	0.938139	0.893673	3.6666	15.1838	12.6385	1.67226	0.98331	0.531481
gene13878	rna27452,rna27451	Gene	protein_coding	40967	CG9636	FBgn0037556	NP_649774.1,NP_731216.2	CG9636	-2.94214	3.39626	-8.00064	0.0031549	0.097782	0.337044	4.26276	2.7059	0.291306	0.169527	3.93215	4.37436	4.48177	2.62163	2.90104	2.59501	15.3241	29.3429	30.7433	3.48903	6.71226	2.93644
gene11577	rna23145,rna23146	Gene	protein_coding	37066	Sema5c	FBgn0284221	NP_001163430.1,NP_611293.3	Semaphorin 5c	-2.94537	3.47312	-3.8814	0.0254099	0.181794	0.695447	4.33868	2.78023	0.59384	0.36194	3.68571	4.84647	4.48386	2.61528	3.19526	2.53016	12.6036	37.0933	30.8006	3.46173	8.42527	2.75722
gene16282	rna32137,rna32138,rna32139,rna32143,rna32142,rna32141,rna32140,rna32145,rna32144	Gene	protein_coding	42889	jar	FBgn0011225	NP_001014647.2,NP_001014648.2,NP_001014649.2,NP_001014650.2,NP_001262905.1,NP_001262906.1,NP_001287501.1,NP_524478.4,NP_732976.1	jaguar	-2.94649	4.75894	-3.87975	0.039068	0.20932	0.695991	5.60186	4.04286	0.64813	0.253635	4.95312	6.24938	5.60307	3.86339	4.33303	3.93215	33.4455	76.006	56.0845	10.0079	18.9757	9.96723
gene14979	rna29550	Gene	protein_coding	41861	Sra-1	FBgn0038320	NP_650447.1	specifically Rac1-associated protein 1	-2.9517	3.64241	-4.0414	0.0377861	0.206536	0.669242	4.50592	2.94438	0.62949	0.227218	3.83323	5.08075	4.60379	2.86578	3.20046	2.7669	14.163	41.167	33.0182	4.29302	8.44907	3.428
gene291	rna702,rna703,rna704,rna705	Gene	protein_coding	31214	CG2924	FBgn0023528	NP_001284819.1,NP_001284820.1,NP_569994.1,NP_726805.1	CG2924	-2.95511	4.41248	-5.12387	0.0193015	0.165607	0.528422	5.26278	3.69956	0.488938	0.200422	4.69865	5.52529	5.56439	3.81682	3.81373	3.46814	27.4227	52.0128	55.2669	9.6185	13.2701	6.61435
gene1876	rna4223,rna4226,rna4224,rna4225	Gene	protein_coding	32567	exd	FBgn0000611	NP_001259592.1,NP_001259593.1,NP_523360.1,NP_727923.1	extradenticle	-2.9726	6.24586	-10.8469	0.000486706	0.0732986	0.250976	7.08097	5.50924	0.160512	0.192938	6.89671	7.15576	7.19044	5.49777	5.70766	5.3223	134.375	127.359	141.57	38.0405	50.1306	32.4768
gene6975	rna14295,rna14294,rna14293,rna14292	Gene	protein_coding	36048	magu	FBgn0262169	NP_001097254.1,NP_610548.2,NP_724871.1,NP_724873.1	magu	-2.97476	5.10779	-16.4241	0.00213472	0.0922562	0.165861	5.95436	4.38159	0.040961	0.160724	5.90973	5.96311	5.99023	4.50402	4.44116	4.19958	67.7844	65.3048	70.1931	17.0124	20.4593	12.4286
gene4373	rna9361,rna9362,rna9363	Gene	protein_coding	34413	da	FBgn0267821	NP_001260340.1,NP_001260341.1,NP_477189.1	daughterless	-3.00036	4.07996	-7.89812	0.00774671	0.121877	0.347619	4.9488	3.36366	0.326878	0.118279	4.5993	5.24699	5.00009	3.43935	3.42428	3.22736	25.5482	44.819	41.317	7.04623	9.87106	5.27345
gene8376	rna17050,rna17051,rna17052	Gene	protein_coding	37070	pAbp	FBgn0265297	NP_476667.1,NP_725749.1,NP_725750.1	poly(A) binding protein	-3.00368	8.17007	-3.41168	0.0434117	0.217077	0.805556	9.00186	7.41513	0.720621	0.360035	8.18354	9.28041	9.54164	7.4396	7.7623	7.04348	328.974	438.749	607.797	172.878	219.469	133.046
gene8611	rna17542,rna17530,rna17541,rna17535,rna17534,rna17531,rna17533,rna17532,rna17522,rna17523,rna17524,rna17525,rna17526,rna17527,rna17528,rna17529,rna17537,rna17538,rna17539,rna17540,rna17536	Gene	protein_coding	37254	sm	FBgn0003435	NP_001027439.2,NP_001027440.1,NP_001036561.1,NP_001246423.1,NP_001246424.1,NP_001246425.1,NP_001246426.1,NP_001246427.1,NP_001246428.1,NP_001246429.1,NP_001246430.1,NP_001246431.1,NP_001246432.1,NP_001246433.1,NP_001246434.1,NP_001261093.1,NP_001261094.1,NP_476731.1,NP_725913.2,NP_725914.1,NP_725915.2	smooth	-3.00718	1.21399	-11.6687	0.00359104	0.0999323	0.235777	2.24491	0.656497	0.22467	0.0715133	1.99242	2.42276	2.31954	0.71032	0.68382	0.57535	3.11098	8.92997	8.00365	0.542239	0.642539	0.31643
gene2751	rna6158	Gene	ncRNA	19835501	CR45366	FBgn0266906		CR45366	-3.02737	2.75332	-8.84091	0.00486866	0.109326	0.313082	3.66595	2.06789	0.118486	0.289796	3.79347	3.55926	3.64513	2.34896	2.08461	1.77009	13.7601	19.1191	19.3621	2.78387	3.45036	1.35387
gene14844	rna29271,rna29270,rna29269	Gene	protein_coding	41743	PR-Set7	FBgn0011474	NP_001247100.1,NP_650354.1,NP_731900.1	PR/SET domain containing protein 7	-3.02747	2.09749	-3.17678	0.042723	0.215965	0.871329	3.0436	1.44548	0.737271	0.464376	2.21304	3.62073	3.29703	1.28592	1.9686	1.08193	3.75612	19.7754	15.9241	1.06028	3.13802	0.663035
gene7396	rna15115	Gene	protein_coding	36363	Lac	FBgn0010238	NP_523713.2	Lachesin	-3.04071	6.73092	-3.66237	0.0457186	0.220399	0.758774	7.58076	5.97635	0.709975	0.267719	6.77999	8.13325	7.82904	5.86498	6.28178	5.7823	125.309	233.422	208.003	50.9431	74.9267	47.1344
gene11254	rna22586	Gene	ncRNA	26067203	CR45875	FBgn0267535		CR45875	-3.06665	2.20552	-5.43742	0.0108291	0.135001	0.514977	3.15732	1.54065	0.449393	0.251489	2.78029	3.6546	3.03706	1.26059	1.74718	1.61419	6.08145	20.1316	13.6647	1.03094	2.53425	1.16467
gene15795	rna31179	Gene	protein_coding	42518	Oga	FBgn0038870	NP_650956.1	O-GlcNAcase	-3.0736	2.46187	-4.94412	0.0179906	0.162546	0.567504	3.40166	1.78172	0.513541	0.241528	2.83717	3.84119	3.52661	1.58389	2.05088	1.7104	6.43402	22.133	18.1857	1.45092	3.35496	1.27655
gene13260	rna26230,rna26231	Gene	protein_coding	40522	CG12581	FBgn0037213	NP_649435.2,NP_730781.1	CG12581	-3.07658	5.56531	-4.12672	0.0234798	0.178126	0.680499	6.43471	4.81338	0.593182	0.333487	5.78315	6.94343	6.57755	4.7422	5.17671	4.52123	62.1212	112.329	97.7517	20.4514	34.4981	16.5207
gene5059	rna10614,rna10613,rna10612,rna10611	Gene	protein_coding	34885	vig	FBgn0024183	NP_523572.1,NP_723896.1,NP_723897.1,NP_723898.1	vasa intronic gene	-3.07866	5.52808	-4.14476	0.0333627	0.197554	0.677943	6.39843	4.77612	0.630806	0.248375	5.67402	6.6947	6.82655	4.65365	5.06195	4.61277	57.7954	97.5297	112.883	19.1036	31.8289	17.9067
gene16203	rna31955,rna31954	Gene	protein_coding	42821	Pli	FBgn0025574	NP_001097890.1,NP_524466.1	Pellino	-3.09228	4.57333	-9.43498	0.00679672	0.115954	0.298987	5.4596	3.83093	0.0805062	0.287945	5.3707	5.48052	5.52758	4.05632	3.92992	3.50655	45.8783	50.9298	54.1724	11.6539	14.3474	6.83311
gene243	rna606	Gene	ncRNA	19835579	CR44381	FBgn0265531		CR44381	-3.09271	1.74087	-3.88439	0.0438529	0.217576	0.726314	2.73639	1.10752	0.226417	0.690121	2.74392	2.95895	2.50631	0.312076	1.54667	1.46383	5.87855	13.5391	9.31198	0.220494	2.08542	0.984597
gene13157	rna26029,rna26028,rna26025,rna26024,rna26027,rna26026,rna26023,rna26022	Gene	protein_coding	40506	Arf79F	FBgn0010348	NP_001097667.1,NP_001097668.2,NP_001262225.1,NP_476955.1,NP_730757.1,NP_730758.1,NP_730759.1,NP_730760.1	ADP ribosylation factor at 79F	-3.09562	8.7702	-4.66882	0.0106548	0.134424	0.604786	9.62312	7.99289	0.472107	0.377996	9.0784	9.87687	9.91408	7.97456	8.37972	7.62439	619.212	619.985	785.423	263.348	336.1	204.087
gene13009	rna25767	Gene	ncRNA	14462907	CR43979	FBgn0264710		CR43979	-3.10192	0.863439	-4.17209	0.0469985	0.22257	0.678009	2.005	0.371835	0.666349	0.125202	1.27904	2.5888	2.14714	0.402326	0.478974	0.234204	1.57013	10.2423	6.87921	0.288399	0.443824	0.110509
gene2020	rna4626,rna4627,rna4625,rna4623,rna4628	Gene	protein_coding	32690	wcy	FBgn0030812	NP_001097008.2,NP_001245725.1,NP_001259635.1,NP_001259636.1,NP_001259637.1,NP_573187.2	wacky	-3.1061	2.63804	-3.73517	0.0299393	0.190015	0.758221	3.57937	1.94427	0.656638	0.379112	2.8222	3.99243	3.92349	1.97276	2.30834	1.55172	6.34691	23.9295	22.4798	2.027	4.16976	1.09431
gene5901	rna12206	Gene	ncRNA	19835639	CR44911	FBgn0266216		CR44911	-3.1292	1.27881	-7.10266	0.0116086	0.137663	0.401342	2.3436	0.697803	0.120782	0.382737	2.20664	2.38926	2.43489	1.0676	0.722495	0.303318	3.73489	8.6785	8.82292	0.852453	0.687929	0.148454
gene9905	rna19790	Gene	protein_coding	38091	emc	FBgn0000575	NP_523876.2	extra macrochaetae	-3.13645	6.86082	-3.28513	0.0464071	0.221929	0.869488	7.73476	6.08563	0.772845	0.398396	6.87814	7.94643	8.37972	6.01725	6.51379	5.72585	133.37	205.607	293.257	57.9718	88.1691	45.3307
gene1590	rna3605,rna3606	Gene	protein_coding	32349	Clic	FBgn0030529	NP_001259537.2,NP_572928.1	Chloride intracellular channel	-3.13978	6.1242	-13.634	0.000780288	0.0756648	0.209699	7.00489	5.35423	0.0986748	0.185032	6.89859	7.02251	7.09357	5.45019	5.47157	5.14093	134.637	117.795	133.273	36.5412	42.5649	27.8959
gene15064	gene15064	Gene	pseudogene	10178952	CR31292	FBgn0051292			-3.14434	2.9755	-7.33442	0.0018443	0.0915722	0.390305	3.9145	2.26174	0.272384	0.279543	4.22807	3.77883	3.73659	2.53077	2.2817	1.97276	19.1619	21.4355	20.4149	3.22774	4.06269	1.64477
gene215	rna528,rna529,rna526,rna527,rna525,rna530	Gene	protein_coding	31151	arm	FBgn0000117	NP_001259149.1,NP_476665.2,NP_476666.1,NP_599100.1,NP_726775.2,NP_996328.1	armadillo	-3.16417	7.96184	-3.7445	0.0420679	0.2145	0.768693	8.836	7.17417	0.714901	0.282499	8.05709	9.46222	8.98868	7.06976	7.49401	6.95874	305.369	483.518	418.988	131.553	180.255	123.351
gene7976	rna16336,rna16337,rna16335,rna16338	Gene	protein_coding	36791	Lis-1	FBgn0015754	NP_001246361.1,NP_477160.1,NP_788370.1,NP_995852.1	Lissencephaly-1	-3.18918	5.58835	-13.6857	0.000166409	0.0732986	0.211757	6.48722	4.81403	0.147051	0.152371	6.3176	6.57873	6.56533	4.81041	4.96818	4.6635	91.0587	90.8437	97.2162	21.8658	30.1844	18.7745
gene10082	rna20144	Gene	ncRNA	19835996	CR44351	FBgn0265451		CR44351	-3.19266	1.25707	-4.21692	0.0278229	0.187027	0.687888	2.34782	0.673061	0.625381	0.28651	1.6395	2.82371	2.58025	0.610988	0.985519	0.422675	2.26811	12.4013	9.85787	0.46714	1.06641	0.213081
gene1808	rna4025,rna4026,rna4027	Gene	protein_coding	32508	CG9281	FBgn0030672	NP_001285284.1,NP_573057.1,NP_727881.1	CG9281	-3.1958	5.41294	-4.30614	0.0290959	0.18853	0.674205	6.31552	4.63935	0.622679	0.258502	5.60895	6.78413	6.55348	4.61186	4.91049	4.39569	55.0809	102.362	97.0002	18.4184	28.945	14.8215
gene3551	rna7685,rna7684,rna7686,rna7683	Gene	protein_coding	33782	Lam	FBgn0002525	NP_001245892.1,NP_001245893.1,NP_001285629.1,NP_476616.1	Lamin	-3.22586	6.58145	-3.65047	0.0309795	0.192521	0.80171	7.4803	5.79061	0.689431	0.409174	6.68645	7.92891	7.82553	5.73398	6.22515	5.41271	119.301	203.654	207.709	45.7421	72.1383	35.078
gene10419	rna20881,rna20880,rna20883,rna20882,rna20878,rna20879,rna20887,rna20886,rna20876,rna20877,rna20885,rna20884	Gene	protein_coding	38491	ens	FBgn0264693	NP_001097498.1,NP_001261399.1,NP_001261400.1,NP_001261401.1,NP_001261402.1,NP_001261403.1,NP_001286933.1,NP_647861.2,NP_728938.2,NP_728939.2,NP_728940.2,NP_728941.2	ensconsin	-3.22648	3.75913	-3.36953	0.0465086	0.222034	0.868695	4.69791	3.00795	0.784089	0.373945	3.79561	5.21379	5.08433	3.28879	3.15158	2.58349	13.7804	44.0195	43.1638	6.1813	8.08173	2.90752
gene10854	rna21693,rna21692,rna21691,rna21690,rna21695,rna21694	Gene	protein_coding	38821	akirin	FBgn0082598	NP_001189058.1,NP_001189059.1,NP_001189060.1,NP_001261511.1,NP_648113.1,NP_729249.1	akirin	-3.25435	7.0966	-5.41821	0.00895711	0.127149	0.5442	7.99865	6.29628	0.459554	0.291486	7.54615	7.98485	8.46495	6.3669	6.54597	5.97598	212.892	210.724	309.162	76.1919	90.8251	55.648
gene4911	rna10367,rna10366,rna10368	Gene	protein_coding	34805	Ance	FBgn0012037	NP_001285915.1,NP_477046.1,NP_723852.1	Angiotensin converting enzyme	-3.26843	10.8244	-7.85328	0.00493842	0.109358	0.376834	11.7123	10.0037	0.339322	0.163903	11.352	12.0257	11.7593	10.0034	10.1678	9.84001	2200.6	3137.37	2836.78	1212.4	1315.76	1064.58
gene14403	rna28472,rna28473	Gene	protein_coding	41391	CG6791	FBgn0037918	NP_650090.1,NP_731594.1	CG6791	-3.27555	3.1785	-3.61806	0.0374643	0.205906	0.819449	4.14758	2.43584	0.732811	0.366722	3.34964	4.79043	4.30268	2.35046	2.83772	2.11935	9.65277	36.245	27.7911	2.78518	6.36261	1.88782
gene17485	rna34493,rna34492,rna34491,rna34490,rna34494,rna34489	Gene	protein_coding	43803	Eph	FBgn0025936	NP_001162824.1,NP_524625.3,NP_726588.2,NP_726589.2,NP_726590.2,NP_726591.2	Eph receptor tyrosine kinase	-3.28512	4.04156	-5.62679	0.0191514	0.165114	0.528207	4.9896	3.27365	0.50184	0.164801	4.75141	4.6512	5.56618	3.45233	3.24099	3.12762	28.5932	33.9073	55.267	7.15521	8.67849	4.77929
gene902	rna2015,rna2014,rna2013,rna2012	Gene	protein_coding	31717	sn	FBgn0003447	NP_001162697.1,NP_511076.3,NP_727226.1,NP_727227.1	singed	-3.29917	5.07063	-9.57496	0.00771374	0.121877	0.311518	6.00427	4.28217	0.303721	0.0692599	5.7641	6.34568	5.90304	4.3591	4.26262	4.22478	61.5699	80.4778	67.1194	14.9165	18.2006	12.7369
gene5913	rna12228,rna12229,rna12230,rna12227	Gene	protein_coding	35398	Hr39	FBgn0261239	NP_476932.1,NP_476933.1,NP_599123.1,NP_724322.1	Hormone receptor-like in 39	-3.3044	3.4391	-6.01052	0.0260204	0.18373	0.496916	4.40772	2.68333	0.495797	0.0333333	3.86733	4.84162	4.51421	2.71247	2.69054	2.64699	14.5333	37.0012	31.3189	3.76714	5.71077	3.07408
gene5922	rna12265	Gene	protein_coding	30522403	CG46314	FBgn0284230	NP_001334746.1	CG46314	-3.31076	3.19953	-9.1232	0.000800896	0.0761551	0.327904	4.17761	2.45045	0.232239	0.231486	4.43864	3.99387	4.10032	2.19593	2.64843	2.50697	22.9883	23.9662	24.8684	2.45659	5.53556	2.69488
gene7430	rna15182	Gene	protein_coding	3771915	CG33672	FBgn0061360	NP_001027413.1	CG33672	-3.31548	5.17604	-6.89419	0.00355575	0.0997851	0.434437	6.11236	4.38315	0.357706	0.246539	5.94094	5.87263	6.52352	4.49648	4.55264	4.10032	69.7044	62.4254	95.5503	16.9311	22.2571	11.4458
gene1887	rna4251,rna4250	Gene	protein_coding	32576	CG42353	FBgn0259699	NP_573106.2,NP_727936.2	CG42353	-3.32254	0.890963	-3.74518	0.0362565	0.202933	0.80114	2.10873	0.376443	0.72437	0.342218	1.27814	2.60951	2.43853	0.214705	0.769552	0.145071	1.56817	10.3767	8.84496	0.159702	0.747362	0.0634228
gene10196	rna20410	Gene	protein_coding	7354428	CG42245	FBgn0250911	NP_001137876.1	CG42245	-3.34583	1.98135	-5.5878	0.0194399	0.166153	0.54008	3.0356	1.29324	0.513062	0.168683	2.5772	3.58982	2.93978	1.26352	1.14139	1.47481	5.09634	19.474	12.8462	1.03518	1.30846	0.999576
gene1447	rna3267,rna3266,rna3265,rna3264,rna3263,rna3262	Gene	protein_coding	32221	CkIalpha	FBgn0015024	NP_001162737.1,NP_001285163.1,NP_001285164.1,NP_511140.1,NP_727631.1,NP_727632.1	Casein kinase Ialpha	-3.36565	6.20596	-6.3367	0.00344937	0.0986459	0.47858	7.14284	5.39196	0.364114	0.31058	6.76037	7.18286	7.48529	5.50818	5.62766	5.04003	123.649	128.881	167.359	38.3923	47.1708	25.7277
gene13351	rna26447	Gene	ncRNA	26067453	CR46137	FBgn0267812		CR46137	-3.3723	3.66538	-5.64852	0.0282857	0.187565	0.537761	4.64568	2.89194	0.060243	0.534376	4.70533	4.64684	4.58486	3.4153	2.34719	2.91334	27.5994	33.8748	32.6444	6.91195	4.30657	3.9148
gene1067	rna2400,rna2401,rna2396,rna2397,rna2398,rna2399	Gene	protein_coding	31873	CG17754	FBgn0030114	NP_001285045.1,NP_001285046.1,NP_001285047.1,NP_572549.2,NP_727331.1,NP_788894.1	CG17754	-3.39056	5.76999	-5.83717	0.00623098	0.114302	0.522693	6.71758	4.95606	0.295444	0.431186	6.61795	7.04996	6.48483	5.41547	4.56013	4.89257	113.766	119.721	92.9541	35.5607	22.358	22.7725
gene10447	rna20931,rna20930,rna20932	Gene	protein_coding	38516	ago	FBgn0041171	NP_523922.1,NP_728964.1,NP_728965.1	archipelago	-3.39808	4.25192	-5.16264	0.0230383	0.176369	0.592059	5.22487	3.46015	0.561692	0.187176	4.64539	5.7669	5.26233	3.35185	3.67628	3.35232	26.3935	58.6752	47.2524	6.55642	12.1545	5.93537
gene1553	rna3497	Gene	protein_coding	30522400	CG46311	FBgn0284227	NP_001334677.1	CG46311	-3.41513	0.215743	-5.83013	0.0272498	0.186136	0.526419	1.79783	0.0258896	0.524506	0.0448351	1.25891	2.30662	1.82796	0.0776607	8.02e-06	0	1.52065	8.04547	5.10363	0.0537507	3.41922e-05	9.09818e-23
gene725	rna1635	Gene	protein_coding	31589	dx	FBgn0000524	NP_511064.2	deltex	-3.41997	3.20935	-7.84211	0.00254055	0.0960501	0.391811	4.21666	2.44268	0.327159	0.215599	3.88059	4.53412	4.23527	2.39587	2.67783	2.25433	14.7573	31.9541	26.7681	2.90789	5.65267	2.13615
gene246	rna615	Gene	ncRNA	19835487	CR44382	FBgn0265532		CR44382	-3.42364	3.05891	-5.91051	0.00414475	0.103316	0.520312	4.0729	2.29737	0.357207	0.378322	3.74714	4.45489	4.01666	2.41208	2.60506	1.87497	13.1906	30.6746	23.6558	2.93702	5.37868	1.49809
gene4910	rna10365,rna10364,rna10363	Gene	protein_coding	34804	Smg5	FBgn0019890	NP_001285914.1,NP_609685.1,NP_723851.1	Smg5	-3.47453	3.86142	-4.90807	0.0161923	0.156401	0.634094	4.86296	3.06614	0.563111	0.291515	4.28378	5.4085	4.89661	3.10818	3.33436	2.75589	20.1771	49.0386	38.6834	5.23289	9.23249	3.39544
gene411	rna990,rna988,rna989,rna993,rna992,rna991,rna987,rna996,rna995,rna994	Gene	protein_coding	31331	Mnt	FBgn0023215	NP_001162651.1,NP_001162652.1,NP_001162653.1,NP_001162654.1,NP_001245512.1,NP_001245513.1,NP_001284842.1,NP_570071.3,NP_726879.1,NP_726880.1	Mnt	-3.4791	1.0934	-4.74412	0.023051	0.176369	0.6567	2.31512	0.516401	0.606685	0.251372	1.79685	2.16605	2.98244	0.644435	0.67798	0.226788	2.61013	7.05135	13.206	0.490564	0.63431	0.10672
gene8534	rna17339,rna17338,rna17337,rna17340,rna17341,rna17342	Gene	protein_coding	37190	tn	FBgn0265356	NP_001137707.1,NP_001286596.1,NP_001286597.1,NP_001286598.1,NP_611390.2,NP_725843.1	thin	-3.48659	4.87467	-3.91606	0.0276903	0.186931	0.796933	5.85813	4.05631	0.697974	0.384623	5.06344	6.37175	6.13919	4.49729	3.79011	3.88155	36.4195	82.0562	75.4095	16.9411	13.0748	9.53359
gene6790	rna13898,rna13899,rna13900	Gene	protein_coding	35913	ana	FBgn0011746	NP_001163093.1,NP_001286226.1,NP_477038.1	anachronism	-3.50261	3.72683	-3.50307	0.0407864	0.211621	0.894155	4.73917	2.93074	0.800409	0.398572	3.81682	5.14927	5.25142	3.38807	2.74682	2.65734	13.9442	42.6675	47.0329	6.7672	5.96631	3.1012
gene4813	rna10198,rna10199,rna10200,rna10201	Gene	protein_coding	34736	CG31729	FBgn0051729	NP_001285886.1,NP_001285887.1,NP_609634.1,NP_723806.1	CG31729	-3.52041	3.53381	-23.2335	0.00168397	0.0915722	0.135363	4.55644	2.74069	0.0129969	0.134738	4.55109	4.57126	4.54697	2.69486	2.89237	2.63485	24.7754	32.6489	31.9197	3.71624	6.65525	3.03861
gene6995	rna14342	Gene	protein_coding	30522408	CG46319	FBgn0284235	NP_001334715.1,NP_001334716.1,NP_001334717.1	CG46319	-3.54578	0.705853	-4.96882	0.0303659	0.190643	0.63655	2.06713	0.241025	0.618639	0.149938	1.35784	2.49522	2.34833	0.393166	0.236517	0.0933916	1.69591	9.52046	8.22517	0.282523	0.205743	0.0341318
gene1850	rna4136,rna4137,rna4135,rna4138,rna4139,rna4140	Gene	protein_coding	32544	Gbeta13F	FBgn0001105	NP_001303567.1,NP_525090.1,NP_996459.1,NP_996460.1,NP_996461.1,NP_996462.1	G protein beta-subunit 13F	-3.54887	5.78607	-5.78516	0.0116472	0.137663	0.547103	6.77145	4.94409	0.493815	0.235519	6.29069	6.7463	7.27736	5.17496	4.95312	4.70419	89.3402	100.873	147.462	28.9923	29.8378	19.4143
gene6147	rna12561,rna12560	Gene	protein_coding	3355125	CG17490	FBgn0040009	NP_001036395.2,NP_001286134.1	CG17490	-3.55212	1.41221	-4.54188	0.0116151	0.137663	0.697368	2.59671	0.768027	0.437484	0.543075	2.83341	2.09187	2.86484	0.150324	1.17048	0.983273	6.40689	6.59421	12.2474	0.112282	1.34619	0.592011
gene800	rna1845,rna1844,rna1846,rna1841,rna1840,rna1843,rna1842,rna1827,rna1826,rna1824,rna1822,rna1829,rna1828,rna1834,rna1835,rna1836,rna1837,rna1830,rna1831,rna1832,rna1833,rna1838,rna1839	Gene	protein_coding	3772180	Sxl	FBgn0264270	NP_001027062.1,NP_001027063.1,NP_001027064.1,NP_001027065.1,NP_001027066.1,NP_001162686.1,NP_001162687.1,NP_001162688.1,NP_001162689.1,NP_001162690.1,NP_001259303.1,NP_001259304.1,NP_001259305.1,NP_001259306.1,NP_001303551.1,NP_524791.3,NP_727160.2,NP_727161.3,NP_727162.2,NP_727163.2,NP_727164.2,NP_727165.2,NP_727166.2,NP_727167.2,NP_727168.1	Sex lethal	-3.55709	4.79647	-9.10484	0.000815149	0.0764074	0.348261	5.79838	3.96768	0.251881	0.240502	5.65823	5.64774	6.08916	4.20317	3.97742	3.72246	56.8185	55.3264	73.7452	13.1441	14.8319	8.15195
gene5433	rna11306,rna11307,rna11304,rna11305,rna11302,rna11303	Gene	protein_coding	35083	CG5758	FBgn0032666	NP_001286028.1,NP_001286029.1,NP_001286030.1,NP_609866.1,NP_724091.1,NP_724092.1	CG5758	-3.55805	4.26365	-9.17782	0.00926227	0.128128	0.345565	5.27639	3.4453	0.339343	0.0652817	4.89512	5.54532	5.38872	3.45363	3.50602	3.37625	31.9593	52.4974	50.4299	7.15671	10.5984	6.06397
gene14060	rna27806	Gene	ncRNA	26067461	CR46145	FBgn0267820		CR46145	-3.58894	1.19205	-9.36093	0.00146504	0.0880711	0.341113	2.42865	0.585088	0.18567	0.286155	2.26358	2.62966	2.39269	0.363105	0.908041	0.484119	3.9199	10.5393	8.53452	0.264338	0.938198	0.253093
gene12968	rna25684,rna25685,rna25686,rna25681,rna25682,rna25683	Gene	protein_coding	40383	M6	FBgn0037092	NP_001262164.1,NP_001262165.1,NP_001262166.1,NP_001287143.1,NP_649323.2,NP_730642.1	M6	-3.59284	4.90627	-12.0875	0.000486552	0.0732986	0.264393	5.91481	4.06969	0.152333	0.216098	6.06455	5.76001	5.91988	4.29882	4.04069	3.86955	76.7639	58.5948	67.6528	14.1523	15.4296	9.4016
gene1147	rna2571,rna2572	Gene	ncRNA	19835647	CR44894	FBgn0266199		CR44894	-3.60526	1.46797	-7.76137	0.00223785	0.0946038	0.412875	2.66018	0.810074	0.239153	0.336559	2.61589	2.91838	2.44627	0.803661	1.14979	0.476768	5.26958	13.2722	8.88254	0.616642	1.32833	0.250097
gene11216	rna22481	Gene	ncRNA	26067134	CR45804	FBgn0267454		CR45804	-3.6402	1.33701	-6.37331	0.018198	0.162709	0.506577	2.5618	0.697787	0.493114	0.11601	3.02962	2.04679	2.60901	0.810091	0.704876	0.578395	7.52814	6.34206	10.11	0.626212	0.66681	0.319788
gene3258	rna7087,rna7086,rna7085	Gene	protein_coding	49638	drm	FBgn0024244	NP_001285590.1,NP_536788.2,NP_722921.1	drumstick	-3.73228	4.82718	-6.631	0.00781478	0.121877	0.496304	5.86981	3.96975	0.446469	0.216757	5.36077	6.19497	6.05369	4.07439	4.11434	3.72053	45.6596	73.8147	72.4864	11.8506	16.2915	8.13861
gene4712	rna10002,rna10003,rna10000,rna10001,rna10006,rna10007,rna10004,rna10005,rna10008,rna10009	Gene	protein_coding	34665	bun	FBgn0259176	NP_001036357.2,NP_001036358.1,NP_001036359.1,NP_001162964.1,NP_001162965.1,NP_001260419.1,NP_001285875.1,NP_525103.2,NP_723755.2,NP_723756.1	bunched	-3.73382	5.58916	-6.13452	0.00369734	0.0999323	0.536639	6.6197	4.71905	0.397989	0.359981	6.34987	6.43245	7.07678	5.01848	4.81901	4.31965	93.0019	84.9169	131.433	25.5842	27.0061	13.867
gene1245	rna2807	Gene	protein_coding	32039	sev	FBgn0003366	NP_511114.2	sevenless	-3.76959	2.01041	-5.91009	0.0114852	0.137513	0.561049	3.18385	1.26945	0.509103	0.235775	2.7669	3.75122	3.03344	1.10748	1.53994	1.16092	5.99955	21.1363	13.6124	0.885131	2.07019	0.72803
gene16107	rna31771	Gene	protein_coding	30522399	CG46310	FBgn0284226	NP_001334697.1	CG46310	-3.77039	1.92158	-4.94854	0.0358565	0.20235	0.670174	3.10421	1.1895	0.0885693	0.664295	3.13175	3.17574	3.00515	1.61731	1.52698	0.424214	8.16394	15.5419	13.383	1.49748	2.04251	0.213886
gene1837	rna4097,rna4096,rna4104,rna4092,rna4091,rna4087,rna4093,rna4103,rna4088,rna4089,rna4099,rna4098,rna4102,rna4095,rna4094,rna4101,rna4100,rna4086,rna4090,rna4084,rna4085	Gene	protein_coding	32536	sd	FBgn0003345	NP_001096989.1,NP_001096990.1,NP_001096991.1,NP_001096992.1,NP_001162761.1,NP_001162762.1,NP_001245696.1,NP_001245697.1,NP_001245698.1,NP_001245699.1,NP_001245700.1,NP_001245701.1,NP_001245702.1,NP_001259581.1,NP_001259582.1,NP_001259583.1,NP_001285299.1,NP_001303566.1,NP_511169.1,NP_727900.1,NP_996450.1	scalloped	-3.79662	3.76421	-4.72644	0.0299417	0.190015	0.705331	4.84764	2.92293	0.674792	0.2053	4.06956	5.20083	5.27253	2.93687	3.1209	2.71101	17.1058	43.7856	47.4918	4.58615	7.89898	3.27157
gene10185	rna20383,rna20386,rna20390,rna20384,rna20385,rna20388,rna20389,rna20387	Gene	protein_coding	44030	msn	FBgn0010909	NP_001261331.1,NP_001261332.1,NP_001261333.1,NP_524679.3,NP_995971.2,NP_995972.1,NP_995973.1,NP_995974.1	misshapen	-3.80299	4.47167	-3.58341	0.0489294	0.226557	0.931487	5.53788	3.61074	0.874757	0.320107	4.53992	6.17201	5.9017	3.7278	3.85584	3.24858	24.6426	72.6286	67.066	9.01389	13.65	5.35826
gene10886	rna21752,rna21753,rna21751,rna21756,rna21757,rna21754,rna21755,rna21758,rna21759,rna21762,rna21761,rna21760	Gene	protein_coding	38846	lqf	FBgn0028582	NP_001097529.1,NP_001261525.1,NP_001261526.1,NP_001261527.1,NP_001261528.1,NP_001261529.1,NP_001261530.1,NP_523962.2,NP_729266.2,NP_729267.1,NP_729268.2,NP_996013.1	liquid facets	-3.83381	4.8983	-10.0605	0.000554301	0.0732986	0.333787	5.96269	4.02391	0.230823	0.241111	5.69774	6.12028	6.07005	4.27942	3.99192	3.80039	58.8488	70.7457	73.1049	13.9937	14.9802	8.79178
gene17433	rna34325,rna34324,rna34323	Gene	protein_coding	43767	ci	FBgn0004859	NP_001245401.1,NP_001245402.1,NP_524617.3	cubitus interruptus	-3.86474	4.66074	-4.2787	0.0215161	0.173012	0.789526	5.73685	3.78648	0.689914	0.383888	5.04207	5.74668	6.4218	3.9305	4.07753	3.35141	35.8632	58.133	89.6508	10.5723	15.8027	5.92591
gene15831	rna31286	Gene	protein_coding	10178960	pre-mod(mdg4)-AE	FBgn0261842	NP_001189260.1,NP_001303531.1	pre-mod(mdg4)-AE	-3.86991	1.36554	-5.14184	0.0270263	0.185746	0.657641	2.65471	0.702407	0.16864	0.635651	2.8418	2.60793	2.5144	0.869145	1.23807	5.59e-06	6.4633	10.3693	9.34554	0.680112	1.48022	8.94924e-10
gene15946	rna31490,rna31492,rna31488	Gene	protein_coding	42608	CG34377	FBgn0263117	NP_001247236.1,NP_001262830.1,NP_001287461.1,NP_001303543.1,NP_651018.2	CG34377	-3.9088	3.02298	-4.83588	0.0222664	0.174742	0.704416	4.16226	2.19554	0.651885	0.266922	3.51535	4.81901	4.15242	2.25522	2.42756	1.90382	11.0721	36.5839	25.5438	2.57934	4.60306	1.54328
gene16244	rna32061,rna32062,rna32063	Gene	protein_coding	42854	Syx1A	FBgn0013343	NP_001189276.1,NP_001303545.1,NP_524475.1	Syntaxin 1A	-3.94273	0.889891	-5.4775	0.0230929	0.176421	0.625845	2.32047	0.341271	0.603417	0.166042	1.66743	2.43657	2.8574	0.275076	0.5302	0.218536	2.32219	9.04725	12.1894	0.194308	0.491143	0.104101
gene5894	rna12192	Gene	ncRNA	19835074	CR44910	FBgn0266215		CR44910	-3.9434	4.09686	-5.30473	0.0132299	0.144131	0.646308	5.20444	3.225	0.574926	0.295253	4.54125	5.56204	5.51002	2.98726	3.55549	3.13225	24.6494	53.0007	53.596	4.77273	11.0326	4.81457
gene17481	rna34481,rna34482,rna34483	Gene	protein_coding	43799	Ephrin	FBgn0040324	NP_651927.1,NP_726583.1,NP_726584.1	ephrin	-3.96931	3.81675	-4.53274	0.0273287	0.186155	0.759994	4.93861	2.94972	0.70832	0.27545	5.34678	4.12072	5.34834	3.26772	2.78508	2.79638	45.1676	25.6495	49.3161	6.06004	6.15459	3.51057
gene16917	rna33305	Gene	ncRNA	26067422	CR46105	FBgn0267774		CR46105	-3.99403	3.03625	-6.49605	0.0208123	0.170424	0.532688	4.19527	2.19743	0.527671	0.0729418	3.88237	4.8045	3.89895	2.22466	2.25284	2.11479	14.7667	36.4316	22.1901	2.5214	3.96743	1.87386
gene5136	rna10741,rna10743,rna10742,rna10745,rna10744	Gene	protein_coding	34927	Gli	FBgn0001987	NP_476602.1,NP_723928.1,NP_723929.1,NP_723930.1,NP_723931.2	Gliotactin	-4.03593	4.78338	-5.04252	0.0272533	0.186136	0.69141	5.89456	3.88166	0.665512	0.187461	5.1758	6.4894	6.01848	3.8327	4.08875	3.72354	40.0982	87.0142	71.515	9.74888	15.9344	8.16994
gene10933	rna21887	Gene	ncRNA	26067195	CR45867	FBgn0267527		CR45867	-4.10402	4.61948	-18.4591	0.000204071	0.0732986	0.191139	5.74895	3.71192	0.164073	0.0980533	5.69579	5.93302	5.61806	3.61185	3.80783	3.71607	58.7028	64.3457	56.4135	8.09891	13.2032	8.10919
gene327	rna825,rna824,rna823,rna822,rna821,rna820,rna809,rna818,rna819,rna816,rna817,rna814,rna815,rna812,rna813,rna810,rna811	Gene	protein_coding	31248	sgg	FBgn0003371	NP_001036259.2,NP_001096870.1,NP_001162649.1,NP_001162650.1,NP_001259192.1,NP_001259193.1,NP_476714.1,NP_476715.1,NP_476716.2,NP_599105.1,NP_726822.1,NP_726823.1,NP_996334.1,NP_996335.1,NP_996336.1,NP_996337.1,NP_996338.1	shaggy	-4.11553	3.86544	-5.3137	0.0311185	0.192895	0.665309	5.01843	2.97735	0.659285	0.0893282	4.27488	5.24879	5.53163	3.03755	3.0198	2.87472	20.0287	44.8615	54.3202	4.92162	7.32877	3.76859
gene2699	rna6055,rna6054,rna6053,rna6052	Gene	protein_coding	33171	CG3164	FBgn0025683	NP_001033865.1,NP_608494.2,NP_722605.1,NP_995603.2	CG3164	-4.16312	4.6308	-4.08719	0.0453968	0.220315	0.871988	5.77254	3.71488	0.847348	0.205825	4.80686	6.39172	6.11905	3.75522	3.89755	3.49187	29.9129	82.9972	74.5165	9.21632	14.0539	6.76324
gene17462	rna34430,rna34428,rna34429,rna34426,rna34427,rna34424,rna34425,rna34422,rna34423,rna34420,rna34421	Gene	protein_coding	43787	PMCA	FBgn0259214	NP_001014687.3,NP_001014688.3,NP_001014689.3,NP_001033803.3,NP_001188514.1,NP_001188515.1,NP_001188516.1,NP_001188517.1,NP_001188518.1,NP_726564.5,NP_726565.5	plasma membrane calcium ATPase	-4.19878	5.01017	-6.21691	0.00800404	0.122871	0.5767	6.15094	4.08097	0.509139	0.270851	5.62317	6.1905	6.63914	4.24696	4.22752	3.76842	55.4981	73.6098	101.319	13.6553	17.7529	8.53879
gene17448	rna34374,rna34375	Gene	protein_coding	43774	CG31998	FBgn0051998	NP_001245410.1,NP_726548.1	CG31998	-4.22948	2.48501	-6.02466	0.0108875	0.135001	0.598125	3.73419	1.65371	0.542587	0.2517	3.25873	3.61858	4.32527	1.74289	1.84868	1.36956	9.01556	19.7688	28.1457	1.66085	2.80687	0.895859
gene14022	rna27723,rna27722,rna27724	Gene	ncRNA	12798072	CR31429	FBgn0063298		CR31429	-4.24304	1.41135	-6.02637	0.0049041	0.109326	0.599282	2.79721	0.712107	0.480623	0.357967	2.24787	3.14023	3.00351	0.939483	0.89736	0.299478	3.84878	15.1327	13.3639	0.737147	0.918982	0.144888
gene15692	rna30952,rna30956,rna30957,rna30954,rna30955	Gene	protein_coding	44235	bon	FBgn0023097	NP_001163665.1,NP_001262765.1,NP_001262766.1,NP_001262767.1,NP_001262768.1,NP_524724.2	bonus	-4.27579	1.98871	-4.48644	0.0315714	0.1935	0.809262	3.29609	1.1999	0.767561	0.256429	2.44627	3.93895	3.50306	1.16894	1.4704	0.960359	4.60855	23.3809	17.9502	0.939132	1.93236	0.573871
gene16964	rna33394,rna33393,rna33392	Gene	protein_coding	44266	Inx3	FBgn0265274	NP_001263050.1,NP_001287575.1,NP_524730.1	Innexin 3	-4.65462	7.72467	-4.57436	0.0193101	0.165607	0.840083	8.91326	6.69459	0.744135	0.389874	8.07439	9.49382	9.17155	6.55052	7.136	6.39726	307.602	494.242	473.767	87.6867	138.696	80.272
gene7982	rna16349	Gene	protein_coding	10178840	CG42837	FBgn0262026	NP_001188959.1	CG42837	-4.6776	5.22177	-3.11657	0.0453211	0.220156	1.23698	6.45193	4.22616	1.04964	0.654513	5.25932	7.23531	6.86116	4.33303	4.82066	3.52479	42.3323	132.489	115.528	14.6389	27.0385	6.9205
gene2904	rna6423	Gene	protein_coding	44522	robo2	FBgn0002543	NP_001259868.1,NP_536792.2	roundabout 2	-4.74786	1.36374	-4.04764	0.0391571	0.20932	0.961647	2.89066	0.643382	0.910254	0.310166	1.94227	3.75726	2.97246	0.655403	0.947362	0.32738	2.9748	21.189	13.1065	0.496906	1.00155	0.159521
gene4775	rna10135	Gene	ncRNA	26067566	CR46256	FBgn0267989		CR46256	-4.76341	1.19481	-12.8804	0.00027761	0.0732986	0.302829	2.76778	0.51578	0.188955	0.236646	2.55475	2.91516	2.83341	0.606996	0.693244	0.2471	4.99235	13.2507	11.9721	0.460532	0.654026	0.117617
gene11681	rna23345	Gene	ncRNA	26067561	CR46251	FBgn0267984		CR46251	-4.81929	1.58342	-5.61015	0.00610017	0.1138	0.700464	3.08226	0.813437	0.423211	0.55816	2.6753	3.52003	3.05144	0.898962	1.3239	0.21745	5.54007	18.7782	13.7751	0.705217	1.63759	0.103936
gene11963	rna23866	Gene	ncRNA	19835620	CR45396	FBgn0266945		CR45396	-4.97795	6.48047	-6.66228	0.0120472	0.138486	0.601994	7.74086	5.42531	0.567741	0.200167	7.16009	8.29461	7.76787	5.51832	5.56204	5.19555	162.628	257.174	201.02	38.7173	45.0427	29.3016
gene3022	rna6642	Gene	ncRNA	14462669	CR44114	FBgn0264945		CR44114	-5.0438	4.27663	-10.6396	0.000502938	0.0732986	0.380042	5.60032	3.26581	0.2465	0.289257	5.32838	5.66351	5.80908	3.57991	3.20714	3.01039	44.6096	55.6913	63.0988	7.90754	8.50398	4.31291
gene9720	rna19380	Gene	ncRNA	14462634	CR44067	FBgn0264876		CR44067	-5.25658	1.7316	-5.53594	0.00612546	0.114055	0.749059	3.30215	0.908029	0.589821	0.461737	2.78178	3.94286	3.18181	0.458085	1.38072	0.885282	6.09008	23.4052	14.9574	0.329925	1.75601	0.526363
gene5600	rna11610,rna11611,rna11609,rna11613,rna11612	Gene	protein_coding	35197	brat	FBgn0010300	NP_001188842.2,NP_001286083.1,NP_476945.1,NP_599129.1,NP_995726.1	brain tumor	-5.37923	3.43622	-3.98747	0.0480697	0.224402	1.0544	4.85796	2.43057	1.02574	0.244136	3.70063	5.65476	5.21851	2.49703	2.63459	2.16008	12.7408	55.5471	46.2237	3.15372	5.47642	1.96581
gene3798	rna8187,rna8186,rna8185,rna8184,rna8183,rna8182,rna8189,rna8188	Gene	protein_coding	33968	Hrb27C	FBgn0004838	NP_001162897.1,NP_001162898.1,NP_001245917.1,NP_001245918.1,NP_001245919.1,NP_476869.1,NP_723228.1,NP_723229.1	Heterogeneous nuclear ribonucleoprotein at 27C	-6.62917	6.86476	-5.4636	0.00958586	0.130103	0.865084	8.36345	5.63462	0.742263	0.444315	7.51798	8.66439	8.90799	5.65476	6.06853	5.18058	209.543	324.47	401.383	43.1772	64.5747	28.7614
gene7424	rna15173,rna15172	Gene	protein_coding	19835902	CG45086	FBgn0266487	NP_001286356.1,NP_001286357.1	CG45086	-6.64044	1.10285	-6.36786	0.0154466	0.152676	0.742905	3.12099	0.389709	0.710987	0.215418	3.41855	2.30956	3.63485	0.393748	0.60308	0.172301	10.1219	8.07855	19.2309	0.282696	0.556697	0.0817087
gene16220	rna31990	Gene	ncRNA	26067409	CR46092	FBgn0267761		CR46092	-6.86375	1.3859	-4.07956	0.0342042	0.198928	1.17987	3.352	0.573004	1.09565	0.437781	2.17996	4.35056	3.52548	0.276746	1.07585	0.366414	3.6382	28.9854	18.184	0.195408	1.21405	0.18714
gene2450	rna5513,rna5514	Gene	protein_coding	33022	obst-A	FBgn0031097	NP_001245778.1,NP_608378.2	obstructor-A	-6.92534	5.55935	-7.37564	0.0094731	0.12958	0.655629	7.12787	4.33598	0.618518	0.217452	6.41658	7.5393	7.42773	4.32415	4.55911	4.12469	97.57	163.335	161.027	14.4981	22.3491	11.6807
gene3024	rna6646	Gene	ncRNA	14462670	CR44115	FBgn0264946		CR44115	-6.93059	1.97737	-4.61353	0.0173524	0.160422	1.04856	3.81727	1.02429	0.915376	0.511441	2.87789	4.70658	3.86733	0.697144	1.61366	0.762061	6.67635	34.8202	21.8691	0.53372	2.20921	0.454091
gene11902	rna23760,rna23753,rna23754,rna23755,rna23756,rna23757,rna23758,rna23759	Gene	protein_coding	2768981	Trl	FBgn0013263	NP_001034013.2,NP_001034014.1,NP_001034015.1,NP_001261846.1,NP_996077.1,NP_996078.1,NP_996079.1,NP_996080.1,NP_996081.1,NP_996082.1	Trithorax-like	-7.8489	4.40618	-8.19574	0.0120326	0.138486	0.628192	6.13634	3.16385	0.618121	0.112034	5.4375	6.61143	6.36008	3.17369	3.27064	3.04722	48.3718	92.6764	85.7133	5.56717	8.85036	4.48349
gene16062	rna31694	Gene	protein_coding	42705	CG13840	FBgn0039028	NP_651102.3	CG13840	-8.19707	1.31222	-24.8515	0.000341809	0.0732986	0.211535	3.52377	0.48866	0.196306	0.0788109	3.74539	3.37173	3.45419	0.405832	0.56272	0.497427	13.1685	17.2906	17.4017	0.291441	0.517503	0.260574
gene16802	rna33103	Gene	ncRNA	14462524	CR44049	FBgn0264841		CR44049	-8.84181	2.59369	-4.27963	0.0197734	0.167353	1.27258	4.60515	1.46081	1.09326	0.65134	3.40821	5.55104	4.85621	1.49793	2.0928	0.791705	10.0654	52.6975	37.7512	1.3245	3.48092	0.473704
gene13985	rna27637,rna27636,rna27638	Gene	protein_coding	8674049	Pif1A	FBgn0261015	NP_001027157.2,NP_001027158.1,NP_001163556.2,NP_001189195.2,NP_001303416.1	PFTAIRE-interacting factor 1A	-10.2921	2.43315	-4.18982	0.0172289	0.160399	1.39044	4.63951	1.27604	1.1362	0.801492	3.36056	5.53229	5.02568	1.17557	2.12303	0.52952	9.70555	52.2871	41.8039	0.945768	3.57113	0.279962
gene4081	rna8801,rna8799	Gene	protein_coding	44128	lmgB	FBgn0085470	NP_001097124.1,NP_001097125.1,NP_001260259.1,NP_001260260.1	lemming B	-11.7345	0.140625	-12.8325	0.00600689	0.113137	0.479518	3.55824	0.00555766	0.479461	0.00740886	3.10703	4.06168	3.50602	0.0139724	0.00268656	1.404e-05	8.01892	24.8618	17.9748	0.000172249	0.000416655	1.14003e-09
gene9911	rna19797,rna19796	Gene	protein_coding	38093	CG13900	FBgn0035162	NP_001261223.1,NP_728546.1	CG13900	-13.4916	3.63074	-4.35189	0.0187583	0.164622	1.49409	5.96422	2.21023	1.28228	0.76684	4.55679	7.0662	6.26966	2.26082	2.95052	1.41934	24.848	120.885	81.0714	2.59753	6.9772	0.941083

## Sheet: KEGG_stat
MapID	MapName	Number_of_SigGenes	Genes	Sig.NotIn.KEGG	Genome.In.KEGG	Genome.NotIn.KEGG	PValue	Bonferroni	FDR
01100	Metabolic pathways	45	Dmel_CG10131, Dmel_CG10160, Dmel_CG10184, Dmel_CG10260, Dmel_CG10268, Dmel_CG10399, Dmel_CG10575, Dmel_CG10581, Dmel_CG10863, Dmel_CG10924, Dmel_CG11154, Dmel_CG11994, Dmel_CG12116, Dmel_CG13645, Dmel_CG14437, Dmel_CG17026, Dmel_CG18315, Dmel_CG2718, Dmel_CG30290, Dmel_CG30503, Dmel_CG31140, Dmel_CG31381, Dmel_CG3161, Dmel_CG31648, Dmel_CG33486, Dmel_CG33671, Dmel_CG3632, Dmel_CG3803, Dmel_CG3812…	118	998	16116	9.235e-18	7.84975e-16	7.84975e-16
04013	MAPK signaling pathway - fly	14	Dmel_CG10334, Dmel_CG1689, Dmel_CG16973, Dmel_CG17870, Dmel_CG18085, Dmel_CG1906, Dmel_CG2272, Dmel_CG6033, Dmel_CG7109, Dmel_CG7425, Dmel_CG8049, Dmel_CG8556, Dmel_CG9209, Dmel_CG9375	149	93	17021	1.99884e-11	1.69901e-09	8.49507e-10
04144	Endocytosis	14	Dmel_CG10540, Dmel_CG10711, Dmel_CG11628, Dmel_CG17060, Dmel_CG3664, Dmel_CG4071, Dmel_CG42279, Dmel_CG4264, Dmel_CG42783, Dmel_CG5884, Dmel_CG6148, Dmel_CG7057, Dmel_CG8385, Dmel_CG8532	149	124	16990	5.23001e-10	4.44551e-08	1.48184e-08
00982	Drug metabolism - cytochrome P450	9	Dmel_CG10091, Dmel_CG1702, Dmel_CG17524, Dmel_CG17527, Dmel_CG17530, Dmel_CG17531, Dmel_CG17533, Dmel_CG17534, Dmel_CG8938	154	68	17046	5.51872e-07	4.69091e-05	1.03869e-05
00980	Metabolism of xenobiotics by cytochrome P450	9	Dmel_CG10091, Dmel_CG1702, Dmel_CG17524, Dmel_CG17527, Dmel_CG17530, Dmel_CG17531, Dmel_CG17533, Dmel_CG17534, Dmel_CG8938	154	69	17045	6.10993e-07	5.19344e-05	1.03869e-05
00480	Glutathione metabolism	9	Dmel_CG10091, Dmel_CG1702, Dmel_CG17524, Dmel_CG17527, Dmel_CG17530, Dmel_CG17531, Dmel_CG17533, Dmel_CG17534, Dmel_CG8938	154	77	17037	1.3115e-06	0.000111478	1.85796e-05
04391	Hippo signaling pathway - fly	8	Dmel_CG11228, Dmel_CG13852, Dmel_CG17870, Dmel_CG32717, Dmel_CG42783, Dmel_CG5884, Dmel_CG7109, Dmel_CG8544	155	61	17053	3.35815e-06	0.000285442	4.07775e-05
04141	Protein processing in endoplasmic reticulum	9	Dmel_CG10420, Dmel_CG10523, Dmel_CG14224, Dmel_CG4264, Dmel_CG6395, Dmel_CG6822, Dmel_CG7425, Dmel_CG8669, Dmel_CG9539	154	133	16981	5.5386e-05	0.00470781	0.000588476
03018	RNA degradation	6	Dmel_CG31938, Dmel_CG4043, Dmel_CG4916, Dmel_CG5119, Dmel_CG6249, Dmel_CG8395	157	58	17056	0.000308927	0.0262588	0.00291765
04120	Ubiquitin mediated proteolysis	7	Dmel_CG10523, Dmel_CG10682, Dmel_CG15010, Dmel_CG18319, Dmel_CG2924, Dmel_CG42279, Dmel_CG7425	156	100	17014	0.000488154	0.0414931	0.00389969
04068	FoxO signaling pathway	6	Dmel_CG10924, Dmel_CG11324, Dmel_CG11658, Dmel_CG1775, Dmel_CG6033, Dmel_CG9375	157	65	17049	0.000504666	0.0428966	0.00389969
04341	Hedgehog signaling pathway - fly	5	Dmel_CG11561, Dmel_CG1708, Dmel_CG2028, Dmel_CG2125, Dmel_CG2621	158	38	17076	0.000631776	0.0537009	0.00447508
04392	Hippo signaling pathway -multiple species	4	Dmel_CG10295, Dmel_CG11228, Dmel_CG13852, Dmel_CG8544	159	16	17098	0.000702334	0.0596984	0.00459219
03015	mRNA surveillance pathway	6	Dmel_CG10377, Dmel_CG2096, Dmel_CG5119, Dmel_CG5643, Dmel_CG7109, Dmel_CG8954	157	73	17041	0.000828958	0.0704614	0.00503296
04145	Phagosome	6	Dmel_CG3161, Dmel_CG3305, Dmel_CG3664, Dmel_CG8048, Dmel_CG8556, Dmel_CG9539	157	89	17025	0.00191193	0.162514	0.0108343
00190	Oxidative phosphorylation	7	Dmel_CG11154, Dmel_CG3161, Dmel_CG31648, Dmel_CG3803, Dmel_CG6463, Dmel_CG8048, Dmel_CG9306	156	144	16970	0.00292193	0.248364	0.0147103
04310	Wnt signaling pathway	6	Dmel_CG11579, Dmel_CG1775, Dmel_CG2028, Dmel_CG2621, Dmel_CG8075, Dmel_CG8556	157	100	17014	0.00309803	0.263332	0.0147103
04070	Phosphatidylinositol signaling system	5	Dmel_CG10260, Dmel_CG17026, Dmel_CG31140, Dmel_CG3632, Dmel_CG7962	158	61	17053	0.00323479	0.274957	0.0147103
00250	Alanine, aspartate and glutamate metabolism	4	Dmel_CG12338, Dmel_CG2718, Dmel_CG33486, Dmel_CG8132	159	29	17085	0.00328819	0.279496	0.0147103
04214	Apoptosis - fly	5	Dmel_CG11228, Dmel_CG6829, Dmel_CG6944, Dmel_CG8669, Dmel_CG9375	158	63	17051	0.00360962	0.306818	0.0153409
04350	TGF-beta signaling pathway	4	Dmel_CG1007, Dmel_CG1775, Dmel_CG7109, Dmel_CG9224	159	40	17074	0.00758955	0.645112	0.0307196
00230	Purine metabolism	6	Dmel_CG10255, Dmel_CG10581, Dmel_CG11994, Dmel_CG18315, Dmel_CG31713, Dmel_CG4098	157	140	16974	0.0118751	1	0.0453076
04146	Peroxisome	5	Dmel_CG10268, Dmel_CG10399, Dmel_CG12338, Dmel_CG33671, Dmel_CG3639	158	91	17023	0.0122597	1	0.0453076
03013	RNA transport	6	Dmel_CG34317, Dmel_CG42303, Dmel_CG42304, Dmel_CG4931, Dmel_CG5119, Dmel_CG8963	157	148	16966	0.0146956	1	0.0512144
04150	mTOR signaling pathway	5	Dmel_CG2621, Dmel_CG4320, Dmel_CG6033, Dmel_CG8048, Dmel_CG9375	158	97	17017	0.0150631	1	0.0512144
00900	Terpenoid backbone biosynthesis	3	Dmel_CG10268, Dmel_CG33671, Dmel_CG5919	160	20	17094	0.0178513	1	0.056466
04213	Longevity regulating pathway - multiple species	4	Dmel_CG10255, Dmel_CG4264, Dmel_CG4320, Dmel_CG9375	159	56	17058	0.0179363	1	0.056466
00564	Glycerophospholipid metabolism	4	Dmel_CG30503, Dmel_CG31140, Dmel_CG3812, Dmel_CG7962	159	63	17051	0.0240826	1	0.0731079
04142	Lysosome	5	Dmel_CG10986, Dmel_CG12163, Dmel_CG30269, Dmel_CG3161, Dmel_CG3305	158	118	16996	0.0279061	1	0.0811102
03010	Ribosome	7	Dmel_CG12373, Dmel_CG15016, Dmel_CG3351, Dmel_CG3782, Dmel_CG6090, Dmel_CG7038, Dmel_CG8338	156	240	16874	0.0286271	1	0.0811102
04320	Dorso-ventral axis formation	3	Dmel_CG40300, Dmel_CG6033, Dmel_CG9375	160	28	17086	0.0320188	1	0.0877934
03040	Spliceosome	5	Dmel_CG13900, Dmel_CG1406, Dmel_CG2685, Dmel_CG4264, Dmel_CG9667	158	128	16986	0.0357651	1	0.0950011
04933	AGE-RAGE signaling pathway in diabetic complications	3	Dmel_CG1775, Dmel_CG8556, Dmel_CG9375	160	31	17083	0.0381641	1	0.0983014
00562	Inositol phosphate metabolism	3	Dmel_CG10260, Dmel_CG17026, Dmel_CG3632	160	44	17070	0.069178	1	0.172945
00561	Glycerolipid metabolism	3	Dmel_CG10863, Dmel_CG31140, Dmel_CG3812	160	50	17064	0.0855069	1	0.20766
00130	Ubiquinone and other terpenoid-quinone biosynthesis	2	Dmel_CG14437, Dmel_CG33544	161	9	17105	0.0899346	1	0.212346
00770	Pantothenate and CoA biosynthesis	2	Dmel_CG10575, Dmel_CG30290	161	10	17104	0.0984734	1	0.226223
00514	Other types of O-glycan biosynthesis	2	Dmel_CG10392, Dmel_CG12366	161	13	17101	0.123615	1	0.276507
04624	Toll and Imd signaling pathway	3	Dmel_CG1365, Dmel_CG18319, Dmel_CG7425	160	67	17047	0.1368	1	0.298155
00590	Arachidonic acid metabolism	2	Dmel_CG30503, Dmel_CG8938	161	17	17097	0.156056	1	0.331619
00240	Pyrimidine metabolism	3	Dmel_CG31713, Dmel_CG6330, Dmel_CG8360	160	83	17031	0.189614	1	0.393102
00565	Ether lipid metabolism	2	Dmel_CG30503, Dmel_CG8440	161	25	17089	0.217401	1	0.439978
00630	Glyoxylate and dicarboxylate metabolism	2	Dmel_CG2718, Dmel_CG9542	161	31	17083	0.260482	1	0.514907
00052	Galactose metabolism	2	Dmel_CG10863, Dmel_CG7685	161	37	17077	0.301206	1	0.581875
00860	Porphyrin and chlorophyll metabolism	2	Dmel_CG3803, Dmel_CG8971	161	45	17069	0.352057	1	0.661798
00620	Pyruvate metabolism	2	Dmel_CG10160, Dmel_CG10924	161	46	17068	0.358149	1	0.661798
00040	Pentose and glucuronate interconversions	2	Dmel_CG10131, Dmel_CG10863	161	50	17064	0.381954	1	0.690767
00010	Glycolysis / Gluconeogenesis	2	Dmel_CG10160, Dmel_CG10924	161	54	17060	0.404881	1	0.712055
00983	Drug metabolism - other enzymes	2	Dmel_CG6330, Dmel_CG8360	161	55	17059	0.410479	1	0.712055
01230	Biosynthesis of amino acids	2	Dmel_CG10184, Dmel_CG2718	161	65	17049	0.463662	1	0.788226
00330	Arginine and proline metabolism	1	Dmel_CG32031	162	53	17061	1	1	1
00785	Lipoic acid metabolism	1	Dmel_CG44243	162	3	17111	1	1	1
00760	Nicotinate and nicotinamide metabolism	1	Dmel_CG13645	162	15	17099	1	1	1
00730	Thiamine metabolism	1	Dmel_CG10581	162	21	17093	1	1	1
00790	Folate biosynthesis	1	Dmel_CG12116	162	28	17086	1	1	1
04711	Circadian rhythm - fly	1	Dmel_CG2621	162	9	17105	1	1	1
04215	Apoptosis - multiple species	1	Dmel_CG6829	162	23	17091	1	1	1
00020	Citrate cycle (TCA cycle)	1	Dmel_CG10924	162	43	17071	1	1	1
00640	Propanoate metabolism	1	Dmel_CG10160	162	21	17093	1	1	1
03420	Nucleotide excision repair	1	Dmel_CG11115	162	39	17075	1	1	1
00510	N-Glycan biosynthesis	1	Dmel_CG42456	162	37	17077	1	1	1
00071	Fatty acid degradation	1	Dmel_CG4594	162	33	17081	1	1	1
00072	Synthesis and degradation of ketone bodies	1	Dmel_CG10399	162	7	17107	1	1	1
00740	Riboflavin metabolism	1	Dmel_CG4407	162	5	17109	1	1	1
00310	Lysine degradation	1	Dmel_CG3307	162	35	17079	1	1	1
00500	Starch and sucrose metabolism	1	Dmel_CG7685	162	33	17081	1	1	1
00910	Nitrogen metabolism	1	Dmel_CG2718	162	18	17096	1	1	1
00051	Fructose and mannose metabolism	1	Dmel_CG10863	162	29	17085	1	1	1
00260	Glycine, serine and threonine metabolism	1	Dmel_CG10184	162	30	17084	1	1	1
00970	Aminoacyl-tRNA biosynthesis	1	Dmel_CG31739	162	64	17050	1	1	1
03060	Protein export	1	Dmel_CG9539	162	23	17091	1	1	1
00270	Cysteine and methionine metabolism	1	Dmel_CG10160	162	34	17080	1	1	1
04130	SNARE interactions in vesicular transport	1	Dmel_CG31136	162	21	17093	1	1	1
00650	Butanoate metabolism	1	Dmel_CG10399	162	16	17098	1	1	1
00520	Amino sugar and nucleotide sugar metabolism	1	Dmel_CG6218	162	47	17067	1	1	1
00592	alpha-Linolenic acid metabolism	1	Dmel_CG30503	162	13	17101	1	1	1
00220	Arginine biosynthesis	1	Dmel_CG2718	162	15	17099	1	1	1
03022	Basal transcription factors	1	Dmel_CG11115	162	40	17074	1	1	1
00280	Valine, leucine and isoleucine degradation	1	Dmel_CG10399	162	33	17081	1	1	1
04080	Neuroactive ligand-receptor interaction	1	Dmel_CG9564	162	51	17063	1	1	1
00030	Pentose phosphate pathway	1	Dmel_CG8525	162	24	17090	1	1	1
00604	Glycosphingolipid biosynthesis - ganglio series	1	Dmel_CG9706	162	5	17109	1	1	1
00563	Glycosylphosphatidylinositol (GPI)-anchor biosynthesis	1	Dmel_CG42456	162	24	17090	1	1	1
00380	Tryptophan metabolism	1	Dmel_CG9542	162	20	17094	1	1	1
04330	Notch signaling pathway	1	Dmel_CG3929	162	22	17092	1	1	1

## Sheet: KEGG_genes
InID	MapID	MapName	PValue	Bonferroni	FDR	Feature_ID	Transcript_ID	Gbkey	Type	Gene_ID	Gene_Symbol	FlyBase_Gene_ID	Protein_ID	Description	P37H-dtcer2/GMR.fc	P37H-dtcer2/GMR.volume	P37H-dtcer2/GMR.stat_results	P37H-dtcer2/GMR.raw.pval	P37H-dtcer2/GMR.bh.pval	P37H-dtcer2/GMR.fc.sd	GMR.mean	P37H-dtcer2.mean	GMR.sd	P37H-dtcer2.sd	N_GMR2-1	N_GMR2-2	N_GMR2-3	N_1-P37H-dtcer2	N_2-P37H-dtcer2	N_3-P37H-dtcer2	GMR2-1_FPKM	GMR2-2_FPKM	GMR2-3_FPKM	1-P37H-dtcer2_FPKM	2-P37H-dtcer2_FPKM	3-P37H-dtcer2_FPKM
Dmel_CG4264	03040	Spliceosome	0.0357651	1	0.0950011	gene14954	rna29486,rna29487,rna29485,rna29491,rna29488,rna29489,rna29490	Gene	protein_coding	41840	Hsc70-4	FBgn0266599	NP_001262586.1,NP_524356.1,NP_731987.1,NP_731988.1,NP_731989.1,NP_788679.1,NP_788680.1	Heat shock protein cognate 4	-2.51805	10.8665	-3.35501	0.0375848	0.205991	0.687813	11.5531	10.2208	0.585525	0.360899	10.8846	11.9748	11.7999	10.0571	10.6345	9.97077	1876.38	3048.06	2850.45	1235.94	1727.33	1165.78
Dmel_CG4264	04141	Protein processing in endoplasmic reticulum	5.5386e-05	0.00470781	0.000588476	gene14954	rna29486,rna29487,rna29485,rna29491,rna29488,rna29489,rna29490	Gene	protein_coding	41840	Hsc70-4	FBgn0266599	NP_001262586.1,NP_524356.1,NP_731987.1,NP_731988.1,NP_731989.1,NP_788679.1,NP_788680.1	Heat shock protein cognate 4	-2.51805	10.8665	-3.35501	0.0375848	0.205991	0.687813	11.5531	10.2208	0.585525	0.360899	10.8846	11.9748	11.7999	10.0571	10.6345	9.97077	1876.38	3048.06	2850.45	1235.94	1727.33	1165.78
Dmel_CG4264	04144	Endocytosis	5.23001e-10	4.44551e-08	1.48184e-08	gene14954	rna29486,rna29487,rna29485,rna29491,rna29488,rna29489,rna29490	Gene	protein_coding	41840	Hsc70-4	FBgn0266599	NP_001262586.1,NP_524356.1,NP_731987.1,NP_731988.1,NP_731989.1,NP_788679.1,NP_788680.1	Heat shock protein cognate 4	-2.51805	10.8665	-3.35501	0.0375848	0.205991	0.687813	11.5531	10.2208	0.585525	0.360899	10.8846	11.9748	11.7999	10.0571	10.6345	9.97077	1876.38	3048.06	2850.45	1235.94	1727.33	1165.78
Dmel_CG4264	04213	Longevity regulating pathway - multiple species	0.0179363	1	0.056466	gene14954	rna29486,rna29487,rna29485,rna29491,rna29488,rna29489,rna29490	Gene	protein_coding	41840	Hsc70-4	FBgn0266599	NP_001262586.1,NP_524356.1,NP_731987.1,NP_731988.1,NP_731989.1,NP_788679.1,NP_788680.1	Heat shock protein cognate 4	-2.51805	10.8665	-3.35501	0.0375848	0.205991	0.687813	11.5531	10.2208	0.585525	0.360899	10.8846	11.9748	11.7999	10.0571	10.6345	9.97077	1876.38	3048.06	2850.45	1235.94	1727.33	1165.78
Dmel_CG6090	03010	Ribosome	0.0286271	1	0.0811102	gene16646	rna32810,rna32808,rna32809	Gene	protein_coding	43169	RpL34a	FBgn0039406	NP_001189295.1,NP_651460.2,NP_733136.1	Ribosomal protein L34a	2.01726	10.4096	3.47309	0.0319589	0.194214	0.504888	9.91575	10.9281	0.420765	0.27905	9.43	10.1494	10.1678	10.6345	10.96	11.1899	793.549	766.806	906.275	1968.48	2125.46	2688.05
Dmel_CG32031	00330	Arginine and proline metabolism	1	1	1	gene11114	rna22252,rna22253,rna22250,rna22251,rna22254,rna22255,rna22249	Gene	protein_coding	39041	Argk	FBgn0000116	NP_001097555.1,NP_001097556.2,NP_001286989.1,NP_523988.2,NP_729446.1,NP_729447.1,NP_729448.1	Arginine kinase	-2.47065	9.9535	-5.98697	0.00461106	0.107525	0.37751	10.6273	9.32241	0.296138	0.234128	10.2864	10.7744	10.8211	9.26795	9.57897	9.12031	1429.01	1268.23	1617.3	694.386	771.239	637.048
Dmel_CG11154	00190	Oxidative phosphorylation	0.00292193	0.248364	0.0147103	gene17520	rna34585,rna34587,rna34586	Gene	protein_coding	43829	ATPsynbeta	FBgn0010217	NP_001259081.1,NP_001284719.1,NP_726631.1	ATP synthase, beta subunit	-2.04189	9.72495	-5.0996	0.00698592	0.117738	0.349801	10.2535	9.22362	0.246294	0.248395	9.97077	10.3685	10.4213	9.23237	9.46753	8.97097	1177.44	936.55	1194.72	676.451	718.44	571.573
Dmel_CG11154	01100	Metabolic pathways	9.235e-18	7.84975e-16	7.84975e-16	gene17520	rna34585,rna34587,rna34586	Gene	protein_coding	43829	ATPsynbeta	FBgn0010217	NP_001259081.1,NP_001284719.1,NP_726631.1	ATP synthase, beta subunit	-2.04189	9.72495	-5.0996	0.00698592	0.117738	0.349801	10.2535	9.22362	0.246294	0.248395	9.97077	10.3685	10.4213	9.23237	9.46753	8.97097	1177.44	936.55	1194.72	676.451	718.44	571.573
Dmel_CG8669	04141	Protein processing in endoplasmic reticulum	5.5386e-05	0.00470781	0.000588476	gene5921	rna12261,rna12262,rna12263	Gene	protein_coding	47767	crc	FBgn0000370	NP_001260672.1,NP_001260673.1,NP_524897.1,NP_724333.1	cryptocephal	-2.31998	9.53947	-8.98269	0.00851815	0.125029	0.234106	10.1658	8.95171	0.0550732	0.227536	10.1028	10.1902	10.2045	8.92982	9.18939	8.7359	1275.05	804.401	943.083	529.873	607.238	470.189
Dmel_CG8669	04214	Apoptosis - fly	0.00360962	0.306818	0.0153409	gene5921	rna12261,rna12262,rna12263	Gene	protein_coding	47767	crc	FBgn0000370	NP_001260672.1,NP_001260673.1,NP_524897.1,NP_724333.1	cryptocephal	-2.31998	9.53947	-8.98269	0.00851815	0.125029	0.234106	10.1658	8.95171	0.0550732	0.227536	10.1028	10.1902	10.2045	8.92982	9.18939	8.7359	1275.05	804.401	943.083	529.873	607.238	470.189
Dmel_CG17870	04013	MAPK signaling pathway - fly	1.99884e-11	1.69901e-09	8.49507e-10	gene6990	rna14327,rna14326,rna14325,rna14324,rna14323,rna14322,rna14321,rna14320,rna14328,rna14318,rna14319,rna14317	Gene	protein_coding	36059	14-3-3zeta	FBgn0004907	NP_001014515.1,NP_001014516.1,NP_001260845.1,NP_001260846.1,NP_476885.2,NP_724884.1,NP_724885.1,NP_724886.1,NP_724887.2,NP_724888.2,NP_724889.2,NP_995792.1	14-3-3zeta	-2.54077	9.15296	-3.8048	0.0282363	0.187565	0.612401	9.85027	8.50501	0.529312	0.308	9.24448	10.0829	10.2234	8.42886	8.84394	8.24223	668.314	745.383	944.725	372.472	470.156	328.22
Dmel_CG17870	04391	Hippo signaling pathway - fly	3.35815e-06	0.000285442	4.07775e-05	gene6990	rna14327,rna14326,rna14325,rna14324,rna14323,rna14322,rna14321,rna14320,rna14328,rna14318,rna14319,rna14317	Gene	protein_coding	36059	14-3-3zeta	FBgn0004907	NP_001014515.1,NP_001014516.1,NP_001260845.1,NP_001260846.1,NP_476885.2,NP_724884.1,NP_724885.1,NP_724886.1,NP_724887.2,NP_724888.2,NP_724889.2,NP_995792.1	14-3-3zeta	-2.54077	9.15296	-3.8048	0.0282363	0.187565	0.612401	9.85027	8.50501	0.529312	0.308	9.24448	10.0829	10.2234	8.42886	8.84394	8.24223	668.314	745.383	944.725	372.472	470.156	328.22
Dmel_CG7425	04013	MAPK signaling pathway - fly	1.99884e-11	1.69901e-09	8.49507e-10	gene14893	rna29360,rna29358,rna29359	Gene	protein_coding	41785	eff	FBgn0011217	NP_001262578.1,NP_001262579.1,NP_731941.1	effete	-2.21303	8.98329	-4.75243	0.0236427	0.178474	0.417674	9.57455	8.42853	0.387492	0.155889	10.0164	9.29278	9.41444	8.53012	8.50643	8.24905	1188.09	442.033	564.061	402.199	362.643	329.109
Dmel_CG7425	04120	Ubiquitin mediated proteolysis	0.000488154	0.0414931	0.00389969	gene14893	rna29360,rna29358,rna29359	Gene	protein_coding	41785	eff	FBgn0011217	NP_001262578.1,NP_001262579.1,NP_731941.1	effete	-2.21303	8.98329	-4.75243	0.0236427	0.178474	0.417674	9.57455	8.42853	0.387492	0.155889	10.0164	9.29278	9.41444	8.53012	8.50643	8.24905	1188.09	442.033	564.061	402.199	362.643	329.109
Dmel_CG7425	04141	Protein processing in endoplasmic reticulum	5.5386e-05	0.00470781	0.000588476	gene14893	rna29360,rna29358,rna29359	Gene	protein_coding	41785	eff	FBgn0011217	NP_001262578.1,NP_001262579.1,NP_731941.1	effete	-2.21303	8.98329	-4.75243	0.0236427	0.178474	0.417674	9.57455	8.42853	0.387492	0.155889	10.0164	9.29278	9.41444	8.53012	8.50643	8.24905	1188.09	442.033	564.061	402.199	362.643	329.109
Dmel_CG7425	04624	Toll and Imd signaling pathway	0.1368	1	0.298155	gene14893	rna29360,rna29358,rna29359	Gene	protein_coding	41785	eff	FBgn0011217	NP_001262578.1,NP_001262579.1,NP_731941.1	effete	-2.21303	8.98329	-4.75243	0.0236427	0.178474	0.417674	9.57455	8.42853	0.387492	0.155889	10.0164	9.29278	9.41444	8.53012	8.50643	8.24905	1188.09	442.033	564.061	402.199	362.643	329.109
Dmel_CG8385	04144	Endocytosis	5.23001e-10	4.44551e-08	1.48184e-08	gene13157	rna26029,rna26028,rna26025,rna26024,rna26027,rna26026,rna26023,rna26022	Gene	protein_coding	40506	Arf79F	FBgn0010348	NP_001097667.1,NP_001097668.2,NP_001262225.1,NP_476955.1,NP_730757.1,NP_730758.1,NP_730759.1,NP_730760.1	ADP ribosylation factor at 79F	-3.09562	8.7702	-4.66882	0.0106548	0.134424	0.604786	9.62312	7.99289	0.472107	0.377996	9.0784	9.87687	9.91408	7.97456	8.37972	7.62439	619.212	619.985	785.423	263.348	336.1	204.087
Dmel_CG9539	03060	Protein export	1	1	1	gene3721	rna8013,rna8014	Gene	protein_coding	33905	Sec61alpha	FBgn0086357	NP_001285674.1,NP_609034.1	Sec61 alpha subunit	-2.48823	8.18055	-3.50542	0.0431729	0.216174	0.649809	8.8645	7.54938	0.589193	0.27405	8.2661	9.44403	8.88337	7.34136	7.85991	7.44687	343.594	481.218	393.522	160.987	230.956	177.341
Dmel_CG9539	04141	Protein processing in endoplasmic reticulum	5.5386e-05	0.00470781	0.000588476	gene3721	rna8013,rna8014	Gene	protein_coding	33905	Sec61alpha	FBgn0086357	NP_001285674.1,NP_609034.1	Sec61 alpha subunit	-2.48823	8.18055	-3.50542	0.0431729	0.216174	0.649809	8.8645	7.54938	0.589193	0.27405	8.2661	9.44403	8.88337	7.34136	7.85991	7.44687	343.594	481.218	393.522	160.987	230.956	177.341
Dmel_CG9539	04145	Phagosome	0.00191193	0.162514	0.0108343	gene3721	rna8013,rna8014	Gene	protein_coding	33905	Sec61alpha	FBgn0086357	NP_001285674.1,NP_609034.1	Sec61 alpha subunit	-2.48823	8.18055	-3.50542	0.0431729	0.216174	0.649809	8.8645	7.54938	0.589193	0.27405	8.2661	9.44403	8.88337	7.34136	7.85991	7.44687	343.594	481.218	393.522	160.987	230.956	177.341
Dmel_CG5119	03013	RNA transport	0.0146956	1	0.0512144	gene8376	rna17050,rna17051,rna17052	Gene	protein_coding	37070	pAbp	FBgn0265297	NP_476667.1,NP_725749.1,NP_725750.1	poly(A) binding protein	-3.00368	8.17007	-3.41168	0.0434117	0.217077	0.805556	9.00186	7.41513	0.720621	0.360035	8.18354	9.28041	9.54164	7.4396	7.7623	7.04348	328.974	438.749	607.797	172.878	219.469	133.046
Dmel_CG5119	03015	mRNA surveillance pathway	0.000828958	0.0704614	0.00503296	gene8376	rna17050,rna17051,rna17052	Gene	protein_coding	37070	pAbp	FBgn0265297	NP_476667.1,NP_725749.1,NP_725750.1	poly(A) binding protein	-3.00368	8.17007	-3.41168	0.0434117	0.217077	0.805556	9.00186	7.41513	0.720621	0.360035	8.18354	9.28041	9.54164	7.4396	7.7623	7.04348	328.974	438.749	607.797	172.878	219.469	133.046
Dmel_CG5119	03018	RNA degradation	0.000308927	0.0262588	0.00291765	gene8376	rna17050,rna17051,rna17052	Gene	protein_coding	37070	pAbp	FBgn0265297	NP_476667.1,NP_725749.1,NP_725750.1	poly(A) binding protein	-3.00368	8.17007	-3.41168	0.0434117	0.217077	0.805556	9.00186	7.41513	0.720621	0.360035	8.18354	9.28041	9.54164	7.4396	7.7623	7.04348	328.974	438.749	607.797	172.878	219.469	133.046
Dmel_CG8938	00480	Glutathione metabolism	1.3115e-06	0.000111478	1.85796e-05	gene8163	rna16691,rna16690,rna16688,rna16689	Gene	protein_coding	36927	GstS1	FBgn0010226	NP_001261040.1,NP_523767.2,NP_725653.1,NP_725654.1	Glutathione S transferase S1	-2.91073	8.01264	-3.76039	0.0387801	0.208776	0.709965	8.82031	7.27893	0.651585	0.281934	8.09808	9.36404	8.99881	7.09492	7.60351	7.13835	312.354	458.985	419.265	134.432	195.316	141.812
Dmel_CG8938	00590	Arachidonic acid metabolism	0.156056	1	0.331619	gene8163	rna16691,rna16690,rna16688,rna16689	Gene	protein_coding	36927	GstS1	FBgn0010226	NP_001261040.1,NP_523767.2,NP_725653.1,NP_725654.1	Glutathione S transferase S1	-2.91073	8.01264	-3.76039	0.0387801	0.208776	0.709965	8.82031	7.27893	0.651585	0.281934	8.09808	9.36404	8.99881	7.09492	7.60351	7.13835	312.354	458.985	419.265	134.432	195.316	141.812
Dmel_CG8938	00980	Metabolism of xenobiotics by cytochrome P450	6.10993e-07	5.19344e-05	1.03869e-05	gene8163	rna16691,rna16690,rna16688,rna16689	Gene	protein_coding	36927	GstS1	FBgn0010226	NP_001261040.1,NP_523767.2,NP_725653.1,NP_725654.1	Glutathione S transferase S1	-2.91073	8.01264	-3.76039	0.0387801	0.208776	0.709965	8.82031	7.27893	0.651585	0.281934	8.09808	9.36404	8.99881	7.09492	7.60351	7.13835	312.354	458.985	419.265	134.432	195.316	141.812
Dmel_CG8938	00982	Drug metabolism - cytochrome P450	5.51872e-07	4.69091e-05	1.03869e-05	gene8163	rna16691,rna16690,rna16688,rna16689	Gene	protein_coding	36927	GstS1	FBgn0010226	NP_001261040.1,NP_523767.2,NP_725653.1,NP_725654.1	Glutathione S transferase S1	-2.91073	8.01264	-3.76039	0.0387801	0.208776	0.709965	8.82031	7.27893	0.651585	0.281934	8.09808	9.36404	8.99881	7.09492	7.60351	7.13835	312.354	458.985	419.265	134.432	195.316	141.812
Dmel_CG8938	01100	Metabolic pathways	9.235e-18	7.84975e-16	7.84975e-16	gene8163	rna16691,rna16690,rna16688,rna16689	Gene	protein_coding	36927	GstS1	FBgn0010226	NP_001261040.1,NP_523767.2,NP_725653.1,NP_725654.1	Glutathione S transferase S1	-2.91073	8.01264	-3.76039	0.0387801	0.208776	0.709965	8.82031	7.27893	0.651585	0.281934	8.09808	9.36404	8.99881	7.09492	7.60351	7.13835	312.354	458.985	419.265	134.432	195.316	141.812
Dmel_CG11579	04310	Wnt signaling pathway	0.00309803	0.263332	0.0147103	gene215	rna528,rna529,rna526,rna527,rna525,rna530	Gene	protein_coding	31151	arm	FBgn0000117	NP_001259149.1,NP_476665.2,NP_476666.1,NP_599100.1,NP_726775.2,NP_996328.1	armadillo	-3.16417	7.96184	-3.7445	0.0420679	0.2145	0.768693	8.836	7.17417	0.714901	0.282499	8.05709	9.46222	8.98868	7.06976	7.49401	6.95874	305.369	483.518	418.988	131.553	180.255	123.351
Dmel_CG7109	03015	mRNA surveillance pathway	0.000828958	0.0704614	0.00503296	gene3928	rna8480,rna8479,rna8478	Gene	protein_coding	45959	mts	FBgn0004177	NP_001285724.1,NP_001285725.1,NP_476805.1	microtubule star	-2.14465	7.92008	-7.18473	0.00307716	0.097782	0.26536	8.48955	7.38881	0.150901	0.218277	8.31729	8.55294	8.59841	7.41806	7.59099	7.15738	355.817	300.011	332.359	170.303	192.701	143.543
Dmel_CG7109	04013	MAPK signaling pathway - fly	1.99884e-11	1.69901e-09	8.49507e-10	gene3928	rna8480,rna8479,rna8478	Gene	protein_coding	45959	mts	FBgn0004177	NP_001285724.1,NP_001285725.1,NP_476805.1	microtubule star	-2.14465	7.92008	-7.18473	0.00307716	0.097782	0.26536	8.48955	7.38881	0.150901	0.218277	8.31729	8.55294	8.59841	7.41806	7.59099	7.15738	355.817	300.011	332.359	170.303	192.701	143.543
Dmel_CG7109	04350	TGF-beta signaling pathway	0.00758955	0.645112	0.0307196	gene3928	rna8480,rna8479,rna8478	Gene	protein_coding	45959	mts	FBgn0004177	NP_001285724.1,NP_001285725.1,NP_476805.1	microtubule star	-2.14465	7.92008	-7.18473	0.00307716	0.097782	0.26536	8.48955	7.38881	0.150901	0.218277	8.31729	8.55294	8.59841	7.41806	7.59099	7.15738	355.817	300.011	332.359	170.303	192.701	143.543
Dmel_CG7109	04391	Hippo signaling pathway - fly	3.35815e-06	0.000285442	4.07775e-05	gene3928	rna8480,rna8479,rna8478	Gene	protein_coding	45959	mts	FBgn0004177	NP_001285724.1,NP_001285725.1,NP_476805.1	microtubule star	-2.14465	7.92008	-7.18473	0.00307716	0.097782	0.26536	8.48955	7.38881	0.150901	0.218277	8.31729	8.55294	8.59841	7.41806	7.59099	7.15738	355.817	300.011	332.359	170.303	192.701	143.543
Dmel_CG12163	04142	Lysosome	0.0279061	1	0.0811102	gene13399	rna26551,rna26550,rna26552	Gene	protein_coding	40628	CG12163	FBgn0260462	NP_649521.1,NP_730901.1,NP_730902.2	CG12163	-2.24165	7.81668	-4.05208	0.0358669	0.20235	0.497787	8.42062	7.25606	0.464693	0.178474	7.91694	8.83267	8.51226	7.19689	7.45661	7.11469	278.326	350.15	320.79	144.93	175.247	139.896
Dmel_CG9306	00190	Oxidative phosphorylation	0.00292193	0.248364	0.0147103	gene4825	rna10219,rna10220	Gene	protein_coding	34747	ND-B22	FBgn0032511	NP_001285889.1,NP_609642.1	NADH dehydrogenase (ubiquinone) B22 subunit	2.21791	7.76371	3.60094	0.0396247	0.209469	0.552766	7.21035	8.35955	0.499019	0.23776	6.64141	7.57391	7.41572	8.10152	8.40735	8.56978	115.781	167	159.722	290.125	342.933	420.722
Dmel_CG9306	01100	Metabolic pathways	9.235e-18	7.84975e-16	7.84975e-16	gene4825	rna10219,rna10220	Gene	protein_coding	34747	ND-B22	FBgn0032511	NP_001285889.1,NP_609642.1	NADH dehydrogenase (ubiquinone) B22 subunit	2.21791	7.76371	3.60094	0.0396247	0.209469	0.552766	7.21035	8.35955	0.499019	0.23776	6.64141	7.57391	7.41572	8.10152	8.40735	8.56978	115.781	167	159.722	290.125	342.933	420.722
Dmel_CG18319	04120	Ubiquitin mediated proteolysis	0.000488154	0.0414931	0.00389969	gene1597	rna3634,rna3630,rna3631,rna3632,rna3633	Gene	protein_coding	32358	ben	FBgn0000173	NP_001162752.1,NP_001245663.1,NP_001259540.1,NP_001259541.1,NP_511150.1	bendless	-2.53876	7.70188	-7.60748	0.00160278	0.0907375	0.306027	8.40321	7.05909	0.21547	0.217313	8.38355	8.19825	8.62784	7.25119	7.10286	6.82322	375.002	243.105	335.913	149.575	136.785	110.872
Dmel_CG18319	04624	Toll and Imd signaling pathway	0.1368	1	0.298155	gene1597	rna3634,rna3630,rna3631,rna3632,rna3633	Gene	protein_coding	32358	ben	FBgn0000173	NP_001162752.1,NP_001245663.1,NP_001259540.1,NP_001259541.1,NP_511150.1	bendless	-2.53876	7.70188	-7.60748	0.00160278	0.0907375	0.306027	8.40321	7.05909	0.21547	0.217313	8.38355	8.19825	8.62784	7.25119	7.10286	6.82322	375.002	243.105	335.913	149.575	136.785	110.872
Dmel_CG4916	03018	RNA degradation	0.000308927	0.0262588	0.00291765	gene4320	rna9257,rna9258	Gene	protein_coding	34364	me31B	FBgn0004419	NP_523533.2,NP_723539.1	maternal expression at 31B	-2.07322	7.67693	-4.61296	0.0194424	0.166153	0.394951	8.22086	7.16899	0.351581	0.179936	8.46163	7.8174	8.38355	7.32946	7.20305	6.97445	397.516	191.503	294.066	159.711	147.164	124.298
Dmel_CG8338	03010	Ribosome	0.0286271	1	0.0811102	gene7671	rna15705	Gene	protein_coding	36570	mRpS16	FBgn0033907	NP_523737.1	mitochondrial ribosomal protein S16	2.23517	7.58869	4.01025	0.0371121	0.204545	0.501177	7.03065	8.19103	0.468659	0.177588	7.55194	6.64418	6.89582	8.31414	7.98745	8.2715	213.979	94.9655	117.992	334.635	256.297	334.371
Dmel_CG3161	00190	Oxidative phosphorylation	0.00292193	0.248364	0.0147103	gene6336	rna12948,rna12945,rna12947,rna12946	Gene	protein_coding	44307	Vha16-1	FBgn0262736	NP_476801.1,NP_724474.1,NP_724475.1,NP_724476.1	Vacuolar H[+] ATPase 16kD subunit 1	-2.29197	7.5746	-3.66407	0.030178	0.190195	0.56564	8.19648	6.9999	0.484403	0.292066	7.65152	8.35983	8.5781	7.02429	7.279	6.6964	232.546	265.782	331.745	126.329	155.404	101.274
Dmel_CG3161	01100	Metabolic pathways	9.235e-18	7.84975e-16	7.84975e-16	gene6336	rna12948,rna12945,rna12947,rna12946	Gene	protein_coding	44307	Vha16-1	FBgn0262736	NP_476801.1,NP_724474.1,NP_724475.1,NP_724476.1	Vacuolar H[+] ATPase 16kD subunit 1	-2.29197	7.5746	-3.66407	0.030178	0.190195	0.56564	8.19648	6.9999	0.484403	0.292066	7.65152	8.35983	8.5781	7.02429	7.279	6.6964	232.546	265.782	331.745	126.329	155.404	101.274
Dmel_CG3161	04142	Lysosome	0.0279061	1	0.0811102	gene6336	rna12948,rna12945,rna12947,rna12946	Gene	protein_coding	44307	Vha16-1	FBgn0262736	NP_476801.1,NP_724474.1,NP_724475.1,NP_724476.1	Vacuolar H[+] ATPase 16kD subunit 1	-2.29197	7.5746	-3.66407	0.030178	0.190195	0.56564	8.19648	6.9999	0.484403	0.292066	7.65152	8.35983	8.5781	7.02429	7.279	6.6964	232.546	265.782	331.745	126.329	155.404	101.274
Dmel_CG3161	04145	Phagosome	0.00191193	0.162514	0.0108343	gene6336	rna12948,rna12945,rna12947,rna12946	Gene	protein_coding	44307	Vha16-1	FBgn0262736	NP_476801.1,NP_724474.1,NP_724475.1,NP_724476.1	Vacuolar H[+] ATPase 16kD subunit 1	-2.29197	7.5746	-3.66407	0.030178	0.190195	0.56564	8.19648	6.9999	0.484403	0.292066	7.65152	8.35983	8.5781	7.02429	7.279	6.6964	232.546	265.782	331.745	126.329	155.404	101.274
Dmel_CG3305	04142	Lysosome	0.0279061	1	0.0811102	gene6070	rna12410	Gene	protein_coding	35411	Lamp1	FBgn0032949	NP_610111.3	Lamp1	-2.34612	7.51848	-6.9167	0.00229455	0.0951952	0.308082	8.15874	6.92846	0.219475	0.216205	8.22344	7.91419	8.33859	7.0643	7.04194	6.67914	335.834	202.204	286.232	130.997	129.532	99.8247
Dmel_CG3305	04145	Phagosome	0.00191193	0.162514	0.0108343	gene6070	rna12410	Gene	protein_coding	35411	Lamp1	FBgn0032949	NP_610111.3	Lamp1	-2.34612	7.51848	-6.9167	0.00229455	0.0951952	0.308082	8.15874	6.92846	0.219475	0.216205	8.22344	7.91419	8.33859	7.0643	7.04194	6.67914	335.834	202.204	286.232	130.997	129.532	99.8247
Dmel_CG7038	03010	Ribosome	0.0286271	1	0.0811102	gene509	rna1202	Gene	protein_coding	31398	mRpL30	FBgn0029718	NP_525073.1	mitochondrial ribosomal protein L30	2.30046	7.50279	3.73388	0.0415937	0.213324	0.55754	6.92586	8.12778	0.516827	0.209142	7.50266	6.50486	6.77005	8.26895	7.88751	8.22688	208.312	87.9165	108.541	326.486	233.726	326.1
Dmel_CG12366	00514	Other types of O-glycan biosynthesis	0.123615	1	0.276507	gene7664	rna15690,rna15691	Gene	protein_coding	36564	O-fut1	FBgn0033901	NP_001286406.1,NP_610931.1	O-fucosyltransferase 1	-2.18905	7.38768	-10.0544	0.000996346	0.0821414	0.194716	7.97442	6.84411	0.160575	0.110136	8.14005	7.81943	7.96376	6.96197	6.82655	6.74381	317.329	191.908	226.992	120.662	113.438	104.735
Dmel_CG6463	00190	Oxidative phosphorylation	0.00292193	0.248364	0.0147103	gene11331	rna22732	Gene	protein_coding	39214	ND-13B	FBgn0047038	NP_648409.1	NADH dehydrogenase (ubiquinone) 13 kDa B subunit	2.07389	7.34617	6.272	0.0113455	0.137013	0.29061	6.83882	7.89116	0.268086	0.112179	6.55192	6.8816	7.08295	7.80247	7.85376	8.01727	108.542	108.779	131.741	224.219	230.838	277.177
Dmel_CG6463	01100	Metabolic pathways	9.235e-18	7.84975e-16	7.84975e-16	gene11331	rna22732	Gene	protein_coding	39214	ND-13B	FBgn0047038	NP_648409.1	NADH dehydrogenase (ubiquinone) 13 kDa B subunit	2.07389	7.34617	6.272	0.0113455	0.137013	0.29061	6.83882	7.89116	0.268086	0.112179	6.55192	6.8816	7.08295	7.80247	7.85376	8.01727	108.542	108.779	131.741	224.219	230.838	277.177
Dmel_CG10334	04013	MAPK signaling pathway - fly	1.99884e-11	1.69901e-09	8.49507e-10	gene5669	rna11753,rna11755,rna11754,rna11757,rna11756	Gene	protein_coding	35253	spi	FBgn0005672	NP_001027281.1,NP_476909.2,NP_599118.2,NP_599119.2,NP_599120.2	spitz	-2.1543	6.98994	-7.41263	0.0175314	0.160799	0.258715	7.56543	6.45821	0.0113041	0.258468	7.5774	7.56398	7.55493	6.5629	6.64792	6.16382	221.255	165.491	174.609	88.6826	98.8653	65.4388
Dmel_CG10377	03015	mRNA surveillance pathway	0.000828958	0.0704614	0.00503296	gene3798	rna8187,rna8186,rna8185,rna8184,rna8183,rna8182,rna8189,rna8188	Gene	protein_coding	33968	Hrb27C	FBgn0004838	NP_001162897.1,NP_001162898.1,NP_001245917.1,NP_001245918.1,NP_001245919.1,NP_476869.1,NP_723228.1,NP_723229.1	Heterogeneous nuclear ribonucleoprotein at 27C	-6.62917	6.86476	-5.4636	0.00958586	0.130103	0.865084	8.36345	5.63462	0.742263	0.444315	7.51798	8.66439	8.90799	5.65476	6.06853	5.18058	209.543	324.47	401.383	43.1772	64.5747	28.7614
Dmel_CG1007	04350	TGF-beta signaling pathway	0.00758955	0.645112	0.0307196	gene9905	rna19790	Gene	protein_coding	38091	emc	FBgn0000575	NP_523876.2	extra macrochaetae	-3.13645	6.86082	-3.28513	0.0464071	0.221929	0.869488	7.73476	6.08563	0.772845	0.398396	6.87814	7.94643	8.37972	6.01725	6.51379	5.72585	133.37	205.607	293.257	57.9718	88.1691	45.3307
Dmel_CG10160	00010	Glycolysis / Gluconeogenesis	0.404881	1	0.712055	gene10730	rna21437,rna21436,rna21435,rna21434	Gene	protein_coding	45880	ImpL3	FBgn0001258	NP_001261474.1,NP_001261475.1,NP_001261476.1,NP_476581.1	Ecdysone-inducible gene L3	17.4265	6.63094	9.57115	0.0031174	0.097782	0.74616	4.88243	9.00564	0.677215	0.313264	4.30936	5.62974	4.70818	8.71523	9.33761	8.96408	20.6135	54.6169	34.7036	454.93	670.241	570.071
Dmel_CG10160	00270	Cysteine and methionine metabolism	1	1	1	gene10730	rna21437,rna21436,rna21435,rna21434	Gene	protein_coding	45880	ImpL3	FBgn0001258	NP_001261474.1,NP_001261475.1,NP_001261476.1,NP_476581.1	Ecdysone-inducible gene L3	17.4265	6.63094	9.57115	0.0031174	0.097782	0.74616	4.88243	9.00564	0.677215	0.313264	4.30936	5.62974	4.70818	8.71523	9.33761	8.96408	20.6135	54.6169	34.7036	454.93	670.241	570.071
Dmel_CG10160	00620	Pyruvate metabolism	0.358149	1	0.661798	gene10730	rna21437,rna21436,rna21435,rna21434	Gene	protein_coding	45880	ImpL3	FBgn0001258	NP_001261474.1,NP_001261475.1,NP_001261476.1,NP_476581.1	Ecdysone-inducible gene L3	17.4265	6.63094	9.57115	0.0031174	0.097782	0.74616	4.88243	9.00564	0.677215	0.313264	4.30936	5.62974	4.70818	8.71523	9.33761	8.96408	20.6135	54.6169	34.7036	454.93	670.241	570.071
Dmel_CG10160	00640	Propanoate metabolism	1	1	1	gene10730	rna21437,rna21436,rna21435,rna21434	Gene	protein_coding	45880	ImpL3	FBgn0001258	NP_001261474.1,NP_001261475.1,NP_001261476.1,NP_476581.1	Ecdysone-inducible gene L3	17.4265	6.63094	9.57115	0.0031174	0.097782	0.74616	4.88243	9.00564	0.677215	0.313264	4.30936	5.62974	4.70818	8.71523	9.33761	8.96408	20.6135	54.6169	34.7036	454.93	670.241	570.071
Dmel_CG10160	01100	Metabolic pathways	9.235e-18	7.84975e-16	7.84975e-16	gene10730	rna21437,rna21436,rna21435,rna21434	Gene	protein_coding	45880	ImpL3	FBgn0001258	NP_001261474.1,NP_001261475.1,NP_001261476.1,NP_476581.1	Ecdysone-inducible gene L3	17.4265	6.63094	9.57115	0.0031174	0.097782	0.74616	4.88243	9.00564	0.677215	0.313264	4.30936	5.62974	4.70818	8.71523	9.33761	8.96408	20.6135	54.6169	34.7036	454.93	670.241	570.071
Dmel_CG3664	04144	Endocytosis	5.23001e-10	4.44551e-08	1.48184e-08	gene3050	rna6691,rna6690,rna6693,rna6692,rna6694,rna6686,rna6687,rna6688,rna6689	Gene	protein_coding	33418	Rab5	FBgn0014010	NP_001259925.1,NP_001259926.1,NP_001259927.1,NP_523457.1,NP_722795.1,NP_722796.1,NP_722797.1,NP_722798.1,NP_722799.1	Rab5	-2.04347	6.62523	-7.2526	0.00571957	0.111517	0.246226	7.16077	6.12975	0.219992	0.110592	6.92953	7.18531	7.36746	6.13111	6.23966	6.01848	137.63	128.995	155.069	63.406	72.8452	57.7097
Dmel_CG3664	04145	Phagosome	0.00191193	0.162514	0.0108343	gene3050	rna6691,rna6690,rna6693,rna6692,rna6694,rna6686,rna6687,rna6688,rna6689	Gene	protein_coding	33418	Rab5	FBgn0014010	NP_001259925.1,NP_001259926.1,NP_001259927.1,NP_523457.1,NP_722795.1,NP_722796.1,NP_722797.1,NP_722798.1,NP_722799.1	Rab5	-2.04347	6.62523	-7.2526	0.00571957	0.111517	0.246226	7.16077	6.12975	0.219992	0.110592	6.92953	7.18531	7.36746	6.13111	6.23966	6.01848	137.63	128.995	155.069	63.406	72.8452	57.7097
Dmel_CG15016	03010	Ribosome	0.0286271	1	0.0811102	gene10469	rna20975,rna20976	Gene	protein_coding	38535	mRpS6	FBgn0035534	NP_001246623.1,NP_523925.1	mitochondrial ribosomal protein S6	2.49688	6.61512	3.92022	0.047642	0.223685	0.583264	5.98791	7.30804	0.563524	0.150456	6.61402	5.52138	5.82833	7.31173	7.15576	7.45661	113.078	51.9254	64.0856	157.171	141.476	178.612
Dmel_CG9375	04013	MAPK signaling pathway - fly	1.99884e-11	1.69901e-09	8.49507e-10	gene14081	rna27857	Gene	protein_coding	41140	Ras85D	FBgn0003205	NP_476699.1	Ras oncogene at 85D	-2.06219	6.59259	-7.95899	0.00135375	0.0880711	0.227235	7.13532	6.09114	0.158602	0.162731	6.97262	7.14386	7.28948	6.10732	6.24518	5.92093	142.518	126.599	148.061	61.633	73.0238	53.8388
Dmel_CG9375	04068	FoxO signaling pathway	0.000504666	0.0428966	0.00389969	gene14081	rna27857	Gene	protein_coding	41140	Ras85D	FBgn0003205	NP_476699.1	Ras oncogene at 85D	-2.06219	6.59259	-7.95899	0.00135375	0.0880711	0.227235	7.13532	6.09114	0.158602	0.162731	6.97262	7.14386	7.28948	6.10732	6.24518	5.92093	142.518	126.599	148.061	61.633	73.0238	53.8388
Dmel_CG9375	04150	mTOR signaling pathway	0.0150631	1	0.0512144	gene14081	rna27857	Gene	protein_coding	41140	Ras85D	FBgn0003205	NP_476699.1	Ras oncogene at 85D	-2.06219	6.59259	-7.95899	0.00135375	0.0880711	0.227235	7.13532	6.09114	0.158602	0.162731	6.97262	7.14386	7.28948	6.10732	6.24518	5.92093	142.518	126.599	148.061	61.633	73.0238	53.8388
Dmel_CG9375	04213	Longevity regulating pathway - multiple species	0.0179363	1	0.056466	gene14081	rna27857	Gene	protein_coding	41140	Ras85D	FBgn0003205	NP_476699.1	Ras oncogene at 85D	-2.06219	6.59259	-7.95899	0.00135375	0.0880711	0.227235	7.13532	6.09114	0.158602	0.162731	6.97262	7.14386	7.28948	6.10732	6.24518	5.92093	142.518	126.599	148.061	61.633	73.0238	53.8388
Dmel_CG9375	04214	Apoptosis - fly	0.00360962	0.306818	0.0153409	gene14081	rna27857	Gene	protein_coding	41140	Ras85D	FBgn0003205	NP_476699.1	Ras oncogene at 85D	-2.06219	6.59259	-7.95899	0.00135375	0.0880711	0.227235	7.13532	6.09114	0.158602	0.162731	6.97262	7.14386	7.28948	6.10732	6.24518	5.92093	142.518	126.599	148.061	61.633	73.0238	53.8388
Dmel_CG9375	04320	Dorso-ventral axis formation	0.0320188	1	0.0877934	gene14081	rna27857	Gene	protein_coding	41140	Ras85D	FBgn0003205	NP_476699.1	Ras oncogene at 85D	-2.06219	6.59259	-7.95899	0.00135375	0.0880711	0.227235	7.13532	6.09114	0.158602	0.162731	6.97262	7.14386	7.28948	6.10732	6.24518	5.92093	142.518	126.599	148.061	61.633	73.0238	53.8388
Dmel_CG9375	04933	AGE-RAGE signaling pathway in diabetic complications	0.0381641	1	0.0983014	gene14081	rna27857	Gene	protein_coding	41140	Ras85D	FBgn0003205	NP_476699.1	Ras oncogene at 85D	-2.06219	6.59259	-7.95899	0.00135375	0.0880711	0.227235	7.13532	6.09114	0.158602	0.162731	6.97262	7.14386	7.28948	6.10732	6.24518	5.92093	142.518	126.599	148.061	61.633	73.0238	53.8388
Dmel_CG6944	04214	Apoptosis - fly	0.00360962	0.306818	0.0153409	gene3551	rna7685,rna7684,rna7686,rna7683	Gene	protein_coding	33782	Lam	FBgn0002525	NP_001245892.1,NP_001245893.1,NP_001285629.1,NP_476616.1	Lamin	-3.22586	6.58145	-3.65047	0.0309795	0.192521	0.80171	7.4803	5.79061	0.689431	0.409174	6.68645	7.92891	7.82553	5.73398	6.22515	5.41271	119.301	203.654	207.709	45.7421	72.1383	35.078
Dmel_CG31713	00230	Purine metabolism	0.0118751	1	0.0453076	gene4267	rna9154	Gene	protein_coding	318908	Apf	FBgn0051713	NP_723505.2	diadenosine tetraphosphate hydrolase	2.15532	6.38695	5.61567	0.00575675	0.111647	0.341713	5.85698	6.96488	0.212004	0.267997	6.10012	5.7108	5.76001	6.94167	6.70925	7.24373	78.3786	57.0603	61.5605	118.752	102.294	153.892
Dmel_CG31713	00240	Pyrimidine metabolism	0.189614	1	0.393102	gene4267	rna9154	Gene	protein_coding	318908	Apf	FBgn0051713	NP_723505.2	diadenosine tetraphosphate hydrolase	2.15532	6.38695	5.61567	0.00575675	0.111647	0.341713	5.85698	6.96488	0.212004	0.267997	6.10012	5.7108	5.76001	6.94167	6.70925	7.24373	78.3786	57.0603	61.5605	118.752	102.294	153.892
Dmel_CG3782	03010	Ribosome	0.0286271	1	0.0811102	gene3459	rna7461,rna7460	Gene	protein_coding	33715	mRpL28	FBgn0031660	NP_001260063.1,NP_608887.1	mitochondrial ribosomal protein L28	2.31221	6.32047	9.18903	0.00141378	0.0880711	0.227938	5.74469	6.95396	0.188965	0.127467	5.54365	5.77174	5.91866	6.81211	6.99087	7.0589	52.2832	58.8216	67.5805	107.486	125.317	134.333
Dmel_CG4071	04144	Endocytosis	5.23001e-10	4.44551e-08	1.48184e-08	gene9250	rna18533,rna18534	Gene	protein_coding	37581	Vps20	FBgn0034744	NP_611686.2,NP_726213.1	Vacuolar protein sorting 20	2.16409	6.28619	6.32257	0.00665185	0.115307	0.305112	5.75393	6.86769	0.26464	0.151851	5.44916	5.88702	5.92561	6.70123	6.90321	6.99864	48.9362	62.6891	67.9427	98.6953	117.906	127.699
Dmel_CG6822	04141	Protein processing in endoplasmic reticulum	5.5386e-05	0.00470781	0.000588476	gene11034	rna22074,rna22075	Gene	protein_coding	44679	ergic53	FBgn0035909	NP_524776.1,NP_788479.1	ergic53	-2.09677	6.27813	-5.6342	0.0176859	0.161719	0.328373	6.83489	5.76672	0.309219	0.11051	6.4894	7.08572	6.92953	5.76454	5.8783	5.65732	103.875	122.275	119.979	46.5735	56.4707	42.952
Dmel_CG2028	04310	Wnt signaling pathway	0.00309803	0.263332	0.0147103	gene1447	rna3267,rna3266,rna3265,rna3264,rna3263,rna3262	Gene	protein_coding	32221	CkIalpha	FBgn0015024	NP_001162737.1,NP_001285163.1,NP_001285164.1,NP_511140.1,NP_727631.1,NP_727632.1	Casein kinase Ialpha	-3.36565	6.20596	-6.3367	0.00344937	0.0986459	0.47858	7.14284	5.39196	0.364114	0.31058	6.76037	7.18286	7.48529	5.50818	5.62766	5.04003	123.649	128.881	167.359	38.3923	47.1708	25.7277
Dmel_CG2028	04341	Hedgehog signaling pathway - fly	0.000631776	0.0537009	0.00447508	gene1447	rna3267,rna3266,rna3265,rna3264,rna3263,rna3262	Gene	protein_coding	32221	CkIalpha	FBgn0015024	NP_001162737.1,NP_001285163.1,NP_001285164.1,NP_511140.1,NP_727631.1,NP_727632.1	Casein kinase Ialpha	-3.36565	6.20596	-6.3367	0.00344937	0.0986459	0.47858	7.14284	5.39196	0.364114	0.31058	6.76037	7.18286	7.48529	5.50818	5.62766	5.04003	123.649	128.881	167.359	38.3923	47.1708	25.7277
Dmel_CG10540	04144	Endocytosis	5.23001e-10	4.44551e-08	1.48184e-08	gene8968	rna18033	Gene	protein_coding	37387	cpa	FBgn0034577	NP_611539.1	capping protein alpha	-2.01277	6.19243	-6.1463	0.00840564	0.124566	0.284391	6.71754	5.70836	0.251596	0.132582	6.4406	6.93203	6.77999	5.70136	5.8443	5.57941	99.85	111.614	108.933	44.7964	55.1693	40.5606
Dmel_CG9667	03040	Spliceosome	0.0357651	1	0.0950011	gene13859	rna27422,rna27421	Gene	protein_coding	40960	CG9667	FBgn0037550	NP_001287224.1,NP_649768.2	CG9667	2.23322	6.1842	7.66674	0.00195743	0.0919669	0.261867	5.63173	6.79086	0.206472	0.16107	5.77735	5.39544	5.72242	6.84584	6.6095	6.91724	61.8378	48.7398	60.0134	110.023	96.6825	119.484
Dmel_CG10091	00480	Glutathione metabolism	1.3115e-06	0.000111478	1.85796e-05	gene14532	rna28718,rna28717	Gene	protein_coding	41502	GstD9	FBgn0038020	NP_001287303.1,NP_650181.1	Glutathione S transferase D9	2.35354	6.13466	4.44667	0.0379504	0.206607	0.480986	5.54824	6.78307	0.466961	0.115306	5.8447	5.00996	5.79005	6.89859	6.66798	6.78263	64.5236	40.0745	62.5024	114.578	99.8836	107.313
Dmel_CG10091	00980	Metabolism of xenobiotics by cytochrome P450	6.10993e-07	5.19344e-05	1.03869e-05	gene14532	rna28718,rna28717	Gene	protein_coding	41502	GstD9	FBgn0038020	NP_001287303.1,NP_650181.1	Glutathione S transferase D9	2.35354	6.13466	4.44667	0.0379504	0.206607	0.480986	5.54824	6.78307	0.466961	0.115306	5.8447	5.00996	5.79005	6.89859	6.66798	6.78263	64.5236	40.0745	62.5024	114.578	99.8836	107.313
Dmel_CG10091	00982	Drug metabolism - cytochrome P450	5.51872e-07	4.69091e-05	1.03869e-05	gene14532	rna28718,rna28717	Gene	protein_coding	41502	GstD9	FBgn0038020	NP_001287303.1,NP_650181.1	Glutathione S transferase D9	2.35354	6.13466	4.44667	0.0379504	0.206607	0.480986	5.54824	6.78307	0.466961	0.115306	5.8447	5.00996	5.79005	6.89859	6.66798	6.78263	64.5236	40.0745	62.5024	114.578	99.8836	107.313
Dmel_CG31938	03018	RNA degradation	0.000308927	0.0262588	0.00291765	gene2935	rna6488,rna6489	Gene	protein_coding	319033	Rrp40	FBgn0260648	NP_001285565.1,NP_722725.1	Ribosomal RNA processing 40	2.16767	6.10526	4.2934	0.0354975	0.202012	0.450277	5.57264	6.68878	0.428309	0.138929	6.06244	5.2684	5.38707	6.83337	6.5563	6.67668	76.7127	45.4448	50.3875	108.757	92.022	99.6318
Dmel_CG2718	00220	Arginine biosynthesis	1	1	1	gene2701	rna6057,rna6059,rna6058	Gene	protein_coding	33172	Gs1	FBgn0001142	NP_001162839.1,NP_476570.1,NP_722606.1	Glutamine synthetase 1	-2.11229	6.10397	-3.48842	0.0375329	0.205937	0.535645	6.66716	5.58835	0.468973	0.258804	7.04847	6.80951	6.14351	5.79489	5.29804	5.67213	149.35	104.114	75.5476	48.1972	37.6991	43.36
Dmel_CG2718	00250	Alanine, aspartate and glutamate metabolism	0.00328819	0.279496	0.0147103	gene2701	rna6057,rna6059,rna6058	Gene	protein_coding	33172	Gs1	FBgn0001142	NP_001162839.1,NP_476570.1,NP_722606.1	Glutamine synthetase 1	-2.11229	6.10397	-3.48842	0.0375329	0.205937	0.535645	6.66716	5.58835	0.468973	0.258804	7.04847	6.80951	6.14351	5.79489	5.29804	5.67213	149.35	104.114	75.5476	48.1972	37.6991	43.36
Dmel_CG2718	00630	Glyoxylate and dicarboxylate metabolism	0.260482	1	0.514907	gene2701	rna6057,rna6059,rna6058	Gene	protein_coding	33172	Gs1	FBgn0001142	NP_001162839.1,NP_476570.1,NP_722606.1	Glutamine synthetase 1	-2.11229	6.10397	-3.48842	0.0375329	0.205937	0.535645	6.66716	5.58835	0.468973	0.258804	7.04847	6.80951	6.14351	5.79489	5.29804	5.67213	149.35	104.114	75.5476	48.1972	37.6991	43.36
Dmel_CG2718	00910	Nitrogen metabolism	1	1	1	gene2701	rna6057,rna6059,rna6058	Gene	protein_coding	33172	Gs1	FBgn0001142	NP_001162839.1,NP_476570.1,NP_722606.1	Glutamine synthetase 1	-2.11229	6.10397	-3.48842	0.0375329	0.205937	0.535645	6.66716	5.58835	0.468973	0.258804	7.04847	6.80951	6.14351	5.79489	5.29804	5.67213	149.35	104.114	75.5476	48.1972	37.6991	43.36
Dmel_CG2718	01100	Metabolic pathways	9.235e-18	7.84975e-16	7.84975e-16	gene2701	rna6057,rna6059,rna6058	Gene	protein_coding	33172	Gs1	FBgn0001142	NP_001162839.1,NP_476570.1,NP_722606.1	Glutamine synthetase 1	-2.11229	6.10397	-3.48842	0.0375329	0.205937	0.535645	6.66716	5.58835	0.468973	0.258804	7.04847	6.80951	6.14351	5.79489	5.29804	5.67213	149.35	104.114	75.5476	48.1972	37.6991	43.36
Dmel_CG2718	01230	Biosynthesis of amino acids	0.463662	1	0.788226	gene2701	rna6057,rna6059,rna6058	Gene	protein_coding	33172	Gs1	FBgn0001142	NP_001162839.1,NP_476570.1,NP_722606.1	Glutamine synthetase 1	-2.11229	6.10397	-3.48842	0.0375329	0.205937	0.535645	6.66716	5.58835	0.468973	0.258804	7.04847	6.80951	6.14351	5.79489	5.29804	5.67213	149.35	104.114	75.5476	48.1972	37.6991	43.36
Dmel_CG10131	00040	Pentose and glucuronate interconversions	0.381954	1	0.690767	gene7753	rna15850	Gene	protein_coding	36624	CG10131	FBgn0033949	NP_610974.1	CG10131	3.46112	5.94892	3.87025	0.0478324	0.224213	0.80163	5.12034	6.91158	0.771688	0.217047	5.98418	4.49912	4.87772	6.81544	6.7592	7.16009	72.2333	31.3751	38.2158	107.736	107.434	143.99
Dmel_CG10131	01100	Metabolic pathways	9.235e-18	7.84975e-16	7.84975e-16	gene7753	rna15850	Gene	protein_coding	36624	CG10131	FBgn0033949	NP_610974.1	CG10131	3.46112	5.94892	3.87025	0.0478324	0.224213	0.80163	5.12034	6.91158	0.771688	0.217047	5.98418	4.49912	4.87772	6.81544	6.7592	7.16009	72.2333	31.3751	38.2158	107.736	107.434	143.99
Dmel_CG8963	03013	RNA transport	0.0146956	1	0.0512144	gene8144	rna16648,rna16649,rna16646,rna16647	Gene	protein_coding	36913	CG8963	FBgn0034181	NP_001163171.1,NP_001246380.2,NP_611180.1,NP_995867.1	CG8963	-2.49763	5.81374	-3.88877	0.0321921	0.194897	0.588175	6.5114	5.19084	0.529193	0.25672	5.92459	6.9524	6.6572	5.19555	5.44517	4.93179	68.4374	112.857	102.032	29.5334	41.927	23.4372
Dmel_CG3351	03010	Ribosome	0.0286271	1	0.0811102	gene14859	rna29299	Gene	protein_coding	41757	mRpL11	FBgn0038234	NP_524351.1	mitochondrial ribosomal protein L11	2.12382	5.77206	4.83259	0.0270704	0.185746	0.389472	5.25424	6.34091	0.370055	0.121441	5.66433	4.94521	5.15319	6.38713	6.20314	6.43245	57.1461	39.0457	44.686	77.2681	70.9484	83.0668
Dmel_CG34317	03013	RNA transport	0.0146956	1	0.0512144	gene17163	rna33779	Gene	protein_coding	5740224	CG34317	FBgn0085346	NP_001097977.1	CG34317	2.32687	5.73382	3.94985	0.0431673	0.216174	0.534277	5.1569	6.37529	0.509348	0.161296	5.73555	4.77645	4.95869	6.4419	6.19135	6.4926	60.2552	35.9749	40.215	80.269	70.4609	86.3811
Dmel_CG1406	03040	Spliceosome	0.0357651	1	0.0950011	gene6540	rna13410	Gene	protein_coding	35713	U2A	FBgn0033210	NP_610315.1	U2A	2.13926	5.69431	5.31004	0.0108576	0.135001	0.357861	5.17211	6.26923	0.30904	0.180441	4.84725	5.46243	5.20666	6.06244	6.3947	6.35054	30.9128	50.4926	45.9078	60.0235	81.3369	76.7085
Dmel_CG4043	03018	RNA degradation	0.000308927	0.0262588	0.00291765	gene14248	rna28206	Gene	protein_coding	41270	Rrp46	FBgn0037815	NP_650001.2	Rrp46	2.12309	5.65691	7.97249	0.0015693	0.0904103	0.235973	5.13984	6.226	0.149577	0.18251	4.96869	5.20532	5.24551	6.02291	6.2788	6.37629	33.9647	43.8607	46.8329	58.3025	74.8571	79.1884
Dmel_CG6148	04144	Endocytosis	5.23001e-10	4.44551e-08	1.48184e-08	gene14612	rna28847,rna28846	Gene	protein_coding	41569	Past1	FBgn0016693	NP_524332.2,NP_731737.1	Putative Achaete Scute Target 1	-2.0001	5.60681	-5.9122	0.0158938	0.155043	0.292984	6.12911	5.12903	0.276114	0.0979828	5.85434	6.40655	6.12643	5.24215	5.0704	5.07454	64.955	83.6245	74.8503	30.7567	31.9986	26.3752
Dmel_CG12373	03010	Ribosome	0.0286271	1	0.0811102	gene7448	rna15231	Gene	protein_coding	36406	mRpL18	FBgn0026741	NP_610818.1	mitochondrial ribosomal protein L18	2.18382	5.59135	9.10014	0.00146224	0.0880711	0.214477	5.05624	6.18309	0.177822	0.119915	4.90231	5.0155	5.25089	6.13409	6.09544	6.31975	32.0858	40.1597	46.9949	63.6752	66.3688	74.6354
Dmel_CG8440	00565	Ether lipid metabolism	0.217401	1	0.439978	gene7976	rna16336,rna16337,rna16335,rna16338	Gene	protein_coding	36791	Lis-1	FBgn0015754	NP_001246361.1,NP_477160.1,NP_788370.1,NP_995852.1	Lissencephaly-1	-3.18918	5.58835	-13.6857	0.000166409	0.0732986	0.211757	6.48722	4.81403	0.147051	0.152371	6.3176	6.57873	6.56533	4.81041	4.96818	4.6635	91.0587	90.8437	97.2162	21.8658	30.1844	18.7745
Dmel_CG8440	01100	Metabolic pathways	9.235e-18	7.84975e-16	7.84975e-16	gene7976	rna16336,rna16337,rna16335,rna16338	Gene	protein_coding	36791	Lis-1	FBgn0015754	NP_001246361.1,NP_477160.1,NP_788370.1,NP_995852.1	Lissencephaly-1	-3.18918	5.58835	-13.6857	0.000166409	0.0732986	0.211757	6.48722	4.81403	0.147051	0.152371	6.3176	6.57873	6.56533	4.81041	4.96818	4.6635	91.0587	90.8437	97.2162	21.8658	30.1844	18.7745
Dmel_CG6249	03018	RNA degradation	0.000308927	0.0262588	0.00291765	gene4529	rna9661	Gene	protein_coding	34548	Csl4	FBgn0032346	NP_609492.1	Csl4	2.73475	5.54256	11.4644	0.000454868	0.0732986	0.21928	4.86416	6.31557	0.17309	0.134624	5.05038	4.70818	4.83393	6.17834	6.32096	6.44742	36.1005	34.8367	37.2536	65.8804	77.4705	83.8163
Dmel_CG7057	04144	Endocytosis	5.23001e-10	4.44551e-08	1.48184e-08	gene15987	rna31557,rna31559,rna31558	Gene	protein_coding	42642	AP-2mu	FBgn0263351	NP_001163686.1,NP_651049.3,NP_732744.1	Adaptor Protein complex 2, mu subunit	-2.02859	5.52605	-10.2629	0.00644402	0.114715	0.172224	6.0598	5.03932	0.167553	0.0398404	6.21162	6.08775	5.88003	5.02503	5.00859	5.08433	84.703	69.8259	66.162	25.711	30.8603	26.6052
Dmel_CG8395	03018	RNA degradation	0.000308927	0.0262588	0.00291765	gene7946	rna16274	Gene	protein_coding	36766	Rrp42	FBgn0034065	NP_725517.2	Rrp42	2.11312	5.51211	4.39757	0.0254822	0.181794	0.425128	4.99878	6.07815	0.387586	0.174674	5.44585	4.75747	4.79302	6.18254	5.8765	6.17542	48.7388	35.6696	36.2844	66.0406	56.4236	65.8099
Dmel_CG13852	04391	Hippo signaling pathway - fly	3.35815e-06	0.000285442	4.07775e-05	gene15980	rna31546,rna31547,rna31545	Gene	protein_coding	42634	mats	FBgn0038965	NP_001262835.1,NP_001287465.1,NP_651041.3	mob as tumor suppressor	-2.27378	5.46631	-13.9007	0.000385316	0.0732986	0.147664	6.09088	4.90579	0.0805166	0.123781	6.00163	6.15806	6.11294	4.88612	5.03822	4.79302	73.0251	72.1846	74.442	23.0119	31.2933	21.0156
Dmel_CG13852	04392	Hippo signaling pathway -multiple species	0.000702334	0.0596984	0.00459219	gene15980	rna31546,rna31547,rna31545	Gene	protein_coding	42634	mats	FBgn0038965	NP_001262835.1,NP_001287465.1,NP_651041.3	mob as tumor suppressor	-2.27378	5.46631	-13.9007	0.000385316	0.0732986	0.147664	6.09088	4.90579	0.0805166	0.123781	6.00163	6.15806	6.11294	4.88612	5.03822	4.79302	73.0251	72.1846	74.442	23.0119	31.2933	21.0156
Dmel_CG6033	04013	MAPK signaling pathway - fly	1.99884e-11	1.69901e-09	8.49507e-10	gene7578	rna15499,rna15500,rna15501,rna15502,rna15503	Gene	protein_coding	36497	drk	FBgn0004638	NP_476858.1,NP_725302.1,NP_725303.1,NP_725304.1,NP_725306.1	downstream of receptor kinase	-2.00686	5.42858	-4.75314	0.0174636	0.160798	0.366201	5.95426	4.94932	0.324584	0.169554	5.63107	5.95148	6.28022	4.91689	5.13274	4.79832	55.9152	64.9449	81.8026	23.512	33.6621	21.1265
Dmel_CG6033	04068	FoxO signaling pathway	0.000504666	0.0428966	0.00389969	gene7578	rna15499,rna15500,rna15501,rna15502,rna15503	Gene	protein_coding	36497	drk	FBgn0004638	NP_476858.1,NP_725302.1,NP_725303.1,NP_725304.1,NP_725306.1	downstream of receptor kinase	-2.00686	5.42858	-4.75314	0.0174636	0.160798	0.366201	5.95426	4.94932	0.324584	0.169554	5.63107	5.95148	6.28022	4.91689	5.13274	4.79832	55.9152	64.9449	81.8026	23.512	33.6621	21.1265
Dmel_CG6033	04150	mTOR signaling pathway	0.0150631	1	0.0512144	gene7578	rna15499,rna15500,rna15501,rna15502,rna15503	Gene	protein_coding	36497	drk	FBgn0004638	NP_476858.1,NP_725302.1,NP_725303.1,NP_725304.1,NP_725306.1	downstream of receptor kinase	-2.00686	5.42858	-4.75314	0.0174636	0.160798	0.366201	5.95426	4.94932	0.324584	0.169554	5.63107	5.95148	6.28022	4.91689	5.13274	4.79832	55.9152	64.9449	81.8026	23.512	33.6621	21.1265
Dmel_CG6033	04320	Dorso-ventral axis formation	0.0320188	1	0.0877934	gene7578	rna15499,rna15500,rna15501,rna15502,rna15503	Gene	protein_coding	36497	drk	FBgn0004638	NP_476858.1,NP_725302.1,NP_725303.1,NP_725304.1,NP_725306.1	downstream of receptor kinase	-2.00686	5.42858	-4.75314	0.0174636	0.160798	0.366201	5.95426	4.94932	0.324584	0.169554	5.63107	5.95148	6.28022	4.91689	5.13274	4.79832	55.9152	64.9449	81.8026	23.512	33.6621	21.1265
Dmel_CG33671	00900	Terpenoid backbone biosynthesis	0.0178513	1	0.056466	gene7431	rna15184	Gene	protein_coding	3772247	CG33671	FBgn0061359	NP_001027412.1,NP_001260922.1	CG33671	4.29302	5.33117	11.8201	0.00604162	0.113223	0.308014	4.38279	6.48478	0.304696	0.0450846	4.68064	4.39605	4.07168	6.43348	6.51812	6.50274	27.0774	29.7169	24.4877	79.7601	88.3901	87.2237
Dmel_CG33671	01100	Metabolic pathways	9.235e-18	7.84975e-16	7.84975e-16	gene7431	rna15184	Gene	protein_coding	3772247	CG33671	FBgn0061359	NP_001027412.1,NP_001260922.1	CG33671	4.29302	5.33117	11.8201	0.00604162	0.113223	0.308014	4.38279	6.48478	0.304696	0.0450846	4.68064	4.39605	4.07168	6.43348	6.51812	6.50274	27.0774	29.7169	24.4877	79.7601	88.3901	87.2237
Dmel_CG33671	04146	Peroxisome	0.0122597	1	0.0453076	gene7431	rna15184	Gene	protein_coding	3772247	CG33671	FBgn0061359	NP_001027412.1,NP_001260922.1	CG33671	4.29302	5.33117	11.8201	0.00604162	0.113223	0.308014	4.38279	6.48478	0.304696	0.0450846	4.68064	4.39605	4.07168	6.43348	6.51812	6.50274	27.0774	29.7169	24.4877	79.7601	88.3901	87.2237
Dmel_CG30290	00770	Pantothenate and CoA biosynthesis	0.0984734	1	0.226223	gene9106	rna18285	Gene	protein_coding	246533	Ppcdc	FBgn0050290	NP_001286691.1,NP_726105.1	Phosphopantothenoylcysteine decarboxylase	2.25154	5.30898	7.83392	0.00438406	0.105933	0.258884	4.75571	5.92662	0.230193	0.118458	5.01941	4.59496	4.65275	5.79005	5.98817	6.00163	35.2325	33.0376	33.8079	47.8577	61.4818	57.027
Dmel_CG30290	01100	Metabolic pathways	9.235e-18	7.84975e-16	7.84975e-16	gene9106	rna18285	Gene	protein_coding	246533	Ppcdc	FBgn0050290	NP_001286691.1,NP_726105.1	Phosphopantothenoylcysteine decarboxylase	2.25154	5.30898	7.83392	0.00438406	0.105933	0.258884	4.75571	5.92662	0.230193	0.118458	5.01941	4.59496	4.65275	5.79005	5.98817	6.00163	35.2325	33.0376	33.8079	47.8577	61.4818	57.027
Dmel_CG14224	04141	Protein processing in endoplasmic reticulum	5.5386e-05	0.00470781	0.000588476	gene2356	rna5360,rna5359	Gene	protein_coding	32977	Ubqn	FBgn0031057	NP_001285457.1,NP_608344.1	Ubiquilin	-2.77616	5.276	-3.92275	0.0364256	0.203292	0.65043	6.06371	4.59062	0.601008	0.248693	5.38411	6.52524	6.28178	4.50154	4.87158	4.39873	46.5029	88.7797	81.8538	16.9774	28.0437	14.842
Dmel_CG6395	04141	Protein processing in endoplasmic reticulum	5.5386e-05	0.00470781	0.000588476	gene13076	rna25881,rna25879,rna25882,rna25883,rna25880,rna25878	Gene	protein_coding	40459	Csp	FBgn0004179	NP_001262206.1,NP_001262207.1,NP_001287144.1,NP_524213.1,NP_730713.1,NP_730714.2	Cysteine string protein	-2.48294	5.07838	-6.11915	0.00754706	0.121661	0.371381	5.7766	4.46455	0.32338	0.182617	5.40577	5.99994	5.92409	4.38809	4.67297	4.33259	47.2147	66.6429	67.8939	15.4078	24.3331	14.0457
Dmel_CG14437	00130	Ubiquinone and other terpenoid-quinone biosynthesis	0.0899346	1	0.212346	gene762	rna1736	Gene	protein_coding	44007	COQ7	FBgn0029502	NP_651967.2	COQ7	2.32154	5.0428	7.08126	0.0142494	0.148383	0.297205	4.47173	5.68681	0.288788	0.0702311	4.76546	4.18815	4.46157	5.71857	5.60631	5.73555	29.0072	26.838	30.3076	45.1931	46.3512	45.7036
Dmel_CG14437	01100	Metabolic pathways	9.235e-18	7.84975e-16	7.84975e-16	gene762	rna1736	Gene	protein_coding	44007	COQ7	FBgn0029502	NP_651967.2	COQ7	2.32154	5.0428	7.08126	0.0142494	0.148383	0.297205	4.47173	5.68681	0.288788	0.0702311	4.76546	4.18815	4.46157	5.71857	5.60631	5.73555	29.0072	26.838	30.3076	45.1931	46.3512	45.7036
Dmel_CG1906	04013	MAPK signaling pathway - fly	1.99884e-11	1.69901e-09	8.49507e-10	gene17053	rna33568,rna33569,rna33571,rna33570,rna33573,rna33572	Gene	protein_coding	43481	alph	FBgn0086361	NP_001247356.1,NP_651701.1,NP_733295.1,NP_733296.1,NP_733297.1,NP_733298.1	alphabet	-2.90286	5.00118	-13.7195	0.00136315	0.0880711	0.194103	5.82865	4.29117	0.0770198	0.178168	5.74085	5.8603	5.8848	4.33387	4.44411	4.09554	60.4103	61.9384	66.2979	14.652	20.4966	11.4027
Dmel_CG10682	04120	Ubiquitin mediated proteolysis	0.000488154	0.0414931	0.00389969	gene11644	rna23267	Gene	protein_coding	44118	vih	FBgn0264848	NP_648582.1	vihar	-2.13715	5.00074	-5.9698	0.00777755	0.121877	0.317897	5.5785	4.48282	0.275136	0.159245	5.26233	5.70964	5.76354	4.39256	4.66669	4.3892	42.4596	57.0335	61.622	15.4826	24.1909	14.7206
Dmel_CG17060	04144	Endocytosis	5.23001e-10	4.44551e-08	1.48184e-08	gene2453	rna5519	Gene	protein_coding	33025	Rab10	FBgn0015789	NP_523419.1	Rab10	-2.64386	4.95837	-17.6454	0.00101855	0.0821414	0.137682	5.70905	4.3064	0.0476043	0.129191	5.75531	5.71163	5.66021	4.28583	4.44464	4.18873	61.0326	57.0619	58.0197	14.0199	20.5058	12.3323
Dmel_CG10711	04144	Endocytosis	5.23001e-10	4.44551e-08	1.48184e-08	gene11800	rna23533	Gene	protein_coding	39523	Vps36	FBgn0086785	NP_648660.1	Vacuolar protein sorting 36	2.07768	4.92092	3.99006	0.0352531	0.201676	0.457954	4.42162	5.47659	0.423696	0.173791	4.90834	4.13529	4.22124	5.50449	5.29054	5.63475	32.2551	25.9323	26.6374	38.2634	37.3972	42.2383
Dmel_CG8532	04144	Endocytosis	5.23001e-10	4.44551e-08	1.48184e-08	gene10886	rna21752,rna21753,rna21751,rna21756,rna21757,rna21754,rna21755,rna21758,rna21759,rna21762,rna21761,rna21760	Gene	protein_coding	38846	lqf	FBgn0028582	NP_001097529.1,NP_001261525.1,NP_001261526.1,NP_001261527.1,NP_001261528.1,NP_001261529.1,NP_001261530.1,NP_523962.2,NP_729266.2,NP_729267.1,NP_729268.2,NP_996013.1	liquid facets	-3.83381	4.8983	-10.0605	0.000554301	0.0732986	0.333787	5.96269	4.02391	0.230823	0.241111	5.69774	6.12028	6.07005	4.27942	3.99192	3.80039	58.8488	70.7457	73.1049	13.9937	14.9802	8.79178
Dmel_CG8132	00250	Alanine, aspartate and glutamate metabolism	0.00328819	0.279496	0.0147103	gene14064	rna27813	Gene	protein_coding	41121	CG8132	FBgn0037687	NP_649888.1	CG8132	2.07569	4.89574	4.24639	0.0165213	0.157065	0.429747	4.3972	5.45079	0.351122	0.247782	4.79551	4.13248	4.26361	5.42034	5.21964	5.71239	29.5899	25.8821	27.2002	35.6668	35.6826	44.7819
Dmel_CG8048	00190	Oxidative phosphorylation	0.00292193	0.248364	0.0147103	gene8022	rna16415,rna16414,rna16413,rna16412,rna16411	Gene	protein_coding	36826	Vha44	FBgn0262511	NP_001137679.1,NP_477266.1,NP_599140.1,NP_725564.1,NP_725565.3	Vacuolar H[+] ATPase 44kD subunit	-2.19326	4.88501	-7.0585	0.00753471	0.121661	0.27804	5.48429	4.35121	0.253712	0.113738	5.20949	5.53373	5.70964	4.47837	4.31606	4.25919	41.0007	52.2873	59.6802	16.651	18.8019	13.1217
Dmel_CG8048	01100	Metabolic pathways	9.235e-18	7.84975e-16	7.84975e-16	gene8022	rna16415,rna16414,rna16413,rna16412,rna16411	Gene	protein_coding	36826	Vha44	FBgn0262511	NP_001137679.1,NP_477266.1,NP_599140.1,NP_725564.1,NP_725565.3	Vacuolar H[+] ATPase 44kD subunit	-2.19326	4.88501	-7.0585	0.00753471	0.121661	0.27804	5.48429	4.35121	0.253712	0.113738	5.20949	5.53373	5.70964	4.47837	4.31606	4.25919	41.0007	52.2873	59.6802	16.651	18.8019	13.1217
Dmel_CG8048	04145	Phagosome	0.00191193	0.162514	0.0108343	gene8022	rna16415,rna16414,rna16413,rna16412,rna16411	Gene	protein_coding	36826	Vha44	FBgn0262511	NP_001137679.1,NP_477266.1,NP_599140.1,NP_725564.1,NP_725565.3	Vacuolar H[+] ATPase 44kD subunit	-2.19326	4.88501	-7.0585	0.00753471	0.121661	0.27804	5.48429	4.35121	0.253712	0.113738	5.20949	5.53373	5.70964	4.47837	4.31606	4.25919	41.0007	52.2873	59.6802	16.651	18.8019	13.1217
Dmel_CG8048	04150	mTOR signaling pathway	0.0150631	1	0.0512144	gene8022	rna16415,rna16414,rna16413,rna16412,rna16411	Gene	protein_coding	36826	Vha44	FBgn0262511	NP_001137679.1,NP_477266.1,NP_599140.1,NP_725564.1,NP_725565.3	Vacuolar H[+] ATPase 44kD subunit	-2.19326	4.88501	-7.0585	0.00753471	0.121661	0.27804	5.48429	4.35121	0.253712	0.113738	5.20949	5.53373	5.70964	4.47837	4.31606	4.25919	41.0007	52.2873	59.6802	16.651	18.8019	13.1217
Dmel_CG4098	00230	Purine metabolism	0.0118751	1	0.0453076	gene12232	rna24337	Gene	protein_coding	39854	CG4098	FBgn0036648	NP_660192.1	CG4098	2.55801	4.8774	8.09505	0.00872861	0.126837	0.289927	4.24672	5.60175	0.276924	0.0858521	3.92731	4.41938	4.39347	5.51217	5.68331	5.60977	15.2615	30.1299	29.3307	38.4977	49.3175	41.4595
Dmel_CG10392	00514	Other types of O-glycan biosynthesis	0.123615	1	0.276507	gene6235	rna12756,rna12757,rna12758	Gene	protein_coding	35486	sxc	FBgn0261403	NP_523620.1,NP_724406.1,NP_724407.1	super sex combs	-2.28125	4.87292	-4.67392	0.0211407	0.171905	0.440922	5.50401	4.31419	0.399949	0.185614	5.80089	5.04921	5.66193	4.51053	4.29046	4.14158	62.8156	40.7458	58.2091	17.1073	18.5194	11.9119
Dmel_CG8360	00240	Pyrimidine metabolism	0.189614	1	0.393102	gene3993	rna8616,rna8615	Gene	protein_coding	34122	CG8360	FBgn0032001	NP_001260232.1,NP_609195.1	CG8360	2.57422	4.86696	5.36761	0.0142566	0.148383	0.440187	4.23246	5.59659	0.39742	0.189266	4.64684	3.8545	4.19603	5.62317	5.39544	5.77116	26.4018	22.3046	26.2879	42.1489	40.366	46.7233
Dmel_CG8360	00983	Drug metabolism - other enzymes	0.410479	1	0.712055	gene3993	rna8616,rna8615	Gene	protein_coding	34122	CG8360	FBgn0032001	NP_001260232.1,NP_609195.1	CG8360	2.57422	4.86696	5.36761	0.0142566	0.148383	0.440187	4.23246	5.59659	0.39742	0.189266	4.64684	3.8545	4.19603	5.62317	5.39544	5.77116	26.4018	22.3046	26.2879	42.1489	40.366	46.7233
Dmel_CG8360	01100	Metabolic pathways	9.235e-18	7.84975e-16	7.84975e-16	gene3993	rna8616,rna8615	Gene	protein_coding	34122	CG8360	FBgn0032001	NP_001260232.1,NP_609195.1	CG8360	2.57422	4.86696	5.36761	0.0142566	0.148383	0.440187	4.23246	5.59659	0.39742	0.189266	4.64684	3.8545	4.19603	5.62317	5.39544	5.77116	26.4018	22.3046	26.2879	42.1489	40.366	46.7233
Dmel_CG18315	00230	Purine metabolism	0.0118751	1	0.0453076	gene10109	rna20203,rna20202,rna20204	Gene	protein_coding	48224	Aprt	FBgn0000109	NP_001286908.1,NP_001286909.1,NP_476637.1	Adenine phosphoribosyltransferase	2.57735	4.82888	10.0464	0.000552217	0.0732986	0.235486	4.19399	5.55987	0.167217	0.165807	4.38443	4.07119	4.12635	5.44278	5.48724	5.7496	21.8562	24.985	25.1802	36.3323	43.0721	46.1147
Dmel_CG18315	01100	Metabolic pathways	9.235e-18	7.84975e-16	7.84975e-16	gene10109	rna20203,rna20202,rna20204	Gene	protein_coding	48224	Aprt	FBgn0000109	NP_001286908.1,NP_001286909.1,NP_476637.1	Adenine phosphoribosyltransferase	2.57735	4.82888	10.0464	0.000552217	0.0732986	0.235486	4.19399	5.55987	0.167217	0.165807	4.38443	4.07119	4.12635	5.44278	5.48724	5.7496	21.8562	24.985	25.1802	36.3323	43.0721	46.1147
Dmel_CG2125	04341	Hedgehog signaling pathway - fly	0.000631776	0.0537009	0.00447508	gene17433	rna34325,rna34324,rna34323	Gene	protein_coding	43767	ci	FBgn0004859	NP_001245401.1,NP_001245402.1,NP_524617.3	cubitus interruptus	-3.86474	4.66074	-4.2787	0.0215161	0.173012	0.789526	5.73685	3.78648	0.689914	0.383888	5.04207	5.74668	6.4218	3.9305	4.07753	3.35141	35.8632	58.133	89.6508	10.5723	15.8027	5.92591
Dmel_CG11228	04214	Apoptosis - fly	0.00360962	0.306818	0.0153409	gene8602	rna17510,rna17509	Gene	protein_coding	37247	hpo	FBgn0261456	NP_001261092.1,NP_611427.1	hippo	-2.13739	4.60747	-6.98723	0.00574042	0.111551	0.271648	5.18786	4.09201	0.239956	0.127332	4.95971	5.4381	5.16576	4.11891	4.20374	3.95337	33.6837	49.9757	44.9424	12.3288	17.4492	10.1987
Dmel_CG11228	04391	Hippo signaling pathway - fly	3.35815e-06	0.000285442	4.07775e-05	gene8602	rna17510,rna17509	Gene	protein_coding	37247	hpo	FBgn0261456	NP_001261092.1,NP_611427.1	hippo	-2.13739	4.60747	-6.98723	0.00574042	0.111551	0.271648	5.18786	4.09201	0.239956	0.127332	4.95971	5.4381	5.16576	4.11891	4.20374	3.95337	33.6837	49.9757	44.9424	12.3288	17.4492	10.1987
Dmel_CG11228	04392	Hippo signaling pathway -multiple species	0.000702334	0.0596984	0.00459219	gene8602	rna17510,rna17509	Gene	protein_coding	37247	hpo	FBgn0261456	NP_001261092.1,NP_611427.1	hippo	-2.13739	4.60747	-6.98723	0.00574042	0.111551	0.271648	5.18786	4.09201	0.239956	0.127332	4.95971	5.4381	5.16576	4.11891	4.20374	3.95337	33.6837	49.9757	44.9424	12.3288	17.4492	10.1987
Dmel_CG8525	00030	Pentose phosphate pathway	1	1	1	gene7388	rna15098,rna15099	Gene	protein_coding	36358	CG8525	FBgn0033735	NP_001286348.1,NP_610781.1	CG8525	2.07437	4.59708	7.44494	0.0062788	0.114302	0.244902	4.10078	5.15345	0.102156	0.222579	4.12072	4.19149	3.99012	4.97561	5.08168	5.40306	17.7228	26.9095	23.3379	24.8232	32.4042	34.8605
Dmel_CG31648	00190	Oxidative phosphorylation	0.00292193	0.248364	0.0147103	gene3545	rna7674	Gene	protein_coding	33776	CG31648	FBgn0051648	NP_723086.1	CG31648	2.94233	4.49166	4.47594	0.0216601	0.173458	0.602495	3.78014	5.3371	0.538823	0.269574	4.36815	3.31004	3.66222	5.35744	5.05793	5.59593	21.6607	16.8076	19.5713	33.942	31.7925	40.9784
Dmel_CG31648	01100	Metabolic pathways	9.235e-18	7.84975e-16	7.84975e-16	gene3545	rna7674	Gene	protein_coding	33776	CG31648	FBgn0051648	NP_723086.1	CG31648	2.94233	4.49166	4.47594	0.0216601	0.173458	0.602495	3.78014	5.3371	0.538823	0.269574	4.36815	3.31004	3.66222	5.35744	5.05793	5.59593	21.6607	16.8076	19.5713	33.942	31.7925	40.9784
Dmel_CG16973	04013	MAPK signaling pathway - fly	1.99884e-11	1.69901e-09	8.49507e-10	gene10185	rna20383,rna20386,rna20390,rna20384,rna20385,rna20388,rna20389,rna20387	Gene	protein_coding	44030	msn	FBgn0010909	NP_001261331.1,NP_001261332.1,NP_001261333.1,NP_524679.3,NP_995971.2,NP_995972.1,NP_995973.1,NP_995974.1	misshapen	-3.80299	4.47167	-3.58341	0.0489294	0.226557	0.931487	5.53788	3.61074	0.874757	0.320107	4.53992	6.17201	5.9017	3.7278	3.85584	3.24858	24.6426	72.6286	67.066	9.01389	13.65	5.35826
Dmel_CG42783	04144	Endocytosis	5.23001e-10	4.44551e-08	1.48184e-08	gene7807	rna15962,rna15963,rna15960,rna15961,rna15966,rna15959,rna15964,rna15968,rna15969,rna15967,rna15970	Gene	protein_coding	47594	aPKC	FBgn0261854	NP_001036541.1,NP_001036542.1,NP_001036543.1,NP_001036544.1,NP_001036545.1,NP_001188939.1,NP_001188941.1,NP_001260984.1,NP_001260985.1,NP_001260986.1,NP_001260987.1,NP_524892.2	atypical protein kinase C	-2.52814	4.43697	-7.53175	0.0016747	0.0915722	0.307713	5.15617	3.81809	0.221892	0.213192	4.91441	5.35053	5.20356	3.74045	4.05922	3.6546	32.4008	47.5421	45.8204	9.10062	15.604	7.74317
Dmel_CG42783	04391	Hippo signaling pathway - fly	3.35815e-06	0.000285442	4.07775e-05	gene7807	rna15962,rna15963,rna15960,rna15961,rna15966,rna15959,rna15964,rna15968,rna15969,rna15967,rna15970	Gene	protein_coding	47594	aPKC	FBgn0261854	NP_001036541.1,NP_001036542.1,NP_001036543.1,NP_001036544.1,NP_001036545.1,NP_001188939.1,NP_001188941.1,NP_001260984.1,NP_001260985.1,NP_001260986.1,NP_001260987.1,NP_524892.2	atypical protein kinase C	-2.52814	4.43697	-7.53175	0.0016747	0.0915722	0.307713	5.15617	3.81809	0.221892	0.213192	4.91441	5.35053	5.20356	3.74045	4.05922	3.6546	32.4008	47.5421	45.8204	9.10062	15.604	7.74317
Dmel_CG2924	04120	Ubiquitin mediated proteolysis	0.000488154	0.0414931	0.00389969	gene291	rna702,rna703,rna704,rna705	Gene	protein_coding	31214	CG2924	FBgn0023528	NP_001284819.1,NP_001284820.1,NP_569994.1,NP_726805.1	CG2924	-2.95511	4.41248	-5.12387	0.0193015	0.165607	0.528422	5.26278	3.69956	0.488938	0.200422	4.69865	5.52529	5.56439	3.81682	3.81373	3.46814	27.4227	52.0128	55.2669	9.6185	13.2701	6.61435
Dmel_CG8971	00860	Porphyrin and chlorophyll metabolism	0.352057	1	0.661798	gene1038	rna2349,rna2348	Gene	protein_coding	31845	fh	FBgn0030092	NP_001259373.1,NP_511094.1	frataxin	2.0798	4.40242	5.09683	0.00885634	0.127149	0.35901	3.90578	4.96222	0.290053	0.21156	4.23949	3.76353	3.71431	4.89172	4.79491	5.20003	19.3391	21.2774	20.1939	23.0561	26.5022	29.3572
Dmel_CG1702	00480	Glutathione metabolism	1.3115e-06	0.000111478	1.85796e-05	gene2482	rna5564,rna5562,rna5563	Gene	protein_coding	33047	GstT3	FBgn0031117	NP_001162808.1,NP_001285495.1,NP_728347.1	Glutathione S transferase T3	2.39002	4.36556	5.71334	0.0192326	0.165607	0.381078	3.78205	5.03908	0.363674	0.113851	4.16702	3.73486	3.44428	5.06529	4.91441	5.13754	18.3102	20.9823	17.3264	26.6788	29.0074	27.7871
Dmel_CG1702	00980	Metabolism of xenobiotics by cytochrome P450	6.10993e-07	5.19344e-05	1.03869e-05	gene2482	rna5564,rna5562,rna5563	Gene	protein_coding	33047	GstT3	FBgn0031117	NP_001162808.1,NP_001285495.1,NP_728347.1	Glutathione S transferase T3	2.39002	4.36556	5.71334	0.0192326	0.165607	0.381078	3.78205	5.03908	0.363674	0.113851	4.16702	3.73486	3.44428	5.06529	4.91441	5.13754	18.3102	20.9823	17.3264	26.6788	29.0074	27.7871
Dmel_CG1702	00982	Drug metabolism - cytochrome P450	5.51872e-07	4.69091e-05	1.03869e-05	gene2482	rna5564,rna5562,rna5563	Gene	protein_coding	33047	GstT3	FBgn0031117	NP_001162808.1,NP_001285495.1,NP_728347.1	Glutathione S transferase T3	2.39002	4.36556	5.71334	0.0192326	0.165607	0.381078	3.78205	5.03908	0.363674	0.113851	4.16702	3.73486	3.44428	5.06529	4.91441	5.13754	18.3102	20.9823	17.3264	26.6788	29.0074	27.7871
Dmel_CG5919	00900	Terpenoid backbone biosynthesis	0.0178513	1	0.056466	gene15805	rna31195,rna31196	Gene	protein_coding	42526	CG5919	FBgn0038876	NP_001163673.1,NP_650962.1	CG5919	2.43971	4.33911	6.71712	0.0124331	0.140774	0.331785	3.7432	5.0299	0.314516	0.105647	4.02567	3.40428	3.79964	5.0366	4.92107	5.13204	16.5154	17.6614	20.9941	25.9466	29.1711	27.6327
Dmel_CG5919	01100	Metabolic pathways	9.235e-18	7.84975e-16	7.84975e-16	gene15805	rna31195,rna31196	Gene	protein_coding	42526	CG5919	FBgn0038876	NP_001163673.1,NP_650962.1	CG5919	2.43971	4.33911	6.71712	0.0124331	0.140774	0.331785	3.7432	5.0299	0.314516	0.105647	4.02567	3.40428	3.79964	5.0366	4.92107	5.13204	16.5154	17.6614	20.9941	25.9466	29.1711	27.6327
Dmel_CG7685	00052	Galactose metabolism	0.301206	1	0.581875	gene15442	rna30453,rna30454	Gene	protein_coding	42220	CG7685	FBgn0038619	NP_001262710.1,NP_650724.1	CG7685	2.2134	4.31738	7.32321	0.00189432	0.0919019	0.271108	3.78212	4.92838	0.199053	0.184058	3.90264	3.55237	3.89136	4.77027	4.88446	5.13043	15.0256	19.021	22.151	21.1414	28.3441	27.5327
Dmel_CG7685	00500	Starch and sucrose metabolism	1	1	1	gene15442	rna30453,rna30454	Gene	protein_coding	42220	CG7685	FBgn0038619	NP_001262710.1,NP_650724.1	CG7685	2.2134	4.31738	7.32321	0.00189432	0.0919019	0.271108	3.78212	4.92838	0.199053	0.184058	3.90264	3.55237	3.89136	4.77027	4.88446	5.13043	15.0256	19.021	22.151	21.1414	28.3441	27.5327
Dmel_CG7685	01100	Metabolic pathways	9.235e-18	7.84975e-16	7.84975e-16	gene15442	rna30453,rna30454	Gene	protein_coding	42220	CG7685	FBgn0038619	NP_001262710.1,NP_650724.1	CG7685	2.2134	4.31738	7.32321	0.00189432	0.0919019	0.271108	3.78212	4.92838	0.199053	0.184058	3.90264	3.55237	3.89136	4.77027	4.88446	5.13043	15.0256	19.021	22.151	21.1414	28.3441	27.5327
Dmel_CG9209	04013	MAPK signaling pathway - fly	1.99884e-11	1.69901e-09	8.49507e-10	gene1878	rna4228,rna4229,rna4231,rna4230,rna4233,rna4232	Gene	protein_coding	32569	vap	FBgn0003969	NP_001285314.1,NP_001285315.1,NP_523361.1,NP_727925.1,NP_727926.2,NP_996482.1	vacuolar peduncle	-2.18865	4.27671	-4.60851	0.0212597	0.171938	0.424713	4.8789	3.74886	0.383412	0.182692	4.48952	5.25605	4.89113	3.60803	3.95529	3.68324	23.8717	45.24	38.5924	8.062	14.5973	7.87996
Dmel_CG15010	04120	Ubiquitin mediated proteolysis	0.000488154	0.0414931	0.00389969	gene10447	rna20931,rna20930,rna20932	Gene	protein_coding	38516	ago	FBgn0041171	NP_523922.1,NP_728964.1,NP_728965.1	archipelago	-3.39808	4.25192	-5.16264	0.0230383	0.176369	0.592059	5.22487	3.46015	0.561692	0.187176	4.64539	5.7669	5.26233	3.35185	3.67628	3.35232	26.3935	58.6752	47.2524	6.55642	12.1545	5.93537
Dmel_CG8075	04310	Wnt signaling pathway	0.00309803	0.263332	0.0147103	gene6808	rna13927	Gene	protein_coding	35922	Vang	FBgn0015838	NP_001260819.1,NP_477177.1	Van Gogh	-2.07596	4.13293	-3.65912	0.0428047	0.216001	0.498808	4.69327	3.6395	0.460821	0.190928	4.16251	4.99136	4.92596	3.5954	3.84861	3.47447	18.2548	39.8073	39.3229	8.00701	13.6052	6.64908
Dmel_CG8556	04013	MAPK signaling pathway - fly	1.99884e-11	1.69901e-09	8.49507e-10	gene10866	rna21716,rna21715	Gene	protein_coding	38831	Rac2	FBgn0014011	NP_001261517.1,NP_648121.1	Rac2	-2.83347	4.12562	-4.32967	0.0273594	0.186155	0.601093	4.94475	3.44218	0.550885	0.240496	4.3183	5.16237	5.35358	3.66077	3.48121	3.18455	20.7228	42.963	49.4379	8.44938	10.3527	5.04536
Dmel_CG8556	04145	Phagosome	0.00191193	0.162514	0.0108343	gene10866	rna21716,rna21715	Gene	protein_coding	38831	Rac2	FBgn0014011	NP_001261517.1,NP_648121.1	Rac2	-2.83347	4.12562	-4.32967	0.0273594	0.186155	0.601093	4.94475	3.44218	0.550885	0.240496	4.3183	5.16237	5.35358	3.66077	3.48121	3.18455	20.7228	42.963	49.4379	8.44938	10.3527	5.04536
Dmel_CG8556	04310	Wnt signaling pathway	0.00309803	0.263332	0.0147103	gene10866	rna21716,rna21715	Gene	protein_coding	38831	Rac2	FBgn0014011	NP_001261517.1,NP_648121.1	Rac2	-2.83347	4.12562	-4.32967	0.0273594	0.186155	0.601093	4.94475	3.44218	0.550885	0.240496	4.3183	5.16237	5.35358	3.66077	3.48121	3.18455	20.7228	42.963	49.4379	8.44938	10.3527	5.04536
Dmel_CG8556	04933	AGE-RAGE signaling pathway in diabetic complications	0.0381641	1	0.0983014	gene10866	rna21716,rna21715	Gene	protein_coding	38831	Rac2	FBgn0014011	NP_001261517.1,NP_648121.1	Rac2	-2.83347	4.12562	-4.32967	0.0273594	0.186155	0.601093	4.94475	3.44218	0.550885	0.240496	4.3183	5.16237	5.35358	3.66077	3.48121	3.18455	20.7228	42.963	49.4379	8.44938	10.3527	5.04536
Dmel_CG8049	04013	MAPK signaling pathway - fly	1.99884e-11	1.69901e-09	8.49507e-10	gene4004	rna8659,rna8658,rna8657,rna8656,rna8655,rna8654,rna8660,rna8661	Gene	protein_coding	34132	Btk29A	FBgn0003502	NP_001097120.1,NP_001097121.1,NP_001260243.1,NP_001260244.1,NP_476745.1,NP_476746.1,NP_723369.1,NP_723370.1	Btk family kinase at 29A	-2.17591	4.11012	-3.12339	0.0387984	0.208776	0.621985	4.70902	3.5874	0.494334	0.377491	4.15118	5.09273	4.88314	3.61042	3.95285	3.19892	18.0769	41.4354	38.3017	8.09129	14.5542	5.12044
Dmel_CG3803	00190	Oxidative phosphorylation	0.00292193	0.248364	0.0147103	gene9538	rna19045	Gene	protein_coding	37809	CG3803	FBgn0034938	NP_611855.1	CG3803	2.16072	4.04551	8.74084	0.00366888	0.0999323	0.220253	3.52775	4.63926	0.0957307	0.198361	3.55635	3.42098	3.60592	4.52343	4.52605	4.8683	11.4272	17.854	18.9241	17.2123	21.8601	22.3225
Dmel_CG3803	00860	Porphyrin and chlorophyll metabolism	0.352057	1	0.661798	gene9538	rna19045	Gene	protein_coding	37809	CG3803	FBgn0034938	NP_611855.1	CG3803	2.16072	4.04551	8.74084	0.00366888	0.0999323	0.220253	3.52775	4.63926	0.0957307	0.198361	3.55635	3.42098	3.60592	4.52343	4.52605	4.8683	11.4272	17.854	18.9241	17.2123	21.8601	22.3225
Dmel_CG3803	01100	Metabolic pathways	9.235e-18	7.84975e-16	7.84975e-16	gene9538	rna19045	Gene	protein_coding	37809	CG3803	FBgn0034938	NP_611855.1	CG3803	2.16072	4.04551	8.74084	0.00366888	0.0999323	0.220253	3.52775	4.63926	0.0957307	0.198361	3.55635	3.42098	3.60592	4.52343	4.52605	4.8683	11.4272	17.854	18.9241	17.2123	21.8601	22.3225
Dmel_CG11115	03022	Basal transcription factors	1	1	1	gene13163	rna26041,rna26040	Gene	protein_coding	40509	Ssl1	FBgn0037202	NP_001262227.1,NP_649427.1	Suppressor of stem-loop mutation	2.51431	4.04467	7.6078	0.00834645	0.124566	0.302835	3.43391	4.76407	0.284329	0.104239	3.759	3.23162	3.31111	4.81486	4.64417	4.83318	13.3375	16.0555	16.0359	21.9516	23.832	21.7763
Dmel_CG11115	03420	Nucleotide excision repair	1	1	1	gene13163	rna26041,rna26040	Gene	protein_coding	40509	Ssl1	FBgn0037202	NP_001262227.1,NP_649427.1	Suppressor of stem-loop mutation	2.51431	4.04467	7.6078	0.00834645	0.124566	0.302835	3.43391	4.76407	0.284329	0.104239	3.759	3.23162	3.31111	4.81486	4.64417	4.83318	13.3375	16.0555	16.0359	21.9516	23.832	21.7763
Dmel_CG4407	00740	Riboflavin metabolism	1	1	1	gene1466	rna3309,rna3310	Gene	protein_coding	32240	CG4407	FBgn0030431	NP_572837.1,NP_727648.1	CG4407	2.07004	3.95189	6.78481	0.0168849	0.158857	0.26796	3.46176	4.51141	0.26233	0.0546414	3.75685	3.25498	3.37344	4.45076	4.52668	4.55679	13.2969	16.3167	16.627	16.2849	21.8611	16.9979
Dmel_CG4407	01100	Metabolic pathways	9.235e-18	7.84975e-16	7.84975e-16	gene1466	rna3309,rna3310	Gene	protein_coding	32240	CG4407	FBgn0030431	NP_572837.1,NP_727648.1	CG4407	2.07004	3.95189	6.78481	0.0168849	0.158857	0.26796	3.46176	4.51141	0.26233	0.0546414	3.75685	3.25498	3.37344	4.45076	4.52668	4.55679	13.2969	16.3167	16.627	16.2849	21.8611	16.9979
Dmel_CG10420	04141	Protein processing in endoplasmic reticulum	5.5386e-05	0.00470781	0.000588476	gene16472	rna32508	Gene	protein_coding	43034	CG10420	FBgn0039296	NP_651356.1	CG10420	3.34555	3.94314	5.48938	0.0296134	0.189323	0.549727	3.16709	4.90934	0.545646	0.066854	3.79061	2.77693	2.93374	4.94586	4.94998	4.83218	13.7399	11.8555	12.8092	24.1398	29.6862	21.7752
Dmel_CG11324	04068	FoxO signaling pathway	0.000504666	0.0428966	0.00389969	gene3763	rna8106,rna8105,rna8104,rna8109,rna8108	Gene	protein_coding	33944	homer	FBgn0025777	NP_001036341.2,NP_001260150.1,NP_001260151.1,NP_001260152.1,NP_477396.1,NP_723207.1	homer	-2.1753	3.94171	-13.7933	0.00511888	0.109832	0.140793	4.54199	3.42077	0.140628	0.00681977	4.58273	4.38549	4.65775	3.42619	3.42302	3.41312	25.1784	29.5282	33.8878	6.96049	9.86989	6.29316
Dmel_CG5884	04144	Endocytosis	5.23001e-10	4.44551e-08	1.48184e-08	gene2098	rna4798,rna4799	Gene	protein_coding	32752	par-6	FBgn0026192	NP_573238.1,NP_728094.1	par-6	-2.17243	3.92738	-6.67095	0.00870238	0.126783	0.290618	4.52671	3.4074	0.26503	0.11924	4.35787	4.39009	4.83218	3.40747	3.52661	3.28813	21.458	29.592	37.1845	6.88052	10.7523	5.6026
Dmel_CG5884	04391	Hippo signaling pathway - fly	3.35815e-06	0.000285442	4.07775e-05	gene2098	rna4798,rna4799	Gene	protein_coding	32752	par-6	FBgn0026192	NP_573238.1,NP_728094.1	par-6	-2.17243	3.92738	-6.67095	0.00870238	0.126783	0.290618	4.52671	3.4074	0.26503	0.11924	4.35787	4.39009	4.83218	3.40747	3.52661	3.28813	21.458	29.592	37.1845	6.88052	10.7523	5.6026
Dmel_CG2621	04150	mTOR signaling pathway	0.0150631	1	0.0512144	gene327	rna825,rna824,rna823,rna822,rna821,rna820,rna809,rna818,rna819,rna816,rna817,rna814,rna815,rna812,rna813,rna810,rna811	Gene	protein_coding	31248	sgg	FBgn0003371	NP_001036259.2,NP_001096870.1,NP_001162649.1,NP_001162650.1,NP_001259192.1,NP_001259193.1,NP_476714.1,NP_476715.1,NP_476716.2,NP_599105.1,NP_726822.1,NP_726823.1,NP_996334.1,NP_996335.1,NP_996336.1,NP_996337.1,NP_996338.1	shaggy	-4.11553	3.86544	-5.3137	0.0311185	0.192895	0.665309	5.01843	2.97735	0.659285	0.0893282	4.27488	5.24879	5.53163	3.03755	3.0198	2.87472	20.0287	44.8615	54.3202	4.92162	7.32877	3.76859
Dmel_CG2621	04310	Wnt signaling pathway	0.00309803	0.263332	0.0147103	gene327	rna825,rna824,rna823,rna822,rna821,rna820,rna809,rna818,rna819,rna816,rna817,rna814,rna815,rna812,rna813,rna810,rna811	Gene	protein_coding	31248	sgg	FBgn0003371	NP_001036259.2,NP_001096870.1,NP_001162649.1,NP_001162650.1,NP_001259192.1,NP_001259193.1,NP_476714.1,NP_476715.1,NP_476716.2,NP_599105.1,NP_726822.1,NP_726823.1,NP_996334.1,NP_996335.1,NP_996336.1,NP_996337.1,NP_996338.1	shaggy	-4.11553	3.86544	-5.3137	0.0311185	0.192895	0.665309	5.01843	2.97735	0.659285	0.0893282	4.27488	5.24879	5.53163	3.03755	3.0198	2.87472	20.0287	44.8615	54.3202	4.92162	7.32877	3.76859
Dmel_CG2621	04341	Hedgehog signaling pathway - fly	0.000631776	0.0537009	0.00447508	gene327	rna825,rna824,rna823,rna822,rna821,rna820,rna809,rna818,rna819,rna816,rna817,rna814,rna815,rna812,rna813,rna810,rna811	Gene	protein_coding	31248	sgg	FBgn0003371	NP_001036259.2,NP_001096870.1,NP_001162649.1,NP_001162650.1,NP_001259192.1,NP_001259193.1,NP_476714.1,NP_476715.1,NP_476716.2,NP_599105.1,NP_726822.1,NP_726823.1,NP_996334.1,NP_996335.1,NP_996336.1,NP_996337.1,NP_996338.1	shaggy	-4.11553	3.86544	-5.3137	0.0311185	0.192895	0.665309	5.01843	2.97735	0.659285	0.0893282	4.27488	5.24879	5.53163	3.03755	3.0198	2.87472	20.0287	44.8615	54.3202	4.92162	7.32877	3.76859
Dmel_CG2621	04711	Circadian rhythm - fly	1	1	1	gene327	rna825,rna824,rna823,rna822,rna821,rna820,rna809,rna818,rna819,rna816,rna817,rna814,rna815,rna812,rna813,rna810,rna811	Gene	protein_coding	31248	sgg	FBgn0003371	NP_001036259.2,NP_001096870.1,NP_001162649.1,NP_001162650.1,NP_001259192.1,NP_001259193.1,NP_476714.1,NP_476715.1,NP_476716.2,NP_599105.1,NP_726822.1,NP_726823.1,NP_996334.1,NP_996335.1,NP_996336.1,NP_996337.1,NP_996338.1	shaggy	-4.11553	3.86544	-5.3137	0.0311185	0.192895	0.665309	5.01843	2.97735	0.659285	0.0893282	4.27488	5.24879	5.53163	3.03755	3.0198	2.87472	20.0287	44.8615	54.3202	4.92162	7.32877	3.76859
Dmel_CG8954	03015	mRNA surveillance pathway	0.000828958	0.0704614	0.00503296	gene4910	rna10365,rna10364,rna10363	Gene	protein_coding	34804	Smg5	FBgn0019890	NP_001285914.1,NP_609685.1,NP_723851.1	Smg5	-3.47453	3.86142	-4.90807	0.0161923	0.156401	0.634094	4.86296	3.06614	0.563111	0.291515	4.28378	5.4085	4.89661	3.10818	3.33436	2.75589	20.1771	49.0386	38.6834	5.23289	9.23249	3.39544
Dmel_CG33486	00250	Alanine, aspartate and glutamate metabolism	0.00328819	0.279496	0.0147103	gene12908	rna25561	Gene	protein_coding	2768965	AsnS	FBgn0270926	NP_996132.1	Asparagine synthetase	2.30602	3.83482	4.20064	0.0292558	0.18853	0.497025	3.27919	4.48459	0.454968	0.200095	3.79646	2.94107	3.10003	4.55332	4.25919	4.64127	13.7878	13.4055	14.2008	17.6636	18.1643	18.319
Dmel_CG33486	01100	Metabolic pathways	9.235e-18	7.84975e-16	7.84975e-16	gene12908	rna25561	Gene	protein_coding	2768965	AsnS	FBgn0270926	NP_996132.1	Asparagine synthetase	2.30602	3.83482	4.20064	0.0292558	0.18853	0.497025	3.27919	4.48459	0.454968	0.200095	3.79646	2.94107	3.10003	4.55332	4.25919	4.64127	13.7878	13.4055	14.2008	17.6636	18.1643	18.319
Dmel_CG17524	00480	Glutathione metabolism	1.3115e-06	0.000111478	1.85796e-05	gene8431	rna17136	Gene	protein_coding	37108	GstE3	FBgn0063497	NP_611325.2	Glutathione S transferase E3	2.97428	3.81929	4.89848	0.0227372	0.175899	0.556034	3.11312	4.68566	0.518269	0.201423	3.70601	2.74621	2.88714	4.76112	4.4574	4.83845	12.7956	11.5881	12.3872	20.877	20.6094	21.8474
Dmel_CG17524	00980	Metabolism of xenobiotics by cytochrome P450	6.10993e-07	5.19344e-05	1.03869e-05	gene8431	rna17136	Gene	protein_coding	37108	GstE3	FBgn0063497	NP_611325.2	Glutathione S transferase E3	2.97428	3.81929	4.89848	0.0227372	0.175899	0.556034	3.11312	4.68566	0.518269	0.201423	3.70601	2.74621	2.88714	4.76112	4.4574	4.83845	12.7956	11.5881	12.3872	20.877	20.6094	21.8474
Dmel_CG17524	00982	Drug metabolism - cytochrome P450	5.51872e-07	4.69091e-05	1.03869e-05	gene8431	rna17136	Gene	protein_coding	37108	GstE3	FBgn0063497	NP_611325.2	Glutathione S transferase E3	2.97428	3.81929	4.89848	0.0227372	0.175899	0.556034	3.11312	4.68566	0.518269	0.201423	3.70601	2.74621	2.88714	4.76112	4.4574	4.83845	12.7956	11.5881	12.3872	20.877	20.6094	21.8474
Dmel_CG1775	04068	FoxO signaling pathway	0.000504666	0.0428966	0.00389969	gene17376	rna34190,rna34191,rna34189	Gene	protein_coding	43725	Med	FBgn0011655	NP_524610.1,NP_733438.1,NP_733439.2	Medea	-2.25249	3.81328	-4.69563	0.0190837	0.164703	0.432133	4.44377	3.27225	0.386491	0.193298	4.0947	4.85911	4.3775	3.24018	3.47957	3.09698	17.3725	37.3781	29.1534	5.91129	10.3373	4.68081
Dmel_CG1775	04310	Wnt signaling pathway	0.00309803	0.263332	0.0147103	gene17376	rna34190,rna34191,rna34189	Gene	protein_coding	43725	Med	FBgn0011655	NP_524610.1,NP_733438.1,NP_733439.2	Medea	-2.25249	3.81328	-4.69563	0.0190837	0.164703	0.432133	4.44377	3.27225	0.386491	0.193298	4.0947	4.85911	4.3775	3.24018	3.47957	3.09698	17.3725	37.3781	29.1534	5.91129	10.3373	4.68081
Dmel_CG1775	04350	TGF-beta signaling pathway	0.00758955	0.645112	0.0307196	gene17376	rna34190,rna34191,rna34189	Gene	protein_coding	43725	Med	FBgn0011655	NP_524610.1,NP_733438.1,NP_733439.2	Medea	-2.25249	3.81328	-4.69563	0.0190837	0.164703	0.432133	4.44377	3.27225	0.386491	0.193298	4.0947	4.85911	4.3775	3.24018	3.47957	3.09698	17.3725	37.3781	29.1534	5.91129	10.3373	4.68081
Dmel_CG1775	04933	AGE-RAGE signaling pathway in diabetic complications	0.0381641	1	0.0983014	gene17376	rna34190,rna34191,rna34189	Gene	protein_coding	43725	Med	FBgn0011655	NP_524610.1,NP_733438.1,NP_733439.2	Medea	-2.25249	3.81328	-4.69563	0.0190837	0.164703	0.432133	4.44377	3.27225	0.386491	0.193298	4.0947	4.85911	4.3775	3.24018	3.47957	3.09698	17.3725	37.3781	29.1534	5.91129	10.3373	4.68081
Dmel_CG5643	03015	mRNA surveillance pathway	0.000828958	0.0704614	0.00503296	gene16838	rna33162,rna33163,rna33160,rna33161,rna33164,rna33159	Gene	protein_coding	43312	wdb	FBgn0027492	NP_651569.1,NP_733215.1,NP_733216.1,NP_733217.1,NP_733218.1,NP_733219.1	widerborst	-2.88282	3.76766	-3.21694	0.0497502	0.226934	0.822421	4.60803	3.08055	0.734406	0.370167	3.76028	5.01344	5.05038	3.15158	3.41006	2.68002	13.3428	40.1141	42.3611	5.43678	9.78207	3.17923
Dmel_CG8544	04391	Hippo signaling pathway - fly	3.35815e-06	0.000285442	4.07775e-05	gene1837	rna4097,rna4096,rna4104,rna4092,rna4091,rna4087,rna4093,rna4103,rna4088,rna4089,rna4099,rna4098,rna4102,rna4095,rna4094,rna4101,rna4100,rna4086,rna4090,rna4084,rna4085	Gene	protein_coding	32536	sd	FBgn0003345	NP_001096989.1,NP_001096990.1,NP_001096991.1,NP_001096992.1,NP_001162761.1,NP_001162762.1,NP_001245696.1,NP_001245697.1,NP_001245698.1,NP_001245699.1,NP_001245700.1,NP_001245701.1,NP_001245702.1,NP_001259581.1,NP_001259582.1,NP_001259583.1,NP_001285299.1,NP_001303566.1,NP_511169.1,NP_727900.1,NP_996450.1	scalloped	-3.79662	3.76421	-4.72644	0.0299417	0.190015	0.705331	4.84764	2.92293	0.674792	0.2053	4.06956	5.20083	5.27253	2.93687	3.1209	2.71101	17.1058	43.7856	47.4918	4.58615	7.89898	3.27157
Dmel_CG8544	04392	Hippo signaling pathway -multiple species	0.000702334	0.0596984	0.00459219	gene1837	rna4097,rna4096,rna4104,rna4092,rna4091,rna4087,rna4093,rna4103,rna4088,rna4089,rna4099,rna4098,rna4102,rna4095,rna4094,rna4101,rna4100,rna4086,rna4090,rna4084,rna4085	Gene	protein_coding	32536	sd	FBgn0003345	NP_001096989.1,NP_001096990.1,NP_001096991.1,NP_001096992.1,NP_001162761.1,NP_001162762.1,NP_001245696.1,NP_001245697.1,NP_001245698.1,NP_001245699.1,NP_001245700.1,NP_001245701.1,NP_001245702.1,NP_001259581.1,NP_001259582.1,NP_001259583.1,NP_001285299.1,NP_001303566.1,NP_511169.1,NP_727900.1,NP_996450.1	scalloped	-3.79662	3.76421	-4.72644	0.0299417	0.190015	0.705331	4.84764	2.92293	0.674792	0.2053	4.06956	5.20083	5.27253	2.93687	3.1209	2.71101	17.1058	43.7856	47.4918	4.58615	7.89898	3.27157
Dmel_CG17530	00480	Glutathione metabolism	1.3115e-06	0.000111478	1.85796e-05	gene8436	rna17139	Gene	protein_coding	37111	GstE6	FBgn0063494	NP_611328.1	Glutathione S transferase E6	16.9401	3.75394	17.9505	0.00168512	0.0915722	0.393909	2.23181	6.31418	0.380933	0.100269	2.62443	1.86376	2.20723	6.20095	6.34987	6.39172	5.29878	5.13838	7.24657	66.9336	78.8992	80.0089
Dmel_CG17530	00980	Metabolism of xenobiotics by cytochrome P450	6.10993e-07	5.19344e-05	1.03869e-05	gene8436	rna17139	Gene	protein_coding	37111	GstE6	FBgn0063494	NP_611328.1	Glutathione S transferase E6	16.9401	3.75394	17.9505	0.00168512	0.0915722	0.393909	2.23181	6.31418	0.380933	0.100269	2.62443	1.86376	2.20723	6.20095	6.34987	6.39172	5.29878	5.13838	7.24657	66.9336	78.8992	80.0089
Dmel_CG17530	00982	Drug metabolism - cytochrome P450	5.51872e-07	4.69091e-05	1.03869e-05	gene8436	rna17139	Gene	protein_coding	37111	GstE6	FBgn0063494	NP_611328.1	Glutathione S transferase E6	16.9401	3.75394	17.9505	0.00168512	0.0915722	0.393909	2.23181	6.31418	0.380933	0.100269	2.62443	1.86376	2.20723	6.20095	6.34987	6.39172	5.29878	5.13838	7.24657	66.9336	78.8992	80.0089
Dmel_CG2685	03040	Spliceosome	0.0357651	1	0.0950011	gene340	rna844	Gene	protein_coding	31259	CG2685	FBgn0024998	NP_570023.1	CG2685	2.064	3.7465	5.19334	0.00953735	0.130096	0.348669	3.26007	4.30551	0.290544	0.192755	3.02501	3.58491	3.1703	4.09246	4.35626	4.46782	7.5083	19.4222	14.8524	12.0192	19.3362	15.7667
Dmel_CG12338	00250	Alanine, aspartate and glutamate metabolism	0.00328819	0.279496	0.0147103	gene7076	rna14578,rna14577	Gene	protein_coding	36128	CG12338	FBgn0033543	NP_001286292.1,NP_610603.2	CG12338	2.54659	3.70172	7.45731	0.00383443	0.101128	0.31322	3.08835	4.43691	0.270017	0.158738	3.37391	2.83717	3.05398	4.38443	4.31107	4.61525	9.80017	12.525	13.8069	15.3112	18.7319	17.95
Dmel_CG12338	04146	Peroxisome	0.0122597	1	0.0453076	gene7076	rna14578,rna14577	Gene	protein_coding	36128	CG12338	FBgn0033543	NP_001286292.1,NP_610603.2	CG12338	2.54659	3.70172	7.45731	0.00383443	0.101128	0.31322	3.08835	4.43691	0.270017	0.158738	3.37391	2.83717	3.05398	4.38443	4.31107	4.61525	9.80017	12.525	13.8069	15.3112	18.7319	17.95
Dmel_CG10295	04392	Hippo signaling pathway -multiple species	0.000702334	0.0596984	0.00459219	gene13595	rna26933,rna26932,rna26931,rna26930,rna26937,rna26936,rna26935,rna26934,rna26929	Gene	protein_coding	44039	Pak	FBgn0267698	NP_001138013.2,NP_001262309.1,NP_001262310.1,NP_001262311.1,NP_001262312.1,NP_001262313.1,NP_524681.1,NP_731073.1,NP_731074.1	p21-activated kinase	-2.02052	3.67368	-6.28727	0.00646554	0.114715	0.279541	4.21591	3.20119	0.240964	0.141703	3.9997	4.47569	4.17235	3.21056	3.33797	3.05503	16.1955	30.9841	25.9006	5.76188	9.26122	4.52519
Dmel_CG4931	03013	RNA transport	0.0146956	1	0.0512144	gene14979	rna29550	Gene	protein_coding	41861	Sra-1	FBgn0038320	NP_650447.1	specifically Rac1-associated protein 1	-2.9517	3.64241	-4.0414	0.0377861	0.206536	0.669242	4.50592	2.94438	0.62949	0.227218	3.83323	5.08075	4.60379	2.86578	3.20046	2.7669	14.163	41.167	33.0182	4.29302	8.44907	3.428
Dmel_CG13900	03040	Spliceosome	0.0357651	1	0.0950011	gene9911	rna19797,rna19796	Gene	protein_coding	38093	CG13900	FBgn0035162	NP_001261223.1,NP_728546.1	CG13900	-13.4916	3.63074	-4.35189	0.0187583	0.164622	1.49409	5.96422	2.21023	1.28228	0.76684	4.55679	7.0662	6.26966	2.26082	2.95052	1.41934	24.848	120.885	81.0714	2.59753	6.9772	0.941083
Dmel_CG10268	00900	Terpenoid backbone biosynthesis	0.0178513	1	0.056466	gene5674	rna11767	Gene	protein_coding	35255	CG10268	FBgn0032811	NP_609992.1	CG10268	2.28688	3.58071	8.10687	0.00271959	0.0960501	0.254968	3.0334	4.22678	0.217678	0.132759	3.23231	2.80087	3.06703	4.2331	4.09097	4.35626	8.83169	12.1407	13.9219	13.4851	15.9592	14.3309
Dmel_CG10268	01100	Metabolic pathways	9.235e-18	7.84975e-16	7.84975e-16	gene5674	rna11767	Gene	protein_coding	35255	CG10268	FBgn0032811	NP_609992.1	CG10268	2.28688	3.58071	8.10687	0.00271959	0.0960501	0.254968	3.0334	4.22678	0.217678	0.132759	3.23231	2.80087	3.06703	4.2331	4.09097	4.35626	8.83169	12.1407	13.9219	13.4851	15.9592	14.3309
Dmel_CG10268	04146	Peroxisome	0.0122597	1	0.0453076	gene5674	rna11767	Gene	protein_coding	35255	CG10268	FBgn0032811	NP_609992.1	CG10268	2.28688	3.58071	8.10687	0.00271959	0.0960501	0.254968	3.0334	4.22678	0.217678	0.132759	3.23231	2.80087	3.06703	4.2331	4.09097	4.35626	8.83169	12.1407	13.9219	13.4851	15.9592	14.3309
Dmel_CG42279	04120	Ubiquitin mediated proteolysis	0.000488154	0.0414931	0.00389969	gene12359	rna24599,rna24598,rna24597,rna24603,rna24602,rna24601,rna24600,rna24605,rna24604	Gene	protein_coding	39958	Nedd4	FBgn0259174	NP_001137964.1,NP_001137965.1,NP_001261990.1,NP_001261991.1,NP_648993.1,NP_730282.1,NP_730283.1,NP_730284.2,NP_996116.1	Nedd4	-2.37939	3.51815	-7.11154	0.00267694	0.0960501	0.304588	4.19859	2.94799	0.242575	0.184203	3.95149	4.20788	4.43638	2.9947	3.10435	2.74493	15.5528	27.1054	29.9194	4.7865	7.80432	3.36439
Dmel_CG42279	04144	Endocytosis	5.23001e-10	4.44551e-08	1.48184e-08	gene12359	rna24599,rna24598,rna24597,rna24603,rna24602,rna24601,rna24600,rna24605,rna24604	Gene	protein_coding	39958	Nedd4	FBgn0259174	NP_001137964.1,NP_001137965.1,NP_001261990.1,NP_001261991.1,NP_648993.1,NP_730282.1,NP_730283.1,NP_730284.2,NP_996116.1	Nedd4	-2.37939	3.51815	-7.11154	0.00267694	0.0960501	0.304588	4.19859	2.94799	0.242575	0.184203	3.95149	4.20788	4.43638	2.9947	3.10435	2.74493	15.5528	27.1054	29.9194	4.7865	7.80432	3.36439
Dmel_CG9706	00604	Glycosphingolipid biosynthesis - ganglio series	1	1	1	gene12263	rna24401,rna24400	Gene	protein_coding	39876	CG9706	FBgn0036662	NP_648921.2,NP_730198.1	CG9706	2.09107	3.4141	5.91651	0.00413057	0.103316	0.311556	2.9232	3.98744	0.213807	0.226614	3.169	2.82031	2.78029	3.9622	3.77451	4.22562	8.37526	12.3148	11.5949	10.8478	12.967	12.7547
Dmel_CG9706	01100	Metabolic pathways	9.235e-18	7.84975e-16	7.84975e-16	gene12263	rna24401,rna24400	Gene	protein_coding	39876	CG9706	FBgn0036662	NP_648921.2,NP_730198.1	CG9706	2.09107	3.4141	5.91651	0.00413057	0.103316	0.311556	2.9232	3.98744	0.213807	0.226614	3.169	2.82031	2.78029	3.9622	3.77451	4.22562	8.37526	12.3148	11.5949	10.8478	12.967	12.7547
Dmel_CG17527	00480	Glutathione metabolism	1.3115e-06	0.000111478	1.85796e-05	gene8435	rna17138	Gene	protein_coding	37110	GstE5	FBgn0063495	NP_611327.1	Glutathione S transferase E5	4.40117	3.38924	4.84303	0.0241719	0.179428	0.76459	2.48487	4.62276	0.715978	0.268277	3.30934	2.01959	2.12569	4.74344	4.31534	4.80951	9.31032	6.17673	6.73351	20.4721	18.7971	21.3005
Dmel_CG17527	00980	Metabolism of xenobiotics by cytochrome P450	6.10993e-07	5.19344e-05	1.03869e-05	gene8435	rna17138	Gene	protein_coding	37110	GstE5	FBgn0063495	NP_611327.1	Glutathione S transferase E5	4.40117	3.38924	4.84303	0.0241719	0.179428	0.76459	2.48487	4.62276	0.715978	0.268277	3.30934	2.01959	2.12569	4.74344	4.31534	4.80951	9.31032	6.17673	6.73351	20.4721	18.7971	21.3005
Dmel_CG17527	00982	Drug metabolism - cytochrome P450	5.51872e-07	4.69091e-05	1.03869e-05	gene8435	rna17138	Gene	protein_coding	37110	GstE5	FBgn0063495	NP_611327.1	Glutathione S transferase E5	4.40117	3.38924	4.84303	0.0241719	0.179428	0.76459	2.48487	4.62276	0.715978	0.268277	3.30934	2.01959	2.12569	4.74344	4.31534	4.80951	9.31032	6.17673	6.73351	20.4721	18.7971	21.3005
Dmel_CG11994	00230	Purine metabolism	0.0118751	1	0.0453076	gene14029	rna27741	Gene	protein_coding	41092	Ada	FBgn0037661	NP_649866.1	Adenosine deaminase	2.35828	3.36723	5.62502	0.00775153	0.121877	0.381122	2.80476	4.04249	0.206612	0.320258	2.92432	2.56618	2.92377	4.22844	3.67269	4.22635	6.93048	10.0454	12.7059	13.4229	12.1083	12.7654
Dmel_CG11994	01100	Metabolic pathways	9.235e-18	7.84975e-16	7.84975e-16	gene14029	rna27741	Gene	protein_coding	41092	Ada	FBgn0037661	NP_649866.1	Adenosine deaminase	2.35828	3.36723	5.62502	0.00775153	0.121877	0.381122	2.80476	4.04249	0.206612	0.320258	2.92432	2.56618	2.92377	4.22844	3.67269	4.22635	6.93048	10.0454	12.7059	13.4229	12.1083	12.7654
Dmel_CG31739	00970	Aminoacyl-tRNA biosynthesis	1	1	1	gene5288	rna11043,rna11042,rna11044	Gene	protein_coding	326155	AspRS-m	FBgn0051739	NP_001260519.1,NP_001260520.1,NP_724018.1	Aspartyl-tRNA synthetase, mitochondrial	-2.36334	3.31527	-3.47655	0.0277676	0.187027	0.618192	3.99323	2.7524	0.48619	0.381813	3.44168	4.3597	4.17831	2.69908	3.15808	2.40006	10.2888	29.1367	25.977	3.73324	8.14352	2.4389
Dmel_CG17533	00480	Glutathione metabolism	1.3115e-06	0.000111478	1.85796e-05	gene8438	rna17142,rna17141	Gene	protein_coding	37113	GstE8	FBgn0063492	NP_001286571.1,NP_611330.2	Glutathione S transferase E8	8.72086	3.30779	7.34378	0.0118656	0.138202	0.736915	2.09591	5.22038	0.709223	0.200118	2.91334	1.73029	1.64411	5.31168	4.9909	5.35858	6.87862	4.44027	4.10674	32.5223	30.6119	33.6192
Dmel_CG17533	00980	Metabolism of xenobiotics by cytochrome P450	6.10993e-07	5.19344e-05	1.03869e-05	gene8438	rna17142,rna17141	Gene	protein_coding	37113	GstE8	FBgn0063492	NP_001286571.1,NP_611330.2	Glutathione S transferase E8	8.72086	3.30779	7.34378	0.0118656	0.138202	0.736915	2.09591	5.22038	0.709223	0.200118	2.91334	1.73029	1.64411	5.31168	4.9909	5.35858	6.87862	4.44027	4.10674	32.5223	30.6119	33.6192
Dmel_CG17533	00982	Drug metabolism - cytochrome P450	5.51872e-07	4.69091e-05	1.03869e-05	gene8438	rna17142,rna17141	Gene	protein_coding	37113	GstE8	FBgn0063492	NP_001286571.1,NP_611330.2	Glutathione S transferase E8	8.72086	3.30779	7.34378	0.0118656	0.138202	0.736915	2.09591	5.22038	0.709223	0.200118	2.91334	1.73029	1.64411	5.31168	4.9909	5.35858	6.87862	4.44027	4.10674	32.5223	30.6119	33.6192
Dmel_CG11658	04068	FoxO signaling pathway	0.000504666	0.0428966	0.00389969	gene11511	rna23026,rna23027,rna23024,rna23025,rna23023	Gene	protein_coding	39319	CG11658	FBgn0036196	NP_648498.1,NP_996058.1,NP_996059.1,NP_996060.1,NP_996061.1	CG11658	-2.2819	3.27349	-3.56781	0.0234433	0.177999	0.577818	3.92226	2.73203	0.403742	0.413359	4.37782	3.78025	3.60871	3.05552	2.26634	2.87423	21.7668	21.4643	18.951	5.00722	4.01283	3.76683
Dmel_CG10863	00040	Pentose and glucuronate interconversions	0.381954	1	0.690767	gene10383	rna20805	Gene	protein_coding	38463	CG10863	FBgn0027552	NP_647840.1	CG10863	2.31715	3.23687	4.08242	0.0364524	0.203292	0.514364	2.68697	3.89932	0.482782	0.17746	3.14191	2.18048	2.73852	3.91397	3.71498	4.06899	8.22378	7.15611	11.2092	10.3969	12.4763	11.1667
Dmel_CG10863	00051	Fructose and mannose metabolism	1	1	1	gene10383	rna20805	Gene	protein_coding	38463	CG10863	FBgn0027552	NP_647840.1	CG10863	2.31715	3.23687	4.08242	0.0364524	0.203292	0.514364	2.68697	3.89932	0.482782	0.17746	3.14191	2.18048	2.73852	3.91397	3.71498	4.06899	8.22378	7.15611	11.2092	10.3969	12.4763	11.1667
Dmel_CG10863	00052	Galactose metabolism	0.301206	1	0.581875	gene10383	rna20805	Gene	protein_coding	38463	CG10863	FBgn0027552	NP_647840.1	CG10863	2.31715	3.23687	4.08242	0.0364524	0.203292	0.514364	2.68697	3.89932	0.482782	0.17746	3.14191	2.18048	2.73852	3.91397	3.71498	4.06899	8.22378	7.15611	11.2092	10.3969	12.4763	11.1667
Dmel_CG10863	00561	Glycerolipid metabolism	0.0855069	1	0.20766	gene10383	rna20805	Gene	protein_coding	38463	CG10863	FBgn0027552	NP_647840.1	CG10863	2.31715	3.23687	4.08242	0.0364524	0.203292	0.514364	2.68697	3.89932	0.482782	0.17746	3.14191	2.18048	2.73852	3.91397	3.71498	4.06899	8.22378	7.15611	11.2092	10.3969	12.4763	11.1667
Dmel_CG10863	01100	Metabolic pathways	9.235e-18	7.84975e-16	7.84975e-16	gene10383	rna20805	Gene	protein_coding	38463	CG10863	FBgn0027552	NP_647840.1	CG10863	2.31715	3.23687	4.08242	0.0364524	0.203292	0.514364	2.68697	3.89932	0.482782	0.17746	3.14191	2.18048	2.73852	3.91397	3.71498	4.06899	8.22378	7.15611	11.2092	10.3969	12.4763	11.1667
Dmel_CG2096	03015	mRNA surveillance pathway	0.000828958	0.0704614	0.00503296	gene1176	rna2646,rna2647,rna2648	Gene	protein_coding	44289	flw	FBgn0000711	NP_001259407.1,NP_524738.1,NP_727418.1	flapwing	-2.38269	3.22861	-5.36258	0.021159	0.171905	0.404572	3.91509	2.6625	0.383902	0.127664	3.50197	3.98243	4.26086	2.60167	2.8092	2.57662	10.8362	23.8075	27.1566	3.41379	6.24719	2.89741
Dmel_CG13645	00760	Nicotinate and nicotinamide metabolism	1	1	1	gene16422	rna32414,rna32413,rna32412	Gene	protein_coding	42987	Nmnat	FBgn0039254	NP_001262942.1,NP_651315.2,NP_733064.2	Nicotinamide mononucleotide adenylyltransferase	2.26968	3.22827	4.20865	0.0172126	0.160399	0.486647	2.69072	3.87321	0.399187	0.278343	3.11139	2.64356	2.3172	3.66537	3.76481	4.18944	8.04709	10.6736	7.9883	8.48677	12.8839	12.3564
Dmel_CG13645	01100	Metabolic pathways	9.235e-18	7.84975e-16	7.84975e-16	gene16422	rna32414,rna32413,rna32412	Gene	protein_coding	42987	Nmnat	FBgn0039254	NP_001262942.1,NP_651315.2,NP_733064.2	Nicotinamide mononucleotide adenylyltransferase	2.26968	3.22827	4.20865	0.0172126	0.160399	0.486647	2.69072	3.87321	0.399187	0.278343	3.11139	2.64356	2.3172	3.66537	3.76481	4.18944	8.04709	10.6736	7.9883	8.48677	12.8839	12.3564
Dmel_CG3929	04330	Notch signaling pathway	1	1	1	gene725	rna1635	Gene	protein_coding	31589	dx	FBgn0000524	NP_511064.2	deltex	-3.41997	3.20935	-7.84211	0.00254055	0.0960501	0.391811	4.21666	2.44268	0.327159	0.215599	3.88059	4.53412	4.23527	2.39587	2.67783	2.25433	14.7573	31.9541	26.7681	2.90789	5.65267	2.13615
Dmel_CG6218	00520	Amino sugar and nucleotide sugar metabolism	1	1	1	gene14980	rna29551,rna29552	Gene	protein_coding	41863	CG6218	FBgn0038321	NP_001262598.1,NP_650448.1	CG6218	2.66754	3.18597	22.5655	2.97146e-05	0.0732986	0.10865	2.55589	3.9714	0.069481	0.0835292	2.63561	2.52385	2.5082	3.88319	3.98171	4.04929	5.35826	9.73208	9.32454	10.1743	14.8649	10.9878
Dmel_CG6218	01100	Metabolic pathways	9.235e-18	7.84975e-16	7.84975e-16	gene14980	rna29551,rna29552	Gene	protein_coding	41863	CG6218	FBgn0038321	NP_001262598.1,NP_650448.1	CG6218	2.66754	3.18597	22.5655	2.97146e-05	0.0732986	0.10865	2.55589	3.9714	0.069481	0.0835292	2.63561	2.52385	2.5082	3.88319	3.98171	4.04929	5.35826	9.73208	9.32454	10.1743	14.8649	10.9878
Dmel_CG4594	00071	Fatty acid degradation	1	1	1	gene4259	rna9142,rna9143	Gene	protein_coding	34316	CG4594	FBgn0032161	NP_001260305.1,NP_609323.1	CG4594	2.19282	3.18165	6.79319	0.00311338	0.097782	0.288826	2.66528	3.79806	0.175333	0.229518	2.81523	2.4725	2.7081	3.91143	3.53392	3.94885	6.30883	9.34931	10.9341	10.38	10.8053	10.125
Dmel_CG10523	04120	Ubiquitin mediated proteolysis	0.000488154	0.0414931	0.00389969	gene12911	rna25565,rna25566	Gene	protein_coding	40336	park	FBgn0041100	NP_730600.1,NP_730601.1	parkin	2.28057	3.16773	4.2765	0.0135307	0.144969	0.481723	2.62837	3.81777	0.365584	0.313697	3.03879	2.33761	2.50873	3.66222	3.61224	4.17884	7.57044	8.3084	9.32493	8.47129	11.5284	12.2415
Dmel_CG10523	04141	Protein processing in endoplasmic reticulum	5.5386e-05	0.00470781	0.000588476	gene12911	rna25565,rna25566	Gene	protein_coding	40336	park	FBgn0041100	NP_730600.1,NP_730601.1	parkin	2.28057	3.16773	4.2765	0.0135307	0.144969	0.481723	2.62837	3.81777	0.365584	0.313697	3.03879	2.33761	2.50873	3.66222	3.61224	4.17884	7.57044	8.3084	9.32493	8.47129	11.5284	12.2415
Dmel_CG6330	00240	Pyrimidine metabolism	0.189614	1	0.393102	gene16742	rna32990,rna32991	Gene	protein_coding	43240	CG6330	FBgn0039464	NP_651515.1,NP_733175.1	CG6330	4.38147	3.11047	4.63365	0.0414789	0.21314	0.79672	2.22226	4.35368	0.791616	0.0900389	3.13067	1.85612	1.68	4.45554	4.2847	4.3208	8.16097	5.10763	4.29477	16.3881	18.4562	13.9011
Dmel_CG6330	00983	Drug metabolism - other enzymes	0.410479	1	0.712055	gene16742	rna32990,rna32991	Gene	protein_coding	43240	CG6330	FBgn0039464	NP_651515.1,NP_733175.1	CG6330	4.38147	3.11047	4.63365	0.0414789	0.21314	0.79672	2.22226	4.35368	0.791616	0.0900389	3.13067	1.85612	1.68	4.45554	4.2847	4.3208	8.16097	5.10763	4.29477	16.3881	18.4562	13.9011
Dmel_CG6330	01100	Metabolic pathways	9.235e-18	7.84975e-16	7.84975e-16	gene16742	rna32990,rna32991	Gene	protein_coding	43240	CG6330	FBgn0039464	NP_651515.1,NP_733175.1	CG6330	4.38147	3.11047	4.63365	0.0414789	0.21314	0.79672	2.22226	4.35368	0.791616	0.0900389	3.13067	1.85612	1.68	4.45554	4.2847	4.3208	8.16097	5.10763	4.29477	16.3881	18.4562	13.9011
Dmel_CG7962	00564	Glycerophospholipid metabolism	0.0240826	1	0.0731079	gene10955	rna21921,rna21922	Gene	protein_coding	43950	CdsA	FBgn0010350	NP_001286976.1,NP_524661.1	CDP diglyceride synthetase	-2.64519	3.07563	-6.70815	0.00292585	0.0969848	0.362352	3.85634	2.45297	0.230202	0.279832	3.81373	3.65042	4.10487	2.14888	2.69965	2.51038	13.9332	20.0906	24.9508	2.3585	5.75021	2.70643
Dmel_CG7962	01100	Metabolic pathways	9.235e-18	7.84975e-16	7.84975e-16	gene10955	rna21921,rna21922	Gene	protein_coding	43950	CdsA	FBgn0010350	NP_001286976.1,NP_524661.1	CDP diglyceride synthetase	-2.64519	3.07563	-6.70815	0.00292585	0.0969848	0.362352	3.85634	2.45297	0.230202	0.279832	3.81373	3.65042	4.10487	2.14888	2.69965	2.51038	13.9332	20.0906	24.9508	2.3585	5.75021	2.70643
Dmel_CG7962	04070	Phosphatidylinositol signaling system	0.00323479	0.274957	0.0147103	gene10955	rna21921,rna21922	Gene	protein_coding	43950	CdsA	FBgn0010350	NP_001286976.1,NP_524661.1	CDP diglyceride synthetase	-2.64519	3.07563	-6.70815	0.00292585	0.0969848	0.362352	3.85634	2.45297	0.230202	0.279832	3.81373	3.65042	4.10487	2.14888	2.69965	2.51038	13.9332	20.0906	24.9508	2.3585	5.75021	2.70643
Dmel_CG3632	00562	Inositol phosphate metabolism	0.069178	1	0.172945	gene1904	rna4301,rna4300,rna4299,rna4298,rna4297,rna4296	Gene	protein_coding	32589	CG3632	FBgn0030735	NP_001096996.1,NP_001096997.1,NP_001096998.1,NP_001096999.1,NP_727950.3,NP_727952.3	CG3632	-2.29643	3.07095	-12.2964	0.000696865	0.0743683	0.168944	3.72865	2.52926	0.14397	0.088401	3.5627	3.82018	3.80307	2.45217	2.62575	2.50986	11.4913	21.851	21.0408	3.03248	5.44959	2.70623
Dmel_CG3632	01100	Metabolic pathways	9.235e-18	7.84975e-16	7.84975e-16	gene1904	rna4301,rna4300,rna4299,rna4298,rna4297,rna4296	Gene	protein_coding	32589	CG3632	FBgn0030735	NP_001096996.1,NP_001096997.1,NP_001096998.1,NP_001096999.1,NP_727950.3,NP_727952.3	CG3632	-2.29643	3.07095	-12.2964	0.000696865	0.0743683	0.168944	3.72865	2.52926	0.14397	0.088401	3.5627	3.82018	3.80307	2.45217	2.62575	2.50986	11.4913	21.851	21.0408	3.03248	5.44959	2.70623
Dmel_CG3632	04070	Phosphatidylinositol signaling system	0.00323479	0.274957	0.0147103	gene1904	rna4301,rna4300,rna4299,rna4298,rna4297,rna4296	Gene	protein_coding	32589	CG3632	FBgn0030735	NP_001096996.1,NP_001096997.1,NP_001096998.1,NP_001096999.1,NP_727950.3,NP_727952.3	CG3632	-2.29643	3.07095	-12.2964	0.000696865	0.0743683	0.168944	3.72865	2.52926	0.14397	0.088401	3.5627	3.82018	3.80307	2.45217	2.62575	2.50986	11.4913	21.851	21.0408	3.03248	5.44959	2.70623
Dmel_CG10986	04142	Lysosome	0.0279061	1	0.0811102	gene1573	rna3564,rna3562,rna3563	Gene	protein_coding	44819	g	FBgn0001087	NP_001259528.1,NP_001259529.1,NP_524785.2	garnet	-2.25224	3.06649	-8.08113	0.00146823	0.0880711	0.251062	3.7076	2.53624	0.160229	0.193284	3.53282	3.84755	3.74244	2.65855	2.63676	2.31341	11.2404	22.206	20.4787	3.62826	5.48949	2.25306
Dmel_CG32717	04391	Hippo signaling pathway - fly	3.35815e-06	0.000285442	4.07775e-05	gene938	rna2094,rna2090,rna2095,rna2088,rna2089,rna2096,rna2084,rna2085,rna2086,rna2087,rna2093,rna2092,rna2091,rna2083	Gene	protein_coding	44861	sdt	FBgn0261873	NP_001033835.2,NP_001033836.1,NP_001036263.1,NP_001245574.1,NP_001245575.1,NP_001245576.1,NP_001259326.1,NP_001259327.1,NP_001285010.1,NP_001285011.1,NP_572463.1,NP_572464.4,NP_996375.1,NP_996376.1	stardust	-2.01241	3.01872	-3.95313	0.0421597	0.214597	0.442057	3.56504	2.55612	0.419936	0.13809	3.09104	3.89057	3.71352	2.62209	2.64885	2.39742	7.94849	22.6983	20.1758	3.48966	5.53567	2.43461
Dmel_CG11628	04144	Endocytosis	5.23001e-10	4.44551e-08	1.48184e-08	gene6086	rna12454,rna12453,rna12452,rna12451	Gene	protein_coding	35425	step	FBgn0086779	NP_001036375.2,NP_001163041.1,NP_001260678.1,NP_610120.1	steppke	-2.48818	2.95085	-15.9508	0.000132381	0.0732986	0.142802	3.68077	2.36568	0.112573	0.0878626	3.71547	3.55494	3.77191	2.42756	2.40436	2.26511	12.853	19.0665	20.7363	2.98314	4.51085	2.16262
Dmel_CG3639	04146	Peroxisome	0.0122597	1	0.0453076	gene2817	rna6272,rna6271	Gene	protein_coding	33256	Pex12	FBgn0031282	NP_001259844.1,NP_608546.1	Peroxin 12	2.78538	2.7758	8.8302	0.00315142	0.097782	0.289886	2.13354	3.61141	0.131898	0.258141	2.23595	1.9847	2.17996	3.55022	3.38936	3.89465	3.82137	5.92038	7.10786	7.70192	9.66238	9.63894
Dmel_CG1708	04341	Hedgehog signaling pathway - fly	0.000631776	0.0537009	0.00447508	gene6469	rna13267,rna13266	Gene	protein_coding	35653	cos	FBgn0000352	NP_001260765.1,NP_477092.1	costa	-2.30665	2.77425	-5.45713	0.00552833	0.110998	0.382712	3.44191	2.23611	0.277936	0.263096	3.13428	3.67493	3.51651	2.14521	2.5326	2.03051	8.17598	20.3434	18.1084	2.35335	5.07093	1.73747
Dmel_CG10399	00072	Synthesis and degradation of ketone bodies	1	1	1	gene3808	rna8206,rna8207	Gene	protein_coding	33978	CG10399	FBgn0031877	NP_001285696.1,NP_609089.1	CG10399	2.79497	2.70366	4.94589	0.00818467	0.124211	0.519287	2.06206	3.54489	0.392102	0.340464	2.51246	1.87688	1.79685	3.6938	3.15535	3.78554	4.83733	5.22388	4.91431	8.73885	8.11762	8.69929
Dmel_CG10399	00280	Valine, leucine and isoleucine degradation	1	1	1	gene3808	rna8206,rna8207	Gene	protein_coding	33978	CG10399	FBgn0031877	NP_001285696.1,NP_609089.1	CG10399	2.79497	2.70366	4.94589	0.00818467	0.124211	0.519287	2.06206	3.54489	0.392102	0.340464	2.51246	1.87688	1.79685	3.6938	3.15535	3.78554	4.83733	5.22388	4.91431	8.73885	8.11762	8.69929
Dmel_CG10399	00650	Butanoate metabolism	1	1	1	gene3808	rna8206,rna8207	Gene	protein_coding	33978	CG10399	FBgn0031877	NP_001285696.1,NP_609089.1	CG10399	2.79497	2.70366	4.94589	0.00818467	0.124211	0.519287	2.06206	3.54489	0.392102	0.340464	2.51246	1.87688	1.79685	3.6938	3.15535	3.78554	4.83733	5.22388	4.91431	8.73885	8.11762	8.69929
Dmel_CG10399	01100	Metabolic pathways	9.235e-18	7.84975e-16	7.84975e-16	gene3808	rna8206,rna8207	Gene	protein_coding	33978	CG10399	FBgn0031877	NP_001285696.1,NP_609089.1	CG10399	2.79497	2.70366	4.94589	0.00818467	0.124211	0.519287	2.06206	3.54489	0.392102	0.340464	2.51246	1.87688	1.79685	3.6938	3.15535	3.78554	4.83733	5.22388	4.91431	8.73885	8.11762	8.69929
Dmel_CG10399	04146	Peroxisome	0.0122597	1	0.0453076	gene3808	rna8206,rna8207	Gene	protein_coding	33978	CG10399	FBgn0031877	NP_001285696.1,NP_609089.1	CG10399	2.79497	2.70366	4.94589	0.00818467	0.124211	0.519287	2.06206	3.54489	0.392102	0.340464	2.51246	1.87688	1.79685	3.6938	3.15535	3.78554	4.83733	5.22388	4.91431	8.73885	8.11762	8.69929
Dmel_CG1365	04624	Toll and Imd signaling pathway	0.1368	1	0.298155	gene17195	rna33830	Gene	protein_coding	43596	CecA1	FBgn0000276	NP_524588.1	Cecropin A1	3.13397	2.68387	2.92038	0.0498057	0.226934	0.977408	1.98352	3.63151	0.55706	0.803126	2.62035	1.58667	1.74354	4.50288	2.92097	3.47068	5.28339	3.72385	4.60248	17.006	6.78948	6.63403
Dmel_CG10581	00230	Purine metabolism	0.0118751	1	0.0453076	gene12896	rna25537	Gene	protein_coding	40326	CG10581	FBgn0037046	NP_649279.2	CG10581	3.97066	2.67701	8.99593	0.00129602	0.0874234	0.38303	1.86115	3.85052	0.224117	0.310617	2.11884	1.7117	1.7529	3.98243	3.49572	4.07342	3.46828	4.33686	4.65954	11.0523	10.5047	11.198
Dmel_CG10581	00730	Thiamine metabolism	1	1	1	gene12896	rna25537	Gene	protein_coding	40326	CG10581	FBgn0037046	NP_649279.2	CG10581	3.97066	2.67701	8.99593	0.00129602	0.0874234	0.38303	1.86115	3.85052	0.224117	0.310617	2.11884	1.7117	1.7529	3.98243	3.49572	4.07342	3.46828	4.33686	4.65954	11.0523	10.5047	11.198
Dmel_CG10581	01100	Metabolic pathways	9.235e-18	7.84975e-16	7.84975e-16	gene12896	rna25537	Gene	protein_coding	40326	CG10581	FBgn0037046	NP_649279.2	CG10581	3.97066	2.67701	8.99593	0.00129602	0.0874234	0.38303	1.86115	3.85052	0.224117	0.310617	2.11884	1.7117	1.7529	3.98243	3.49572	4.07342	3.46828	4.33686	4.65954	11.0523	10.5047	11.198
Dmel_CG1689	04013	MAPK signaling pathway - fly	1.99884e-11	1.69901e-09	8.49507e-10	gene1077	rna2416,rna2415	Gene	protein_coding	31883	lz	FBgn0002576	NP_001096919.1,NP_511099.2	lozenge	-2.07723	2.67246	-7.25435	0.00229411	0.0951952	0.251811	3.25132	2.19666	0.196646	0.157287	3.24227	3.45233	3.05935	2.22043	2.34071	2.02884	8.92744	18.117	13.8655	2.50888	4.27995	1.7368
Dmel_CG11561	04341	Hedgehog signaling pathway - fly	0.000631776	0.0537009	0.00447508	gene2732	rna6120	Gene	protein_coding	33196	smo	FBgn0003444	NP_523443.1	smoothened	-2.65474	2.65671	-4.1967	0.0219497	0.174094	0.581342	3.45276	2.04419	0.504579	0.288718	2.89237	3.87105	3.59487	1.83133	2.37283	1.92842	6.77237	22.5101	18.8437	1.80128	4.37522	1.57844
Dmel_CG17026	00562	Inositol phosphate metabolism	0.069178	1	0.172945	gene12073	rna24067	Gene	protein_coding	39739	CG17026	FBgn0036550	NP_648820.1	CG17026	2.28803	2.61178	3.81039	0.0348144	0.200445	0.542792	2.0821	3.2762	0.490974	0.231447	2.51955	1.55107	2.17568	3.13714	3.14809	3.54338	4.85583	3.57232	7.08782	5.35889	8.05341	7.04769
Dmel_CG17026	01100	Metabolic pathways	9.235e-18	7.84975e-16	7.84975e-16	gene12073	rna24067	Gene	protein_coding	39739	CG17026	FBgn0036550	NP_648820.1	CG17026	2.28803	2.61178	3.81039	0.0348144	0.200445	0.542792	2.0821	3.2762	0.490974	0.231447	2.51955	1.55107	2.17568	3.13714	3.14809	3.54338	4.85583	3.57232	7.08782	5.35889	8.05341	7.04769
Dmel_CG17026	04070	Phosphatidylinositol signaling system	0.00323479	0.274957	0.0147103	gene12073	rna24067	Gene	protein_coding	39739	CG17026	FBgn0036550	NP_648820.1	CG17026	2.28803	2.61178	3.81039	0.0348144	0.200445	0.542792	2.0821	3.2762	0.490974	0.231447	2.51955	1.55107	2.17568	3.13714	3.14809	3.54338	4.85583	3.57232	7.08782	5.35889	8.05341	7.04769
Dmel_CG10184	00260	Glycine, serine and threonine metabolism	1	1	1	gene16157	rna31874	Gene	protein_coding	42783	CG10184	FBgn0039094	NP_651161.1	CG10184	6.0653	2.57957	8.42699	0.0044262	0.10625	0.534513	1.58847	4.18905	0.485184	0.224277	2.14617	1.35571	1.26352	4.25589	3.93895	4.3723	3.54631	2.77875	2.48207	13.7512	14.4575	14.5203
Dmel_CG10184	01100	Metabolic pathways	9.235e-18	7.84975e-16	7.84975e-16	gene16157	rna31874	Gene	protein_coding	42783	CG10184	FBgn0039094	NP_651161.1	CG10184	6.0653	2.57957	8.42699	0.0044262	0.10625	0.534513	1.58847	4.18905	0.485184	0.224277	2.14617	1.35571	1.26352	4.25589	3.93895	4.3723	3.54631	2.77875	2.48207	13.7512	14.4575	14.5203
Dmel_CG10184	01230	Biosynthesis of amino acids	0.463662	1	0.788226	gene16157	rna31874	Gene	protein_coding	42783	CG10184	FBgn0039094	NP_651161.1	CG10184	6.0653	2.57957	8.42699	0.0044262	0.10625	0.534513	1.58847	4.18905	0.485184	0.224277	2.14617	1.35571	1.26352	4.25589	3.93895	4.3723	3.54631	2.77875	2.48207	13.7512	14.4575	14.5203
Dmel_CG30503	00564	Glycerophospholipid metabolism	0.0240826	1	0.0731079	gene6489	rna13300,rna13301	Gene	protein_coding	246656	CG30503	FBgn0050503	NP_001137612.1,NP_724557.1	CG30503	2.89019	2.45457	4.96478	0.0102705	0.132294	0.534173	1.80561	3.33677	0.305149	0.438434	2.10959	1.80792	1.49931	3.46391	2.84882	3.69758	3.43805	4.85232	3.38432	7.21105	6.40035	7.99005
Dmel_CG30503	00565	Ether lipid metabolism	0.217401	1	0.439978	gene6489	rna13300,rna13301	Gene	protein_coding	246656	CG30503	FBgn0050503	NP_001137612.1,NP_724557.1	CG30503	2.89019	2.45457	4.96478	0.0102705	0.132294	0.534173	1.80561	3.33677	0.305149	0.438434	2.10959	1.80792	1.49931	3.46391	2.84882	3.69758	3.43805	4.85232	3.38432	7.21105	6.40035	7.99005
Dmel_CG30503	00590	Arachidonic acid metabolism	0.156056	1	0.331619	gene6489	rna13300,rna13301	Gene	protein_coding	246656	CG30503	FBgn0050503	NP_001137612.1,NP_724557.1	CG30503	2.89019	2.45457	4.96478	0.0102705	0.132294	0.534173	1.80561	3.33677	0.305149	0.438434	2.10959	1.80792	1.49931	3.46391	2.84882	3.69758	3.43805	4.85232	3.38432	7.21105	6.40035	7.99005
Dmel_CG30503	00592	alpha-Linolenic acid metabolism	1	1	1	gene6489	rna13300,rna13301	Gene	protein_coding	246656	CG30503	FBgn0050503	NP_001137612.1,NP_724557.1	CG30503	2.89019	2.45457	4.96478	0.0102705	0.132294	0.534173	1.80561	3.33677	0.305149	0.438434	2.10959	1.80792	1.49931	3.46391	2.84882	3.69758	3.43805	4.85232	3.38432	7.21105	6.40035	7.99005
Dmel_CG30503	01100	Metabolic pathways	9.235e-18	7.84975e-16	7.84975e-16	gene6489	rna13300,rna13301	Gene	protein_coding	246656	CG30503	FBgn0050503	NP_001137612.1,NP_724557.1	CG30503	2.89019	2.45457	4.96478	0.0102705	0.132294	0.534173	1.80561	3.33677	0.305149	0.438434	2.10959	1.80792	1.49931	3.46391	2.84882	3.69758	3.43805	4.85232	3.38432	7.21105	6.40035	7.99005
Dmel_CG42456	00510	N-Glycan biosynthesis	1	1	1	gene10311	rna20657	Gene	protein_coding	8674033	CG42456	FBgn0259933	NP_001163338.1	CG42456	-2.17754	2.36281	-6.46387	0.00295151	0.0969848	0.300837	2.98993	1.86723	0.211601	0.213841	2.75892	3.17437	3.0365	1.69055	1.80618	2.10496	5.95458	15.5303	13.6612	1.60221	2.69772	1.85826
Dmel_CG42456	00563	Glycosylphosphatidylinositol (GPI)-anchor biosynthesis	1	1	1	gene10311	rna20657	Gene	protein_coding	8674033	CG42456	FBgn0259933	NP_001163338.1	CG42456	-2.17754	2.36281	-6.46387	0.00295151	0.0969848	0.300837	2.98993	1.86723	0.211601	0.213841	2.75892	3.17437	3.0365	1.69055	1.80618	2.10496	5.95458	15.5303	13.6612	1.60221	2.69772	1.85826
Dmel_CG42456	01100	Metabolic pathways	9.235e-18	7.84975e-16	7.84975e-16	gene10311	rna20657	Gene	protein_coding	8674033	CG42456	FBgn0259933	NP_001163338.1	CG42456	-2.17754	2.36281	-6.46387	0.00295151	0.0969848	0.300837	2.98993	1.86723	0.211601	0.213841	2.75892	3.17437	3.0365	1.69055	1.80618	2.10496	5.95458	15.5303	13.6612	1.60221	2.69772	1.85826
Dmel_CG10260	00562	Inositol phosphate metabolism	0.069178	1	0.172945	gene326	rna807,rna808	Gene	protein_coding	31247	PI4KIIIalpha	FBgn0267350	NP_001259191.1,NP_570014.3	Phosphatidylinositol 4-kinase III alpha	-2.35523	2.10963	-8.81469	0.00209596	0.0919669	0.242844	2.8162	1.58033	0.207473	0.126206	2.68698	3.05552	2.70611	1.51816	1.72556	1.49728	5.60702	14.3831	10.9168	1.35048	2.49613	1.02707
Dmel_CG10260	01100	Metabolic pathways	9.235e-18	7.84975e-16	7.84975e-16	gene326	rna807,rna808	Gene	protein_coding	31247	PI4KIIIalpha	FBgn0267350	NP_001259191.1,NP_570014.3	Phosphatidylinositol 4-kinase III alpha	-2.35523	2.10963	-8.81469	0.00209596	0.0919669	0.242844	2.8162	1.58033	0.207473	0.126206	2.68698	3.05552	2.70611	1.51816	1.72556	1.49728	5.60702	14.3831	10.9168	1.35048	2.49613	1.02707
Dmel_CG10260	04070	Phosphatidylinositol signaling system	0.00323479	0.274957	0.0147103	gene326	rna807,rna808	Gene	protein_coding	31247	PI4KIIIalpha	FBgn0267350	NP_001259191.1,NP_570014.3	Phosphatidylinositol 4-kinase III alpha	-2.35523	2.10963	-8.81469	0.00209596	0.0919669	0.242844	2.8162	1.58033	0.207473	0.126206	2.68698	3.05552	2.70611	1.51816	1.72556	1.49728	5.60702	14.3831	10.9168	1.35048	2.49613	1.02707
Dmel_CG3307	00310	Lysine degradation	1	1	1	gene14844	rna29271,rna29270,rna29269	Gene	protein_coding	41743	PR-Set7	FBgn0011474	NP_001247100.1,NP_650354.1,NP_731900.1	PR/SET domain containing protein 7	-3.02747	2.09749	-3.17678	0.042723	0.215965	0.871329	3.0436	1.44548	0.737271	0.464376	2.21304	3.62073	3.29703	1.28592	1.9686	1.08193	3.75612	19.7754	15.9241	1.06028	3.13802	0.663035
Dmel_CG10924	00010	Glycolysis / Gluconeogenesis	0.404881	1	0.712055	gene8454	rna17183,rna17184	Gene	protein_coding	37130	CG10924	FBgn0034356	NP_001097367.1,NP_611341.1	CG10924	3.25676	2.03381	8.70424	0.0010232	0.0821414	0.338965	1.35323	3.05667	0.2248	0.253697	1.14028	1.58825	1.33117	3.00515	2.83268	3.33217	1.31392	3.73026	2.74456	4.81124	6.34554	5.83115
Dmel_CG10924	00020	Citrate cycle (TCA cycle)	1	1	1	gene8454	rna17183,rna17184	Gene	protein_coding	37130	CG10924	FBgn0034356	NP_001097367.1,NP_611341.1	CG10924	3.25676	2.03381	8.70424	0.0010232	0.0821414	0.338965	1.35323	3.05667	0.2248	0.253697	1.14028	1.58825	1.33117	3.00515	2.83268	3.33217	1.31392	3.73026	2.74456	4.81124	6.34554	5.83115
Dmel_CG10924	00620	Pyruvate metabolism	0.358149	1	0.661798	gene8454	rna17183,rna17184	Gene	protein_coding	37130	CG10924	FBgn0034356	NP_001097367.1,NP_611341.1	CG10924	3.25676	2.03381	8.70424	0.0010232	0.0821414	0.338965	1.35323	3.05667	0.2248	0.253697	1.14028	1.58825	1.33117	3.00515	2.83268	3.33217	1.31392	3.73026	2.74456	4.81124	6.34554	5.83115
Dmel_CG10924	01100	Metabolic pathways	9.235e-18	7.84975e-16	7.84975e-16	gene8454	rna17183,rna17184	Gene	protein_coding	37130	CG10924	FBgn0034356	NP_001097367.1,NP_611341.1	CG10924	3.25676	2.03381	8.70424	0.0010232	0.0821414	0.338965	1.35323	3.05667	0.2248	0.253697	1.14028	1.58825	1.33117	3.00515	2.83268	3.33217	1.31392	3.73026	2.74456	4.81124	6.34554	5.83115
Dmel_CG10924	04068	FoxO signaling pathway	0.000504666	0.0428966	0.00389969	gene8454	rna17183,rna17184	Gene	protein_coding	37130	CG10924	FBgn0034356	NP_001097367.1,NP_611341.1	CG10924	3.25676	2.03381	8.70424	0.0010232	0.0821414	0.338965	1.35323	3.05667	0.2248	0.253697	1.14028	1.58825	1.33117	3.00515	2.83268	3.33217	1.31392	3.73026	2.74456	4.81124	6.34554	5.83115
Dmel_CG18085	04013	MAPK signaling pathway - fly	1.99884e-11	1.69901e-09	8.49507e-10	gene1245	rna2807	Gene	protein_coding	32039	sev	FBgn0003366	NP_511114.2	sevenless	-3.76959	2.01041	-5.91009	0.0114852	0.137513	0.561049	3.18385	1.26945	0.509103	0.235775	2.7669	3.75122	3.03344	1.10748	1.53994	1.16092	5.99955	21.1363	13.6124	0.885131	2.07019	0.72803
Dmel_CG31381	01100	Metabolic pathways	9.235e-18	7.84975e-16	7.84975e-16	gene16405	rna32384,rna32383	Gene	protein_coding	192528	CG31381	FBgn0043799	NP_001189283.1,NP_733057.1	CG31381	2.02858	1.95982	4.59849	0.0115273	0.137513	0.384366	1.51492	2.53539	0.303383	0.236001	1.16894	1.64032	1.7355	2.2855	2.56618	2.75448	1.36284	4.01986	4.57803	2.65088	5.19527	3.3883
Dmel_CG9542	00380	Tryptophan metabolism	1	1	1	gene3724	rna8019,rna8018	Gene	protein_coding	33907	KFase	FBgn0031821	NP_001285676.1,NP_609036.1	Kynurenine formamidase	2.25818	1.95845	4.14746	0.0282082	0.187565	0.490767	1.45712	2.63228	0.444022	0.209038	1.94462	1.07585	1.35088	2.6794	2.4037	2.81373	2.97718	1.81841	2.81512	3.65939	4.50813	3.57665
Dmel_CG9542	00630	Glyoxylate and dicarboxylate metabolism	0.260482	1	0.514907	gene3724	rna8019,rna8018	Gene	protein_coding	33907	KFase	FBgn0031821	NP_001285676.1,NP_609036.1	Kynurenine formamidase	2.25818	1.95845	4.14746	0.0282082	0.187565	0.490767	1.45712	2.63228	0.444022	0.209038	1.94462	1.07585	1.35088	2.6794	2.4037	2.81373	2.97718	1.81841	2.81512	3.65939	4.50813	3.57665
Dmel_CG9542	01100	Metabolic pathways	9.235e-18	7.84975e-16	7.84975e-16	gene3724	rna8019,rna8018	Gene	protein_coding	33907	KFase	FBgn0031821	NP_001285676.1,NP_609036.1	Kynurenine formamidase	2.25818	1.95845	4.14746	0.0282082	0.187565	0.490767	1.45712	2.63228	0.444022	0.209038	1.94462	1.07585	1.35088	2.6794	2.4037	2.81373	2.97718	1.81841	2.81512	3.65939	4.50813	3.57665
Dmel_CG10575	00770	Pantothenate and CoA biosynthesis	0.0984734	1	0.226223	gene10626	rna21264	Gene	protein_coding	38647	Ppat-Dpck	FBgn0035632	NP_647985.1	Bifunctional Phosphopantetheine adenylyltransferase - Dephospho-CoA kinase	2.16485	1.90098	3.57545	0.0244528	0.180192	0.539783	1.42381	2.53807	0.346928	0.41353	1.8243	1.21553	1.2316	2.57523	2.10722	2.93177	2.67096	2.25076	2.35378	3.34761	3.51875	3.98093
Dmel_CG10575	01100	Metabolic pathways	9.235e-18	7.84975e-16	7.84975e-16	gene10626	rna21264	Gene	protein_coding	38647	Ppat-Dpck	FBgn0035632	NP_647985.1	Bifunctional Phosphopantetheine adenylyltransferase - Dephospho-CoA kinase	2.16485	1.90098	3.57545	0.0244528	0.180192	0.539783	1.42381	2.53807	0.346928	0.41353	1.8243	1.21553	1.2316	2.57523	2.10722	2.93177	2.67096	2.25076	2.35378	3.34761	3.51875	3.98093
Dmel_CG9224	04350	TGF-beta signaling pathway	0.00758955	0.645112	0.0307196	gene1791	rna3999,rna3998,rna3997	Gene	protein_coding	32498	sog	FBgn0003463	NP_001259576.1,NP_001259578.1,NP_476736.1	short gastrulation	-2.77008	1.83729	-3.83393	0.0299164	0.190015	0.664067	2.71381	1.24388	0.584221	0.315707	2.04071	3.01139	3.08932	1.42753	1.42477	0.879336	3.20546	14.0693	14.1149	1.22354	1.8297	0.521085
Dmel_CG2272	04013	MAPK signaling pathway - fly	1.99884e-11	1.69901e-09	8.49507e-10	gene937	rna2080,rna2079,rna2081,rna2082	Gene	protein_coding	44111	slpr	FBgn0030018	NP_001188558.1,NP_001188559.1,NP_001188560.1,NP_572458.3	slipper	-2.34424	1.81929	-3.74922	0.0342548	0.198957	0.567824	2.53485	1.30573	0.507806	0.254082	1.98192	2.98034	2.64228	1.49498	1.40525	1.01695	3.08353	13.7791	10.3885	1.31674	1.79128	0.615467
Dmel_CG10255	00230	Purine metabolism	0.0118751	1	0.0453076	gene7805	rna15957,rna15956	Gene	protein_coding	36670	Lap1	FBgn0033984	NP_001188938.1,NP_611007.1	Lap1	-2.04454	1.81519	-7.39939	0.00658707	0.114998	0.241518	2.40296	1.37119	0.220192	0.0992303	2.20548	2.6404	2.363	1.28975	1.48171	1.34209	3.73004	10.6553	8.33534	1.06325	1.95969	0.871378
Dmel_CG10255	04213	Longevity regulating pathway - multiple species	0.0179363	1	0.056466	gene7805	rna15957,rna15956	Gene	protein_coding	36670	Lap1	FBgn0033984	NP_001188938.1,NP_611007.1	Lap1	-2.04454	1.81519	-7.39939	0.00658707	0.114998	0.241518	2.40296	1.37119	0.220192	0.0992303	2.20548	2.6404	2.363	1.28975	1.48171	1.34209	3.73004	10.6553	8.33534	1.06325	1.95969	0.871378
Dmel_CG9564	04080	Neuroactive ligand-receptor interaction	1	1	1	gene4139	rna8920,rna8919	Gene	protein_coding	34226	Try29F	FBgn0015316	NP_001285772.1,NP_523518.2	Trypsin 29F	2.15373	1.79961	5.29845	0.0281133	0.187565	0.361822	1.32936	2.4362	0.0745695	0.354055	1.2482	1.39485	1.34504	2.81571	2.11479	2.3781	1.50717	2.93208	2.79963	4.11332	3.54602	2.39951
Dmel_CG17534	00480	Glutathione metabolism	1.3115e-06	0.000111478	1.85796e-05	gene8439	rna17143	Gene	protein_coding	246581	GstE9	FBgn0063491	NP_725784.1	Glutathione S transferase E9	32.1101	1.62122	25.3882	4.68097e-05	0.0732986	0.341451	0.479258	5.48421	0.285157	0.187814	0.473678	0.767164	0.196932	5.44585	5.31854	5.68825	0.39081	1.1066	0.223185	36.4426	38.3009	44.0169
Dmel_CG17534	00980	Metabolism of xenobiotics by cytochrome P450	6.10993e-07	5.19344e-05	1.03869e-05	gene8439	rna17143	Gene	protein_coding	246581	GstE9	FBgn0063491	NP_725784.1	Glutathione S transferase E9	32.1101	1.62122	25.3882	4.68097e-05	0.0732986	0.341451	0.479258	5.48421	0.285157	0.187814	0.473678	0.767164	0.196932	5.44585	5.31854	5.68825	0.39081	1.1066	0.223185	36.4426	38.3009	44.0169
Dmel_CG17534	00982	Drug metabolism - cytochrome P450	5.51872e-07	4.69091e-05	1.03869e-05	gene8439	rna17143	Gene	protein_coding	246581	GstE9	FBgn0063491	NP_725784.1	Glutathione S transferase E9	32.1101	1.62122	25.3882	4.68097e-05	0.0732986	0.341451	0.479258	5.48421	0.285157	0.187814	0.473678	0.767164	0.196932	5.44585	5.31854	5.68825	0.39081	1.1066	0.223185	36.4426	38.3009	44.0169
Dmel_CG42304	03013	RNA transport	0.0146956	1	0.0512144	gene10202	rna20428	Gene	protein_coding	38332	CG42304	FBgn0259200	NP_001286924.1,NP_728769.2	CG42304	2.63992	1.55566	4.81894	0.0181782	0.162709	0.503373	1.00575	2.40624	0.222274	0.45164	0.998419	1.2316	0.787232	1.88737	2.71101	2.62035	1.09357	2.31463	1.1866	1.893	5.79115	3.00142
Dmel_CG33544	00130	Ubiquinone and other terpenoid-quinone biosynthesis	0.0899346	1	0.212346	gene8090	rna16553	Gene	protein_coding	3346188	Vkor	FBgn0053544	NP_001014533.1	Vitamin-K epoxide reductase	2.12486	1.46967	4.79102	0.0403074	0.210657	0.393106	1.02333	2.1107	0.392361	0.0241807	1.45478	0.927346	0.687865	2.13578	2.10877	2.08754	1.89173	1.42795	0.994935	2.33351	3.52396	1.81889
Dmel_CG44243	00785	Lipoic acid metabolism	1	1	1	gene7981	rna16348	Gene	protein_coding	36795	CG44243	FBgn0265178	NP_001188958.1,NP_611097.2	CG44243	20.121	1.45218	18.2688	0.00198074	0.0919669	0.410584	0.441872	4.7725	0.401448	0.0861321	6.863e-05	0.784297	0.541252	4.68195	4.78215	4.8534	0.000116225	1.14055	0.707957	19.5989	26.2895	22.1394
Dmel_CG44243	01100	Metabolic pathways	9.235e-18	7.84975e-16	7.84975e-16	gene7981	rna16348	Gene	protein_coding	36795	CG44243	FBgn0265178	NP_001188958.1,NP_611097.2	CG44243	20.121	1.45218	18.2688	0.00198074	0.0919669	0.410584	0.441872	4.7725	0.401448	0.0861321	6.863e-05	0.784297	0.541252	4.68195	4.78215	4.8534	0.000116225	1.14055	0.707957	19.5989	26.2895	22.1394
Dmel_CG30269	04142	Lysosome	0.0279061	1	0.0811102	gene9278	rna18579	Gene	protein_coding	37600	CG30269	FBgn0050269	NP_001303360.1,NP_611704.2	CG30269	3.79024	1.41495	3.67927	0.0335614	0.19758	0.904936	0.749378	2.67167	0.42797	0.79734	1.22315	0.390774	0.634215	1.93458	2.56243	3.518	1.45461	0.487766	0.887206	1.96576	5.18425	6.88357
Dmel_CG40300	04320	Dorso-ventral axis formation	0.0320188	1	0.0877934	gene13191	rna26102,rna26103,rna26100,rna26101	Gene	protein_coding	3355150	AGO3	FBgn0250816	NP_001036627.2,NP_001036628.2,NP_001036629.2,NP_001163498.1	Argonaute 3	2.20573	1.34351	2.94913	0.0496136	0.226838	0.670271	0.889044	2.0303	0.556461	0.37365	1.52129	0.473678	0.672166	2.01959	1.66212	2.40919	2.01662	0.594216	0.970741	2.11341	2.3207	2.46036
Dmel_CG6829	04214	Apoptosis - fly	0.00360962	0.306818	0.0153409	gene8145	rna16651,rna16650	Gene	protein_coding	36914	Dark	FBgn0263864	NP_725637.1,NP_725638.1	Death-associated APAF1-related killer	-2.08302	1.33131	-4.18278	0.0378019	0.206536	0.43839	1.96202	0.903345	0.417363	0.13414	1.57879	2.40671	1.90057	0.796205	0.860041	1.05379	2.10924	8.82621	5.43486	0.609166	0.856599	0.644505
Dmel_CG6829	04215	Apoptosis - multiple species	1	1	1	gene8145	rna16651,rna16650	Gene	protein_coding	36914	Dark	FBgn0263864	NP_725637.1,NP_725638.1	Death-associated APAF1-related killer	-2.08302	1.33131	-4.18278	0.0378019	0.206536	0.43839	1.96202	0.903345	0.417363	0.13414	1.57879	2.40671	1.90057	0.796205	0.860041	1.05379	2.10924	8.82621	5.43486	0.609166	0.856599	0.644505
Dmel_CG4320	04150	mTOR signaling pathway	0.0150631	1	0.0512144	gene668	rna1531,rna1530	Gene	protein_coding	31543	raptor	FBgn0029840	NP_001284924.1,NP_572294.2	raptor	-2.91672	1.27772	-4.35215	0.0162569	0.156712	0.614613	2.2651	0.720747	0.510454	0.342323	1.7355	2.75397	2.30582	0.717277	1.06479	0.380173	2.46084	11.6607	7.92886	0.548368	1.1919	0.193982
Dmel_CG4320	04213	Longevity regulating pathway - multiple species	0.0179363	1	0.056466	gene668	rna1531,rna1530	Gene	protein_coding	31543	raptor	FBgn0029840	NP_001284924.1,NP_572294.2	raptor	-2.91672	1.27772	-4.35215	0.0162569	0.156712	0.614613	2.2651	0.720747	0.510454	0.342323	1.7355	2.75397	2.30582	0.717277	1.06479	0.380173	2.46084	11.6607	7.92886	0.548368	1.1919	0.193982
Dmel_CG17531	00480	Glutathione metabolism	1.3115e-06	0.000111478	1.85796e-05	gene8437	rna17140	Gene	protein_coding	37112	GstE7	FBgn0063493	NP_611329.1	Glutathione S transferase E7	2.57589	1.27129	5.25846	0.00810028	0.123766	0.449631	0.76039	2.12546	0.36451	0.26325	1.14369	0.418151	0.719323	2.0187	1.93236	2.42532	1.31902	0.522571	1.04367	2.11243	3.03426	2.50381
Dmel_CG17531	00980	Metabolism of xenobiotics by cytochrome P450	6.10993e-07	5.19344e-05	1.03869e-05	gene8437	rna17140	Gene	protein_coding	37112	GstE7	FBgn0063493	NP_611329.1	Glutathione S transferase E7	2.57589	1.27129	5.25846	0.00810028	0.123766	0.449631	0.76039	2.12546	0.36451	0.26325	1.14369	0.418151	0.719323	2.0187	1.93236	2.42532	1.31902	0.522571	1.04367	2.11243	3.03426	2.50381
Dmel_CG17531	00982	Drug metabolism - cytochrome P450	5.51872e-07	4.69091e-05	1.03869e-05	gene8437	rna17140	Gene	protein_coding	37112	GstE7	FBgn0063493	NP_611329.1	Glutathione S transferase E7	2.57589	1.27129	5.25846	0.00810028	0.123766	0.449631	0.76039	2.12546	0.36451	0.26325	1.14369	0.418151	0.719323	2.0187	1.93236	2.42532	1.31902	0.522571	1.04367	2.11243	3.03426	2.50381
Dmel_CG42303	03013	RNA transport	0.0146956	1	0.0512144	gene10203	rna20429	Gene	protein_coding	7354429	Snup	FBgn0259199	NP_001137877.1	Snurportin	-2.59629	1.15693	-7.97412	0.00167612	0.0915722	0.298978	2.03438	0.65793	0.184807	0.235019	1.82131	2.15107	2.13077	0.407587	0.692379	0.873824	2.66431	6.94262	6.78336	0.293605	0.652349	0.518539
Dmel_CG12116	00790	Folate biosynthesis	1	1	1	gene965	rna2149	Gene	protein_coding	31782	CG12116	FBgn0030041	NP_572481.1	CG12116	3.12246	1.06414	3.74927	0.0242187	0.179428	0.758869	0.522908	2.16559	0.436552	0.620729	1.02695	0.276746	0.265028	2.32575	1.48047	2.69054	1.12392	0.309759	0.293454	2.73342	1.95643	3.20702
Dmel_CG12116	01100	Metabolic pathways	9.235e-18	7.84975e-16	7.84975e-16	gene965	rna2149	Gene	protein_coding	31782	CG12116	FBgn0030041	NP_572481.1	CG12116	3.12246	1.06414	3.74927	0.0242187	0.179428	0.758869	0.522908	2.16559	0.436552	0.620729	1.02695	0.276746	0.265028	2.32575	1.48047	2.69054	1.12392	0.309759	0.293454	2.73342	1.95643	3.20702
Dmel_CG31136	04130	SNARE interactions in vesicular transport	1	1	1	gene16244	rna32061,rna32062,rna32063	Gene	protein_coding	42854	Syx1A	FBgn0013343	NP_001189276.1,NP_001303545.1,NP_524475.1	Syntaxin 1A	-3.94273	0.889891	-5.4775	0.0230929	0.176421	0.625845	2.32047	0.341271	0.603417	0.166042	1.66743	2.43657	2.8574	0.275076	0.5302	0.218536	2.32219	9.04725	12.1894	0.194308	0.491143	0.104101
Dmel_CG3812	00561	Glycerolipid metabolism	0.0855069	1	0.20766	gene1459	rna3293,rna3294,rna3295	Gene	protein_coding	32230	CG3812	FBgn0030421	NP_001259494.1,NP_572828.1,NP_727641.1	CG3812	-2.09838	0.71197	-5.68747	0.0104184	0.132862	0.325635	1.425	0.355721	0.28787	0.152213	1.74451	1.18584	1.34464	0.294423	0.529026	0.243714	2.49076	2.1534	2.79943	0.20786	0.48999	0.116733
Dmel_CG3812	00564	Glycerophospholipid metabolism	0.0240826	1	0.0731079	gene1459	rna3293,rna3294,rna3295	Gene	protein_coding	32230	CG3812	FBgn0030421	NP_001259494.1,NP_572828.1,NP_727641.1	CG3812	-2.09838	0.71197	-5.68747	0.0104184	0.132862	0.325635	1.425	0.355721	0.28787	0.152213	1.74451	1.18584	1.34464	0.294423	0.529026	0.243714	2.49076	2.1534	2.79943	0.20786	0.48999	0.116733
Dmel_CG3812	01100	Metabolic pathways	9.235e-18	7.84975e-16	7.84975e-16	gene1459	rna3293,rna3294,rna3295	Gene	protein_coding	32230	CG3812	FBgn0030421	NP_001259494.1,NP_572828.1,NP_727641.1	CG3812	-2.09838	0.71197	-5.68747	0.0104184	0.132862	0.325635	1.425	0.355721	0.28787	0.152213	1.74451	1.18584	1.34464	0.294423	0.529026	0.243714	2.49076	2.1534	2.79943	0.20786	0.48999	0.116733
Dmel_CG31140	00561	Glycerolipid metabolism	0.0855069	1	0.20766	gene16222	rna31995,rna31997,rna31996,rna31999,rna31998,rna32001	Gene	protein_coding	42836	CG31140	FBgn0051140	NP_001097894.1,NP_001097895.1,NP_001247275.1,NP_001262893.1,NP_651199.2,NP_996275.2,NP_996276.1	CG31140	-2.28778	0.60353	-5.57709	0.0150382	0.151267	0.370798	1.44587	0.251924	0.341421	0.144647	1.06159	1.71427	1.56174	0.417401	0.149546	0.188825	1.18753	4.37255	3.67145	0.297891	0.128631	0.0910778
Dmel_CG31140	00564	Glycerophospholipid metabolism	0.0240826	1	0.0731079	gene16222	rna31995,rna31997,rna31996,rna31999,rna31998,rna32001	Gene	protein_coding	42836	CG31140	FBgn0051140	NP_001097894.1,NP_001097895.1,NP_001247275.1,NP_001262893.1,NP_651199.2,NP_996275.2,NP_996276.1	CG31140	-2.28778	0.60353	-5.57709	0.0150382	0.151267	0.370798	1.44587	0.251924	0.341421	0.144647	1.06159	1.71427	1.56174	0.417401	0.149546	0.188825	1.18753	4.37255	3.67145	0.297891	0.128631	0.0910778
Dmel_CG31140	01100	Metabolic pathways	9.235e-18	7.84975e-16	7.84975e-16	gene16222	rna31995,rna31997,rna31996,rna31999,rna31998,rna32001	Gene	protein_coding	42836	CG31140	FBgn0051140	NP_001097894.1,NP_001097895.1,NP_001247275.1,NP_001262893.1,NP_651199.2,NP_996275.2,NP_996276.1	CG31140	-2.28778	0.60353	-5.57709	0.0150382	0.151267	0.370798	1.44587	0.251924	0.341421	0.144647	1.06159	1.71427	1.56174	0.417401	0.149546	0.188825	1.18753	4.37255	3.67145	0.297891	0.128631	0.0910778
Dmel_CG31140	04070	Phosphatidylinositol signaling system	0.00323479	0.274957	0.0147103	gene16222	rna31995,rna31997,rna31996,rna31999,rna31998,rna32001	Gene	protein_coding	42836	CG31140	FBgn0051140	NP_001097894.1,NP_001097895.1,NP_001247275.1,NP_001262893.1,NP_651199.2,NP_996275.2,NP_996276.1	CG31140	-2.28778	0.60353	-5.57709	0.0150382	0.151267	0.370798	1.44587	0.251924	0.341421	0.144647	1.06159	1.71427	1.56174	0.417401	0.149546	0.188825	1.18753	4.37255	3.67145	0.297891	0.128631	0.0910778

## Sheet: DAVID_Chart
Category	Term	Count	%	PValue	Genes	List Total	Pop Hits	Pop Total	Fold Enrichment	Bonferroni	Benjamini	FDR
GOTERM_MF_DIRECT	GO:0005515~protein binding	58	7.69231	9.94732e-06	FBGN0031187, FBGN0000611, FBGN0011225, FBGN0003334, FBGN0261854, FBGN0013343, FBGN0026192, FBGN0010300, FBGN0002525, FBGN0010342, FBGN0004907, FBGN0004419, FBGN0005640, FBGN0015838, FBGN0003371, FBGN0041781, FBGN0003567, FBGN0265297, FBGN0023215, FBGN0015776, FBGN0001224, FBGN0063485, FBGN0004859, FBGN0003366, FBGN0001122, FBGN0000183, FBGN0000524, FBGN0014010, FBGN0039668, FBGN0036804, FBGN02642…	458	647	9284	1.81716	0.00464455	0.00464455	0.0141904
INTERPRO	IPR004046:Glutathione S-transferase, C-terminal	9	1.19363	0.00032717	FBGN0063497, FBGN0063495, FBGN0010226, FBGN0031117, FBGN0063494, FBGN0063493, FBGN0038020, FBGN0063492, FBGN0063491	551	36	10984	4.98367	0.248732	0.248732	0.506837
GOTERM_MF_DIRECT	GO:0004602~glutathione peroxidase activity	8	1.06101	0.000506846	FBGN0063497, FBGN0063495, FBGN0010226, FBGN0063494, FBGN0063493, FBGN0038020, FBGN0063492, FBGN0063491	458	30	9284	5.40553	0.211217	0.111865	0.720663
UP_KEYWORDS	Cytoplasm	51	6.76393	0.000534958	FBGN0267727, FBGN0011225, FBGN0259199, FBGN0261854, FBGN0010300, FBGN0000109, FBGN0002525, FBGN0032698, FBGN0004907, FBGN0264848, FBGN0260049, FBGN0004419, FBGN0061359, FBGN0003371, FBGN0283473, FBGN0086558, FBGN0262716, FBGN0031637, FBGN0260484, FBGN0000183, FBGN0000524, FBGN0036804, FBGN0000352, FBGN0250816, FBGN0015024, FBGN0011655, FBGN0001301, FBGN0000117, FBGN0013726, FBGN0260450, FBGN00867…	667	646	13921	1.64772	0.115801	0.115801	0.683675
INTERPRO	IPR004045:Glutathione S-transferase, N-terminal	9	1.19363	0.00058268	FBGN0063497, FBGN0063495, FBGN0010226, FBGN0031117, FBGN0063494, FBGN0063493, FBGN0038020, FBGN0063492, FBGN0063491	551	39	10984	4.60031	0.399151	0.224855	0.900989
UP_KEYWORDS	Phosphoprotein	66	8.75332	0.000692118	FBGN0002914, FBGN0033988, FBGN0267727, FBGN0011225, FBGN0034013, FBGN0003334, FBGN0013343, FBGN0038582, FBGN0261239, FBGN0000711, FBGN0267821, FBGN0002525, FBGN0004419, FBGN0003371, FBGN0003567, FBGN0034351, FBGN0011474, FBGN0004828, FBGN0001223, FBGN0063485, FBGN0030018, FBGN0050035, FBGN0004859, FBGN0260484, FBGN0003366, FBGN0041171, FBGN0262872, FBGN0004179, FBGN0265630, FBGN0000183, FBGN00005…	667	909	13921	1.51539	0.14721	0.0765339	0.883704
GOTERM_BP_DIRECT	GO:0007411~axon guidance	20	2.65252	0.000718704	FBGN0267698, FBGN0033987, FBGN0266599, FBGN0029840, FBGN0034013, FBGN0029123, FBGN0023097, FBGN0003169, FBGN0003435, FBGN0046704, FBGN0010300, FBGN0004838, FBGN0002543, FBGN0038320, FBGN0041171, FBGN0010909, FBGN0031461, FBGN0259174, FBGN0040324, FBGN0004456	499	185	10996	2.38228	0.629761	0.629761	1.17577
INTERPRO	IPR010987:Glutathione S-transferase, C-terminal-like	10	1.32626	0.000736746	FBGN0063497, FBGN0063495, FBGN0010226, FBGN0030529, FBGN0031117, FBGN0063494, FBGN0063493, FBGN0038020, FBGN0063492, FBGN0063491	551	50	10984	3.98693	0.474893	0.193231	1.13795
GOTERM_CC_DIRECT	GO:0005737~cytoplasm	101	13.3952	0.000774532	FBGN0025682, FBGN0261279, FBGN0000611, FBGN0011225, FBGN0053144, FBGN0010300, FBGN0019890, FBGN0002525, FBGN0004907, FBGN0032698, FBGN0264848, FBGN0036111, FBGN0004419, FBGN0003371, FBGN0041781, FBGN0265297, FBGN0260484, FBGN0031730, FBGN0038020, FBGN0033021, FBGN0037248, FBGN0260648, FBGN0036804, FBGN0004177, FBGN0015024, FBGN0264078, FBGN0001301, FBGN0000117, FBGN0000116, FBGN0086785, FBGN02604…	480	1553	10026	1.35843	0.205566	0.205566	1.0285
GOTERM_BP_DIRECT	GO:0030707~ovarian follicle cell development	13	1.72414	0.000870548	FBGN0000352, FBGN0267821, FBGN0004859, FBGN0003444, FBGN0266599, FBGN0011655, FBGN0004638, FBGN0259176, FBGN0003205, FBGN0000117, FBGN0004419, FBGN0003371, FBGN0038965	499	92	10996	3.11379	0.699895	0.452181	1.42252
GOTERM_MF_DIRECT	GO:0004364~glutathione transferase activity	9	1.19363	0.000871423	FBGN0063497, FBGN0063495, FBGN0010226, FBGN0031117, FBGN0063494, FBGN0063493, FBGN0038020, FBGN0063492, FBGN0063491	458	42	9284	4.34373	0.335024	0.127158	1.23605
GOTERM_BP_DIRECT	GO:0016567~protein ubiquitination	17	2.25464	0.000927219	FBGN0086558, FBGN0034312, FBGN0262517, FBGN0001301, FBGN0011217, FBGN0036196, FBGN0023097, FBGN0030114, FBGN0037442, FBGN0017418, FBGN0041171, FBGN0041100, FBGN0000524, FBGN0259174, FBGN0039668, FBGN0265356, FBGN0034704	499	146	10996	2.56584	0.722521	0.347756	1.51446
GOTERM_BP_DIRECT	GO:0007301~female germline ring canal formation	5	0.66313	0.00106336	FBGN0033988, FBGN0000711, FBGN0267727, FBGN0001301, FBGN0003502	499	11	10996	10.0164	0.770154	0.307597	1.735
GOTERM_BP_DIRECT	GO:0048477~oogenesis	28	3.71353	0.00109109	FBGN0022959, FBGN0016693, FBGN0001301, FBGN0261279, FBGN0011225, FBGN0000117, FBGN0010300, FBGN0267821, FBGN0017418, FBGN0002576, FBGN0041100, FBGN0013263, FBGN0003371, FBGN0015754, FBGN0265297, FBGN0267350, FBGN0003447, FBGN0029840, FBGN0011217, FBGN0003502, FBGN0004859, FBGN0010909, FBGN0000183, FBGN0061515, FBGN0037092, FBGN0014010, FBGN0264270, FBGN0004177	499	315	10996	1.95876	0.778806	0.260472	1.77987
GOTERM_BP_DIRECT	GO:0006749~glutathione metabolic process	9	1.19363	0.00110516	FBGN0063497, FBGN0063495, FBGN0010226, FBGN0031117, FBGN0063494, FBGN0063493, FBGN0038020, FBGN0063492, FBGN0063491	499	47	10996	4.21967	0.783069	0.224848	1.80262
GOTERM_BP_DIRECT	GO:0035019~somatic stem cell population maintenance	6	0.795756	0.00127979	FBGN0001197, FBGN0267821, FBGN0003444, FBGN0011655, FBGN0000117, FBGN0003371	499	19	10996	6.95876	0.829634	0.2234	2.08466
GOTERM_BP_DIRECT	GO:0007163~establishment or maintenance of cell polarity	7	0.928382	0.00134528	FBGN0266409, FBGN0261873, FBGN0033984, FBGN0010215, FBGN0003447, FBGN0000117, FBGN0261854	499	28	10996	5.50902	0.844393	0.207492	2.19022
GOTERM_BP_DIRECT	GO:0042981~regulation of apoptotic process	8	1.06101	0.00190163	FBGN0000352, FBGN0086785, FBGN0034282, FBGN0003444, FBGN0002576, FBGN0041100, FBGN0003205, FBGN0031461	499	40	10996	4.40721	0.927961	0.253443	3.08277
GOTERM_BP_DIRECT	GO:0007476~imaginal disc-derived wing morphogenesis	21	2.78515	0.00200689	FBGN0037046, FBGN0035632, FBGN0000352, FBGN0000326, FBGN0036141, FBGN0011655, FBGN0004638, FBGN0030183, FBGN0003502, FBGN0086361, FBGN0000575, FBGN0020307, FBGN0003345, FBGN0000711, FBGN0262736, FBGN0259176, FBGN0003205, FBGN0005672, FBGN0010909, FBGN0013263, FBGN0004456	499	217	10996	2.13252	0.937732	0.242424	3.25077
GOTERM_BP_DIRECT	GO:0007391~dorsal closure	13	1.72414	0.00234162	FBGN0000575, FBGN0030018, FBGN0267698, FBGN0086357, FBGN0265274, FBGN0011225, FBGN0003205, FBGN0010909, FBGN0000117, FBGN0003169, FBGN0003502, FBGN0086361, FBGN0014011	499	103	10996	2.78125	0.960833	0.255124	3.78321
GOTERM_BP_DIRECT	GO:0007298~border follicle cell migration	15	1.98939	0.00240475	FBGN0015754, FBGN0261456, FBGN0011225, FBGN0266521, FBGN0263987, FBGN0041096, FBGN0026192, FBGN0004838, FBGN0041092, FBGN0003205, FBGN0005672, FBGN0260049, FBGN0014010, FBGN0001987, FBGN0015838	499	131	10996	2.52321	0.964112	0.242158	3.88332
GOTERM_BP_DIRECT	GO:0060429~epithelium development	7	0.928382	0.00277566	FBGN0003345, FBGN0034744, FBGN0026192, FBGN0263351, FBGN0010215, FBGN0000117, FBGN0014010	499	32	10996	4.82039	0.978534	0.255829	4.46954
GOTERM_BP_DIRECT	GO:0007432~salivary gland boundary specification	5	0.66313	0.00289393	FBGN0002543, FBGN0000611, FBGN0005672, FBGN0034013, FBGN0004456	499	14	10996	7.87003	0.981779	0.248802	4.65574
GOTERM_MF_DIRECT	GO:0003779~actin binding	14	1.85676	0.0033221	FBGN0001224, FBGN0063485, FBGN0010225, FBGN0010215, FBGN0001301, FBGN0011225, FBGN0003447, FBGN0052264, FBGN0030955, FBGN0260049, FBGN0013726, FBGN0085446, FBGN0024238, FBGN0041781	458	112	9284	2.53384	0.789303	0.322491	4.63643
GOTERM_BP_DIRECT	GO:0030036~actin cytoskeleton organization	8	1.06101	0.00380958	FBGN0262716, FBGN0267698, FBGN0034577, FBGN0001301, FBGN0003447, FBGN0011225, FBGN0003502, FBGN0041781	499	45	10996	3.91752	0.994882	0.29648	6.08592
GOTERM_BP_DIRECT	GO:0010592~positive regulation of lamellipodium assembly	4	0.530504	0.00435928	FBGN0262716, FBGN0026192, FBGN0261854, FBGN0041781	499	8	10996	11.018	0.997613	0.314328	6.93479
GOTERM_BP_DIRECT	GO:0007293~germarium-derived egg chamber formation	9	1.19363	0.00436249	FBGN0003345, FBGN0034744, FBGN0026192, FBGN0263351, FBGN0010215, FBGN0267350, FBGN0000117, FBGN0000183, FBGN0014010	499	58	10996	3.41939	0.997624	0.299121	6.93973
GOTERM_BP_DIRECT	GO:0008340~determination of adult lifespan	17	2.25464	0.00443804	FBGN0028956, FBGN0001087, FBGN0034312, FBGN0029840, FBGN0027492, FBGN0003502, FBGN0086361, FBGN0001223, FBGN0003435, FBGN0052475, FBGN0262169, FBGN0003205, FBGN0259176, FBGN0031461, FBGN0023000, FBGN0034219, FBGN0030092	499	170	10996	2.20361	0.99786	0.289297	7.05583
GOTERM_BP_DIRECT	GO:0007165~signal transduction	17	2.25464	0.00443804	FBGN0261456, FBGN0030685, FBGN0027498, FBGN0027492, FBGN0001105, FBGN0266418, FBGN0034013, FBGN0029147, FBGN0038965, FBGN0003969, FBGN0031261, FBGN0036550, FBGN0035533, FBGN0262169, FBGN0003444, FBGN0002576, FBGN0025936	499	170	10996	2.20361	0.99786	0.289297	7.05583
GOTERM_CC_DIRECT	GO:0045172~germline ring canal	5	0.66313	0.00460914	FBGN0004907, FBGN0001301, FBGN0011225, FBGN0013726, FBGN0003502	480	15	10026	6.9625	0.74642	0.496433	5.97785
GOTERM_BP_DIRECT	GO:0032436~positive regulation of proteasomal ubiquitin-dependent protein catabolic process	5	0.66313	0.00489604	FBGN0015024, FBGN0017418, FBGN0041100, FBGN0053144, FBGN0003371	499	16	10996	6.88627	0.998867	0.300226	7.75674
GOTERM_BP_DIRECT	GO:0007552~metamorphosis	7	0.928382	0.00512063	FBGN0000370, FBGN0011695, FBGN0032773, FBGN0011225, FBGN0003205, FBGN0012037, FBGN0005640	499	36	10996	4.28479	0.999171	0.298647	8.09862
GOTERM_MF_DIRECT	GO:0030374~ligand-dependent nuclear receptor transcription coactivator activity	4	0.530504	0.00551138	FBGN0041092, FBGN0030034, FBGN0037248, FBGN0036804	458	8	9284	10.1354	0.924714	0.403867	7.58171
GOTERM_BP_DIRECT	GO:0032543~mitochondrial translation	11	1.45889	0.00580237	FBGN0029718, FBGN0031660, FBGN0035534, FBGN0033907, FBGN0026741, FBGN0260407, FBGN0038234, FBGN0037330, FBGN0031357, FBGN0037892, FBGN0034893	499	87	10996	2.78617	0.999678	0.318162	9.12915
UP_KEYWORDS	Actin-binding	9	1.19363	0.0060797	FBGN0262716, FBGN0010225, FBGN0034577, FBGN0011742, FBGN0001301, FBGN0003447, FBGN0011225, FBGN0260049, FBGN0024238	667	58	13921	3.23861	0.754043	0.373454	7.52041
GOTERM_BP_DIRECT	GO:0042594~response to starvation	9	1.19363	0.00724226	FBGN0039689, FBGN0000370, FBGN0028956, FBGN0263864, FBGN0052475, FBGN0266019, FBGN0036111, FBGN0034219, FBGN0023000	499	63	10996	3.14801	0.999957	0.366567	11.2701
SMART	SM00326:SH3	9	1.19363	0.00769656	FBGN0063485, FBGN0030018, FBGN0003969, FBGN0261873, FBGN0035533, FBGN0030685, FBGN0004638, FBGN0250785, FBGN0003502	249	61	5218	3.09184	0.790015	0.790015	9.24434
UP_KEYWORDS	SH3 domain	8	1.06101	0.00829474	FBGN0063485, FBGN0030018, FBGN0003969, FBGN0261873, FBGN0035533, FBGN0004638, FBGN0250785, FBGN0003502	667	49	13921	3.40752	0.852768	0.380558	10.1282
KEGG_PATHWAY	dme04144:Endocytosis	14	1.85676	0.00872802	FBGN0086785, FBGN0026192, FBGN0034744, FBGN0016693, FBGN0034577, FBGN0028582, FBGN0015789, FBGN0266599, FBGN0263351, FBGN0259174, FBGN0086779, FBGN0014010, FBGN0261854, FBGN0010348	145	120	2752	2.21425	0.490847	0.490847	8.83416
GOTERM_BP_DIRECT	GO:0045186~zonula adherens assembly	4	0.530504	0.00872874	FBGN0026192, FBGN0261873, FBGN0000117, FBGN0261854	499	10	10996	8.81443	0.999995	0.4095	13.4306
GOTERM_BP_DIRECT	GO:0000902~cell morphogenesis	8	1.06101	0.00949118	FBGN0262716, FBGN0034577, FBGN0011742, FBGN0038320, FBGN0015024, FBGN0000117, FBGN0041781, FBGN0014011	499	53	10996	3.3262	0.999998	0.422556	14.5195
GOTERM_BP_DIRECT	GO:0007155~cell adhesion	11	1.45889	0.00991271	FBGN0026192, FBGN0267698, FBGN0000711, FBGN0264078, FBGN0010215, FBGN0032666, FBGN0000117, FBGN0004828, FBGN0010348, FBGN0004456, FBGN0004177	499	94	10996	2.57869	0.999999	0.423459	15.116
GOTERM_CC_DIRECT	GO:0005762~mitochondrial large ribosomal subunit	8	1.06101	0.0101712	FBGN0029718, FBGN0031660, FBGN0026741, FBGN0038234, FBGN0037330, FBGN0031357, FBGN0037892, FBGN0034893	480	51	10026	3.27647	0.951988	0.636546	12.751
GOTERM_BP_DIRECT	GO:0008283~cell proliferation	9	1.19363	0.0104281	FBGN0002914, FBGN0000575, FBGN0261456, FBGN0086785, FBGN0005771, FBGN0011655, FBGN0261279, FBGN0003205, FBGN0038965	499	67	10996	2.96007	0.999999	0.42719	15.8399
GOTERM_MF_DIRECT	GO:0004180~carboxypeptidase activity	4	0.530504	0.0109709	FBGN0032535, FBGN0035076, FBGN0037515, FBGN0012037	458	10	9284	8.1083	0.994274	0.577033	14.5621
GOTERM_CC_DIRECT	GO:0005918~septate junction	6	0.795756	0.0111837	FBGN0266409, FBGN0261873, FBGN0250785, FBGN0013720, FBGN0010238, FBGN0001987	480	29	10026	4.32155	0.964573	0.566156	13.9344
GOTERM_CC_DIRECT	GO:1904115~axon cytoplasm	5	0.66313	0.0112494	FBGN0262026, FBGN0015754, FBGN0046704, FBGN0262872, FBGN0030092	480	19	10026	5.49671	0.965265	0.489314	14.0106
INTERPRO	IPR015916:Galactose oxidase, beta-propeller	4	0.530504	0.011505	FBGN0039904, FBGN0001301, FBGN0040344, FBGN0030114	551	10	10984	7.97387	0.999959	0.920214	16.447
UP_KEYWORDS	Methyltransferase	12	1.59151	0.0116443	FBGN0037435, FBGN0035537, FBGN0053548, FBGN0034351, FBGN0024912, FBGN0035035, FBGN0033891, FBGN0052281, FBGN0015351, FBGN0011474, FBGN0038737, FBGN0053182	667	105	13921	2.38526	0.932384	0.416542	13.9431
GOTERM_MF_DIRECT	GO:0061630~ubiquitin protein ligase activity	10	1.32626	0.0119316	FBGN0037442, FBGN0017418, FBGN0041100, FBGN0011217, FBGN0053144, FBGN0264848, FBGN0259174, FBGN0000524, FBGN0000173, FBGN0039668	458	76	9284	2.6672	0.996366	0.551796	15.7385
SMART	SM00273:ENTH	3	0.397878	0.0126672	FBGN0086372, FBGN0028582, FBGN0261279	249	4	5218	15.7169	0.923856	0.724057	14.7895
GOTERM_CC_DIRECT	GO:0005616~larval serum protein complex	3	0.397878	0.0128162	FBGN0002562, FBGN0002563, FBGN0002564	480	4	10026	15.6656	0.978312	0.471916	15.811
UP_KEYWORDS	Storage protein	3	0.397878	0.0128565	FBGN0002562, FBGN0002563, FBGN0002564	667	4	13921	15.6533	0.949012	0.391055	15.2864
KEGG_PATHWAY	dme00980:Metabolism of xenobiotics by cytochrome P450	9	1.19363	0.0128746	FBGN0063497, FBGN0063495, FBGN0010226, FBGN0031117, FBGN0063494, FBGN0063493, FBGN0038020, FBGN0063492, FBGN0063491	145	61	2752	2.80023	0.631304	0.392797	12.7783
KEGG_PATHWAY	dme00982:Drug metabolism - cytochrome P450	9	1.19363	0.0128746	FBGN0063497, FBGN0063495, FBGN0010226, FBGN0031117, FBGN0063494, FBGN0063493, FBGN0038020, FBGN0063492, FBGN0063491	145	61	2752	2.80023	0.631304	0.392797	12.7783
GOTERM_CC_DIRECT	GO:0005654~nucleoplasm	15	1.98939	0.0131732	FBGN0014184, FBGN0030529, FBGN0267727, FBGN0004638, FBGN0023215, FBGN0026144, FBGN0263997, FBGN0003435, FBGN0000575, FBGN0034282, FBGN0004838, FBGN0027951, FBGN0037556, FBGN0003371, FBGN0004177	480	151	10026	2.07492	0.980521	0.430292	16.2163
GOTERM_BP_DIRECT	GO:0035151~regulation of tube size, open tracheal system	5	0.66313	0.0134617	FBGN0031097, FBGN0250785, FBGN0013720, FBGN0010238, FBGN0001987	499	21	10996	5.24668	1	0.500287	19.9852
GOTERM_BP_DIRECT	GO:0007015~actin filament organization	10	1.32626	0.013464	FBGN0034577, FBGN0011742, FBGN0004638, FBGN0267350, FBGN0003447, FBGN0011225, FBGN0001105, FBGN0004456, FBGN0041781, FBGN0004177	499	84	10996	2.62334	1	0.48781	19.9882
GOTERM_BP_DIRECT	GO:0019991~septate junction assembly	6	0.795756	0.0136612	FBGN0267698, FBGN0001122, FBGN0250785, FBGN0013720, FBGN0010238, FBGN0001987	499	32	10996	4.13176	1	0.480825	20.2509
GOTERM_BP_DIRECT	GO:0055059~asymmetric neuroblast division	6	0.795756	0.0136612	FBGN0026192, FBGN0011225, FBGN0001105, FBGN0266418, FBGN0261854, FBGN0004177	499	32	10996	4.13176	1	0.480825	20.2509
INTERPRO	IPR013809:Epsin-like, N-terminal	3	0.397878	0.0140372	FBGN0086372, FBGN0028582, FBGN0261279	551	4	10984	14.951	0.999996	0.915508	19.7096
GOTERM_CC_DIRECT	GO:0016324~apical plasma membrane	9	1.19363	0.0140422	FBGN0261456, FBGN0026192, FBGN0261873, FBGN0034577, FBGN0000117, FBGN0004368, FBGN0261854, FBGN0013726, FBGN0004456	480	67	10026	2.80578	0.985006	0.408452	17.1954
GOTERM_BP_DIRECT	GO:0006909~phagocytosis	18	2.38727	0.0140832	FBGN0015024, FBGN0023215, FBGN0030114, FBGN0262716, FBGN0026192, FBGN0039687, FBGN0014033, FBGN0010225, FBGN0010300, FBGN0259896, FBGN0034577, FBGN0038320, FBGN0027951, FBGN0260049, FBGN0001142, FBGN0041781, FBGN0014011, FBGN0004177	499	209	10996	1.89784	1	0.479716	20.8104
KEGG_PATHWAY	dme00480:Glutathione metabolism	9	1.19363	0.0141447	FBGN0063497, FBGN0063495, FBGN0010226, FBGN0031117, FBGN0063494, FBGN0063493, FBGN0038020, FBGN0063492, FBGN0063491	145	62	2752	2.75506	0.666102	0.306248	13.9551
UP_KEYWORDS	Cytoskeleton	15	1.98939	0.0142448	FBGN0015754, FBGN0000352, FBGN0001301, FBGN0003447, FBGN0011225, FBGN0038965, FBGN0262716, FBGN0010225, FBGN0011742, FBGN0002525, FBGN0010215, FBGN0264848, FBGN0000183, FBGN0260049, FBGN0003371	667	152	13921	2.05964	0.963112	0.375877	16.8012
GOTERM_CC_DIRECT	GO:0005886~plasma membrane	52	6.89655	0.0147869	FBGN0033988, FBGN0051729, FBGN0003169, FBGN0013343, FBGN0259896, FBGN0004907, FBGN0263916, FBGN0010238, FBGN0001987, FBGN0005640, FBGN0015838, FBGN0003463, FBGN0015776, FBGN0003996, FBGN0050035, FBGN0003366, FBGN0025936, FBGN0001122, FBGN0004179, FBGN0004368, FBGN0014010, FBGN0034219, FBGN0014011, FBGN0000352, FBGN0028956, FBGN0261873, FBGN0264078, FBGN0027498, FBGN0262511, FBGN0000117, FBGN00137…	480	786	10026	1.38187	0.98802	0.38836	18.026
GOTERM_BP_DIRECT	GO:0061343~cell adhesion involved in heart morphogenesis	4	0.530504	0.0149582	FBGN0001122, FBGN0001105, FBGN0010238, FBGN0001987	499	12	10996	7.34536	1	0.489255	21.9587
GOTERM_BP_DIRECT	GO:0007051~spindle organization	4	0.530504	0.0149582	FBGN0002914, FBGN0011225, FBGN0003371, FBGN0004177	499	12	10996	7.34536	1	0.489255	21.9587
GOTERM_CC_DIRECT	GO:0005794~Golgi apparatus	15	1.98939	0.0154427	FBGN0086372, FBGN0265351, FBGN0036141, FBGN0001087, FBGN0261279, FBGN0030351, FBGN0050441, FBGN0010348, FBGN0263987, FBGN0015789, FBGN0005672, FBGN0041100, FBGN0034793, FBGN0000183, FBGN0033901	480	154	10026	2.0345	0.990169	0.37012	18.751
UP_KEYWORDS	Segmentation polarity protein	5	0.66313	0.0162177	FBGN0039907, FBGN0004859, FBGN0036141, FBGN0000117, FBGN0003371	667	21	13921	4.9693	0.976731	0.375048	18.9109
GOTERM_CC_DIRECT	GO:0005875~microtubule associated complex	24	3.18302	0.0168516	FBGN0086558, FBGN0015754, FBGN0000352, FBGN0267727, FBGN0265297, FBGN0266599, FBGN0031769, FBGN0011225, FBGN0037632, FBGN0011217, FBGN0001105, FBGN0261387, FBGN0266521, FBGN0013726, FBGN0001224, FBGN0034282, FBGN0034577, FBGN0002525, FBGN0010342, FBGN0004907, FBGN0004419, FBGN0026085, FBGN0085446, FBGN0031877	480	300	10026	1.671	0.993575	0.368002	20.2887
GOTERM_BP_DIRECT	GO:0048488~synaptic vesicle endocytosis	6	0.795756	0.0175351	FBGN0086372, FBGN0028582, FBGN0261279, FBGN0000183, FBGN0014010, FBGN0010348	499	34	10996	3.88872	1	0.534208	25.2502
UP_KEYWORDS	ATP-binding	39	5.17241	0.0178461	FBGN0039254, FBGN0000352, FBGN0267698, FBGN0051729, FBGN0015024, FBGN0023081, FBGN0030672, FBGN0025683, FBGN0011225, FBGN0261854, FBGN0003169, FBGN0000116, FBGN0010217, FBGN0264848, FBGN0000173, FBGN0004419, FBGN0005640, FBGN0061359, FBGN0003371, FBGN0283473, FBGN0051140, FBGN0261456, FBGN0259214, FBGN0266599, FBGN0032811, FBGN0011217, FBGN0037632, FBGN0261387, FBGN0003996, FBGN0003502, FBGN02627…	667	558	13921	1.45873	0.984104	0.368834	20.615
GOTERM_BP_DIRECT	GO:0007541~sex determination, primary response to X:A ratio	3	0.397878	0.0186862	FBGN0000575, FBGN0267821, FBGN0264270	499	5	10996	13.2216	1	0.546137	26.678
GOTERM_BP_DIRECT	GO:0008594~photoreceptor cell morphogenesis	4	0.530504	0.0188028	FBGN0046704, FBGN0003205, FBGN0010909, FBGN0000173	499	13	10996	6.78033	1	0.537706	26.8211
GOTERM_CC_DIRECT	GO:0005743~mitochondrial inner membrane	12	1.59151	0.018992	FBGN0003295, FBGN0034938, FBGN0033391, FBGN0010217, FBGN0030318, FBGN0266599, FBGN0033086, FBGN0031881, FBGN0032744, FBGN0047038, FBGN0052103, FBGN0027358	480	113	10026	2.21814	0.996637	0.37785	22.5734
GOTERM_CC_DIRECT	GO:0005739~mitochondrion	34	4.50928	0.0202231	FBGN0067317, FBGN0250816, FBGN0026741, FBGN0260407, FBGN0030529, FBGN0033885, FBGN0032161, FBGN0013726, FBGN0263987, FBGN0010217, FBGN0031068, FBGN0041100, FBGN0033690, FBGN0085452, FBGN0038737, FBGN0027358, FBGN0051739, FBGN0043799, FBGN0034351, FBGN0029514, FBGN0051648, FBGN0266599, FBGN0011769, FBGN0034307, FBGN0029718, FBGN0026666, FBGN0262872, FBGN0035591, FBGN0033547, FBGN0034356, FBGN00327…	480	477	10026	1.48884	0.997684	0.372967	23.8598
GOTERM_BP_DIRECT	GO:0008360~regulation of cell shape	11	1.45889	0.0204218	FBGN0026192, FBGN0267698, FBGN0038320, FBGN0015024, FBGN0004638, FBGN0010909, FBGN0000117, FBGN0004828, FBGN0010348, FBGN0041781, FBGN0004177	499	105	10996	2.30854	1	0.557236	28.7824
GOTERM_BP_DIRECT	GO:0045746~negative regulation of Notch signaling pathway	7	0.928382	0.0204743	FBGN0003444, FBGN0259176, FBGN0034224, FBGN0259174, FBGN0000524, FBGN0054003, FBGN0033901	499	48	10996	3.21359	1	0.548031	28.8451
UP_SEQ_FEATURE	signal peptide	37	4.90716	0.0215217	FBGN0028956, FBGN0003046, FBGN0039296, FBGN0034013, FBGN0020638, FBGN0000279, FBGN0020637, FBGN0003373, FBGN0003375, FBGN0036565, FBGN0011695, FBGN0000276, FBGN0034803, FBGN0003374, FBGN0003377, FBGN0003378, FBGN0010238, FBGN0012037, FBGN0004456, FBGN0023000, FBGN0040322, FBGN0002936, FBGN0036141, FBGN0025578, FBGN0014865, FBGN0011280, FBGN0260462, FBGN0010225, FBGN0039685, FBGN0002562, FBGN00524…	190	427	3113	1.41971	0.999994	0.999994	27.2382
UP_KEYWORDS	Kelch repeat	4	0.530504	0.021762	FBGN0039904, FBGN0001301, FBGN0040344, FBGN0030114	667	13	13921	6.42187	0.993658	0.397129	24.5785
GOTERM_MF_DIRECT	GO:0045735~nutrient reservoir activity	3	0.397878	0.0218953	FBGN0002562, FBGN0002563, FBGN0002564	458	5	9284	12.1624	0.999968	0.726131	27.0823
UP_KEYWORDS	Kinase	22	2.91777	0.0220888	FBGN0051140, FBGN0035632, FBGN0261456, FBGN0267698, FBGN0015024, FBGN0023081, FBGN0032811, FBGN0267350, FBGN0261387, FBGN0003169, FBGN0003502, FBGN0261854, FBGN0000116, FBGN0030018, FBGN0003366, FBGN0031730, FBGN0025936, FBGN0026063, FBGN0061359, FBGN0005640, FBGN0003371, FBGN0283473	667	273	13921	1.68192	0.994127	0.373142	24.901
INTERPRO	IPR001452:Src homology-3 domain	9	1.19363	0.023142	FBGN0063485, FBGN0030018, FBGN0003969, FBGN0261873, FBGN0035533, FBGN0030685, FBGN0004638, FBGN0250785, FBGN0003502	551	70	10984	2.56303	1	0.96698	30.4817
GOTERM_BP_DIRECT	GO:0006897~endocytosis	8	1.06101	0.0231933	FBGN0051729, FBGN0016693, FBGN0028582, FBGN0001087, FBGN0263351, FBGN0000524, FBGN0014010, FBGN0033901	499	63	10996	2.79823	1	0.583765	32.0257
INTERPRO	IPR010596:Methuselah, N-terminal domain	4	0.530504	0.0245195	FBGN0028956, FBGN0052475, FBGN0034219, FBGN0023000	551	13	10984	6.13374	1	0.954932	31.9885
GOTERM_BP_DIRECT	GO:0007367~segment polarity determination	6	0.795756	0.024603	FBGN0039907, FBGN0067317, FBGN0004859, FBGN0036141, FBGN0000117, FBGN0003371	499	37	10996	3.57342	1	0.595848	33.6216
UP_KEYWORDS	Transit peptide	14	1.85676	0.0252238	FBGN0029502, FBGN0034351, FBGN0035805, FBGN0038234, FBGN0011769, FBGN0039689, FBGN0031660, FBGN0010217, FBGN0026666, FBGN0033086, FBGN0032744, FBGN0038737, FBGN0001142, FBGN0030092	667	148	13921	1.97429	0.997194	0.387164	27.9297
GOTERM_CC_DIRECT	GO:0005925~focal adhesion	5	0.66313	0.0255634	FBGN0063485, FBGN0046704, FBGN0267698, FBGN0033987, FBGN0004456	480	24	10026	4.35156	0.999543	0.422681	29.2145
GOTERM_CC_DIRECT	GO:0000176~nuclear exosome (RNase complex)	4	0.530504	0.0266089	FBGN0034065, FBGN0037815, FBGN0032346, FBGN0260648	480	14	10026	5.96786	0.999668	0.41374	30.2211
GOTERM_MF_DIRECT	GO:0008168~methyltransferase activity	7	0.928382	0.0267187	FBGN0037435, FBGN0035537, FBGN0034351, FBGN0033891, FBGN0015351, FBGN0038737, FBGN0053182	458	47	9284	3.01905	0.999997	0.755435	32.0479
UP_KEYWORDS	Nucleotide-binding	46	6.1008	0.0267778	FBGN0039254, FBGN0000352, FBGN0267698, FBGN0051729, FBGN0015024, FBGN0023081, FBGN0030672, FBGN0025683, FBGN0011225, FBGN0013726, FBGN0010348, FBGN0261854, FBGN0003169, FBGN0000116, FBGN0030026, FBGN0010217, FBGN0264848, FBGN0000173, FBGN0004419, FBGN0005640, FBGN0061359, FBGN0003371, FBGN0283473, FBGN0051140, FBGN0261456, FBGN0259214, FBGN0266599, FBGN0032811, FBGN0011217, FBGN0037632, FBGN02613…	667	701	13921	1.36957	0.998056	0.381353	29.3889
GOTERM_BP_DIRECT	GO:0007309~oocyte axis specification	4	0.530504	0.0279753	FBGN0026192, FBGN0003205, FBGN0000183, FBGN0261854	499	15	10996	5.87629	1	0.634124	37.2977
UP_KEYWORDS	Alternative splicing	42	5.57029	0.0288583	FBGN0250816, FBGN0264078, FBGN0011225, FBGN0262511, FBGN0000117, FBGN0261854, FBGN0000116, FBGN0260400, FBGN0261239, FBGN0039904, FBGN0004907, FBGN0259176, FBGN0013263, FBGN0259174, FBGN0260049, FBGN0004419, FBGN0004456, FBGN0023000, FBGN0003371, FBGN0040322, FBGN0283473, FBGN0053653, FBGN0036141, FBGN0266451, FBGN0003502, FBGN0031637, FBGN0063485, FBGN0260462, FBGN0010225, FBGN0053548, FBGN00342…	667	631	13921	1.3892	0.998812	0.381882	31.2999
GOTERM_BP_DIRECT	GO:0007291~sperm individualization	7	0.928382	0.0292284	FBGN0063485, FBGN0016693, FBGN0263864, FBGN0267727, FBGN0011225, FBGN0010350, FBGN0012037	499	52	10996	2.96639	1	0.641165	38.6143
UP_KEYWORDS	Zinc-finger	28	3.71353	0.0294835	FBGN0262517, FBGN0023081, FBGN0031474, FBGN0053144, FBGN0003334, FBGN0261854, FBGN0261239, FBGN0010300, FBGN0017418, FBGN0029763, FBGN0041100, FBGN0013263, FBGN0051140, FBGN0003567, FBGN0043799, FBGN0023097, FBGN0003502, FBGN0003345, FBGN0024244, FBGN0004859, FBGN0005771, FBGN0031282, FBGN0037883, FBGN0000524, FBGN0039668, FBGN0030735, FBGN0036804, FBGN0265356	667	384	13921	1.52185	0.998975	0.368008	31.8647
KEGG_PATHWAY	dme04391:Hippo signaling pathway - fly	8	1.06101	0.0296754	FBGN0261456, FBGN0003345, FBGN0026192, FBGN0261873, FBGN0004907, FBGN0261854, FBGN0038965, FBGN0004177	145	58	2752	2.61784	0.901687	0.440045	27.2275
SMART	SM00647:IBR	3	0.397878	0.029727	FBGN0017418, FBGN0041100, FBGN0053144	249	6	5218	10.4779	0.997748	0.868923	31.5361
INTERPRO	IPR023311:Methuselah ectodomain, domain 2	4	0.530504	0.0300712	FBGN0028956, FBGN0052475, FBGN0034219, FBGN0023000	551	14	10984	5.69562	1	0.96441	37.7569
INTERPRO	IPR006652:Kelch repeat type 1	4	0.530504	0.0300712	FBGN0039904, FBGN0001301, FBGN0040344, FBGN0030114	551	14	10984	5.69562	1	0.96441	37.7569
GOTERM_BP_DIRECT	GO:0010906~regulation of glucose metabolic process	15	1.98939	0.0301424	FBGN0039254, FBGN0002914, FBGN0267698, FBGN0015024, FBGN0023215, FBGN0003169, FBGN0261239, FBGN0010217, FBGN0004907, FBGN0025936, FBGN0010909, FBGN0031855, FBGN0014010, FBGN0004419, FBGN0004177	499	177	10996	1.86746	1	0.64358	39.5582
GOTERM_MF_DIRECT	GO:0005198~structural molecule activity	6	0.795756	0.0302497	FBGN0004592, FBGN0264693, FBGN0002525, FBGN0264078, FBGN0026666, FBGN0010215	458	36	9284	3.37846	0.999999	0.762489	35.4815
[truncated: 120 more rows]
