# Supplementary material for: Wg/Wnt1 and Erasp link ER stress to proapoptotic signaling in an autosomal dominant retinitis pigmentosa model
Source: Exp Mol Med. 2023 Jul 18;55(7):1544–55. doi: 10.1038/s12276-023-01044-7 (PMC10394004; doi:10.1038/s12276-023-01044-7)
Supplement: Supplementary file 5 — Supplementary Table 4 [file 12276_2023_1044_MOESM5_ESM.xlsx]

## Sheet: P37H-wnt-IR_vs_P37H-dtcer2_fc2 
Supplemental Table 4. The analysis to identify the transcriptional tagets of Wg/Wnt1 under ER stress
Feature_ID	Transcript_ID	Gbkey	Type	Gene_ID	Gene_Symbol	FlyBase_Gene_ID	Protein_ID	Description	GMR>Rh-1P37H, wnt RNAi, dicer2/GMR>Rh-1P37H, dicer2.fc	GMR>Rh-1P37H, wnt RNAi, dicer2/GMR>Rh-1P37H, dicer2.volume	GMR>Rh-1P37H, wnt RNAi, dicer2/GMR>Rh-1P37H, dicer2.stat_results	GMR>Rh-1P37H, wnt RNAi, dicer2/GMR>Rh-1P37H, dicer2.raw.pval	GMR>Rh-1P37H, wnt RNAi, dicer2/GMR>Rh-1P37H, dicer2.bh.pval	GMR>Rh-1P37H, wnt RNAi, dicer2/GMR>Rh-1P37H, dicer2.fc.sd	GMR>Rh-1P37H, dicer2.mean	GRM>Rh-1P37H, wnt RNAi, dicer2.mean	GRM>Rh-1P37H, dicer2.sd	GMR>Rh-1P37H, wnt RNAi, dicer2.sd	N_1-GMR>Rh-1P37H, dicer2	N_2-GMR>Rh-1P37H, dicer2	N_3-GMR>Rh-1P37H, dicer2	N_1-GMR>Rh-1P37H, wnt RNAi, dicer2	N_2-GMR>Rh-1P37H, wnt RNAi, dicer2	N_3-GRM>Rh-1P37H, wnt RNAi, dicer2	1-GMR>RH-1P37H, dicer2_FPKM	2-GMR>Rh-1P37H, dicer2_FPKM	3-GMR>Rh-1P37H, dicer2_FPKM	1-GMR>Rh-1P37H, wnt- RNAi, dicer2_FPKM	2-GMR>Rh-1P37H, wnt RNAi, dicer2_FPKM	3-GMR>Rh-1P37H, wnt RNAi, dicer2_FPKM
gene7904	rna16165	Gene	protein_coding	246448	CG30090	FBgn0050090	NP_725487.1	CG30090	-4.43539	0.754853	-12.7972	0.0041956	1	0.290868	2.3877	0.238641	0.284004	0.0628142	2.57439	2.06086	2.52785	0.193463	0.212089	0.310371	3.34277	3.38135	2.75364	0.0662685	0.0767741	0.327199
gene6534	rna13403,rna13404	Gene	protein_coding	35707	CG2065	FBgn0033204	NP_001260787.1,NP_610309.1	CG2065	-3.93136	1.68032	-8.2245	0.00164878	1	0.415934	2.93653	0.961503	0.333142	0.249033	3.16827	2.55475	3.08657	0.794214	1.2477	0.842594	5.52101	5.15588	4.62684	0.371125	0.675858	1.04609
gene6175	gene6175	Gene	pseudogene	5740733	CR40190	FBgn0085732			-3.35252	2.76384	-9.01696	0.000864564	1	0.335241	3.77094	2.0257	0.246657	0.22704	4.00496	3.79454	3.51334	2.12952	1.76531	2.18227	11.2246	13.0936	6.85378	1.54117	1.09544	4.44998
gene5874	rna12146	Gene	protein_coding	3346226	ppk13	FBgn0053508	NP_001014495.1	pickpocket 13	-2.96951	2.1338	-6.44113	0.0096799	1	0.422242	3.05876	1.48854	0.385653	0.17193	3.10703	3.41801	2.65125	1.40799	1.37166	1.68595	5.23252	9.83946	3.0877	0.77347	0.755091	2.8489
gene8438	rna17142,rna17141	Gene	protein_coding	37113	GstE8	FBgn0063492	NP_001286571.1,NP_611330.2	Glutathione S transferase E8	-2.79347	4.41764	-3.99562	0.0412692	1	0.642452	5.22038	3.73833	0.200118	0.61049	5.31168	4.9909	5.35858	3.99915	4.17508	3.04075	32.5223	30.6119	33.6192	9.1018	10.7541	8.63337
gene15736	rna31049	Gene	protein_coding	44121	TotA	FBgn0028396	NP_536778.2	Turandot A	-2.73474	4.19252	-3.36451	0.0462448	1	0.747183	4.98057	3.52916	0.324641	0.672972	4.60779	5.20117	5.13274	3.85519	3.97703	2.75527	18.3468	35.1486	27.6375	8.01265	8.95234	7.00907
gene15874	rna31354	Gene	protein_coding	3885584	CG34034	FBgn0054034	NP_001163678.1	CG34034	-2.57671	2.17332	-4.7775	0.0186594	1	0.495064	2.96081	1.59527	0.444406	0.218154	2.95095	2.52141	3.41006	1.84708	1.46321	1.47553	4.63332	5.02233	6.28198	1.18619	0.823446	2.35165
gene14124	rna27941,rna27943,rna27942,rna27945,rna27944,rna27946	Gene	protein_coding	41178	Unc-115b	FBgn0260463	NP_001189204.1,NP_001303500.1,NP_731389.2,NP_731390.1,NP_731391.1,NP_731392.2	Uncoordinated 115b	-2.55056	3.32242	-7.35577	0.0142696	1	0.318074	4.06579	2.71497	0.311439	0.0646271	3.95285	4.41794	3.82657	2.6707	2.68509	2.78913	10.772	20.1465	8.99644	2.64371	2.64681	7.22672
gene11586	rna23158,rna23157	Gene	protein_coding	45326	Lsp2	FBgn0002565	NP_001287042.1,NP_524816.1	Larval serum protein 2	-2.47907	3.97214	-4.04637	0.0324047	1	0.56066	4.68067	3.37087	0.223492	0.51419	4.65548	4.91568	4.47084	3.70143	3.63271	2.77846	19.1412	29.0411	15.8127	6.95639	6.49594	7.12578
gene5846	rna12096,rna12095	Gene	protein_coding	35351	CG31676	FBgn0051676	NP_001286113.1,NP_652593.3	CG31676	-2.46357	5.65747	-12.3365	0.000421384	1	0.182625	6.3451	5.04435	0.148009	0.106982	6.42437	6.17434	6.43659	5.08262	5.12694	4.9235	79.2355	69.81	83.3098	23.7913	25.3403	32.9611
gene6174	gene6174	Gene	pseudogene	10178879	CR42653	FBgn0261505			-2.42854	2.99376	-6.68773	0.00348426	1	0.33153	3.70146	2.42137	0.266797	0.196803	3.99387	3.63925	3.47127	2.5888	2.20459	2.47071	11.1338	11.7761	6.63621	2.41106	1.64957	5.66363
gene2230	gene2230	Gene	pseudogene	14462413	CR6900	FBgn0030958			-2.40079	4.99355	-5.62459	0.00788615	1	0.389089	5.66511	4.4016	0.209404	0.327933	5.73689	5.42926	5.82919	4.76926	4.29627	4.13927	45.8221	41.4231	49.6284	18.1697	12.0625	19.3168
gene15944	gene15944	Gene	pseudogene	14462505	CR43697	FBgn0263835			-2.21499	3.27696	-6.59123	0.00350343	1	0.301489	3.90044	2.75314	0.182118	0.240268	3.78324	4.11025	3.80783	3.01344	2.53986	2.70611	9.38522	16.2344	8.84712	3.59295	2.31728	6.73244
gene7043	rna14473	Gene	protein_coding	36098	Prx2540-2	FBgn0033518	NP_523683.1	Peroxiredoxin 2540-2	-2.21111	0.788075	-7.72796	0.0127931	1	0.256575	1.54639	0.40162	0.052665	0.251112	1.60327	1.5366	1.49931	0.62937	0.443163	0.132327	1.48021	2.06027	1.02821	0.267537	0.185904	0.13223
gene6079	rna12427,rna12428,rna12429	Gene	ncRNA	19834780	CR43144	FBgn0262620		CR43144	-2.1284	5.2838	-7.48164	0.0141487	1	0.252289	5.85671	4.76694	0.0482392	0.247634	5.90718	5.85187	5.81107	4.84886	4.96323	4.48872	52.94	55.4947	48.6397	19.4907	21.7897	24.4053
gene16533	rna32594,rna32595	Gene	protein_coding	2768686	CG33494	FBgn0053494	NP_001262958.1,NP_996295.1	CG33494	-2.10697	3.22387	-3.92633	0.0416603	1	0.474297	3.80596	2.7308	0.154062	0.448578	3.70295	3.73187	3.98307	3.10818	2.84936	2.23485	8.81111	12.6068	10.4622	3.99126	3.07846	4.69754
gene16475	rna32512	Gene	protein_coding	43037	CG11854	FBgn0039299	NP_651358.4	CG11854	-2.0573	6.25142	-5.64077	0.0236891	1	0.319572	6.79342	5.75267	0.311243	0.0724864	6.87995	6.44807	7.05224	5.77639	5.81032	5.67129	113.303	84.3161	134.171	43.6623	45.6098	54.5852
gene2122	gene2122	Gene	pseudogene	8673958	CR32496	FBgn0052496			-2.005	1.0662	-3.25633	0.0326951	1	0.53382	1.68019	0.676581	0.341502	0.410292	1.90546	1.28726	1.84784	1.08432	0.681639	0.263784	1.91898	1.57155	1.46029	0.544249	0.315069	0.2692
gene7741	rna15838,rna15837	Gene	ncRNA	8673975	Uhg5	FBgn0083123		Uhg5	-2.00133	4.95101	-5.42158	0.0193285	1	0.31978	5.47672	4.47576	0.301063	0.107797	5.81782	5.36428	5.24806	4.39605	4.59841	4.43282	48.927	39.6163	30.6476	12.8531	15.8178	23.7005
gene4195	rna9028	Gene	protein_coding	326169	CG31883	FBgn0032122	NP_609292.2	CG31883	2.04744	1.17289	3.63118	0.0307114	1	0.493127	0.764829	1.79865	0.421483	0.255981	0.381718	0.696446	1.21632	1.91663	1.97437	1.50496	0.277766	0.657447	0.76851	1.25187	1.31879	2.41459
gene5805	rna12009,rna12012,rna12011,rna12010	Gene	protein_coding	35322	phr6-4	FBgn0016054	NP_001260632.1,NP_001260633.1,NP_477188.1,NP_724274.1	(6-4)-photolyase	2.13829	2.32383	5.3858	0.00732475	1	0.352616	1.8394	2.93585	0.208548	0.284334	1.74354	1.69601	2.07864	3.05285	3.14303	2.61169	1.66098	2.41364	1.80965	3.77101	4.0733	6.29846
gene4436	rna9483,rna9482	Gene	protein_coding	34468	CG7299	FBgn0032282	NP_001188788.2,NP_609436.1	CG7299	2.22713	2.39639	4.40602	0.0355493	1	0.454116	1.88742	3.04261	0.128279	0.435621	1.89103	2.01386	1.75738	2.96079	2.6537	3.51334	1.89687	3.26161	1.33744	3.39548	2.57132	12.2958
gene6685	rna13702,rna13703	Gene	protein_coding	35818	Lcp2	FBgn0002533	NP_001260802.1,NP_476620.1	Larval cuticle protein 2	2.36423	3.41917	3.06423	0.0391815	1	0.701681	2.85436	4.09573	0.539767	0.448339	2.93549	2.27862	3.34897	3.75943	3.92302	4.60474	4.58093	4.05367	5.91654	7.3729	8.52334	26.3127
gene17075	rna33608	Gene	protein_coding	5740662	CG34296	FBgn0085325	NP_001097973.1	CG34296	2.53183	5.7844	3.0393	0.0398211	1	0.763749	5.15299	6.49317	0.583235	0.493102	4.91365	4.7275	5.81782	6.76158	6.79384	5.92409	23.4609	25.3204	49.0568	99.2852	103.909	64.9722
gene0	rna0	Gene	ncRNA	5740321	CR40469	FBgn0058469		CR40469	2.58583	11.0712	2.9841	0.044204	1	0.795549	10.407	11.7777	0.482424	0.632587	10.586	9.86069	10.7744	12.1429	12.1429	11.0472	1882.02	940.184	1894.86	5328.58	4954.4	2053.92
gene14575	rna28784	Gene	protein_coding	44921	Hsp70Ba	FBgn0013277	NP_731716.1	Heat-shock-protein-70Ba	2.87517	2.91243	7.07136	0.00299606	1	0.373201	2.24859	3.77224	0.302735	0.218245	1.90057	2.39413	2.45107	3.84627	3.94384	3.52661	1.91168	4.4775	2.56511	7.9607	8.69329	12.4238
gene6165	rna12611,rna12610,rna12612	Gene	protein_coding	3355097	Gpb5	FBgn0063368	NP_001015386.3,NP_001104334.1,NP_001104335.1	Glycoprotein hormone beta 5	3.37471	2.39665	6.9993	0.0101374	1	0.434235	1.67482	3.42959	0.150435	0.407345	1.83754	1.54081	1.64611	3.40348	3.84935	3.03592	1.81763	2.07291	1.19812	5.20372	7.96612	8.59108
gene5940	rna12284	Gene	protein_coding	326273	His2B:CG17949	FBgn0061209	NP_724342.1	histone H2B	3.65149	1.68319	4.24507	0.0148776	1	0.76237	0.990835	2.85932	0.469935	0.600307	1.06078	0.489847	1.42188	3.184	3.22736	2.1666	0.850125	0.452719	0.942832	4.25892	4.38494	4.40146
gene5951	rna12294	Gene	protein_coding	3772013	His2B:CG33906	FBgn0053906	NP_001027291.1	histone H2B	3.7515	1.61658	4.77022	0.0152449	1	0.692595	0.92322	2.83069	0.344415	0.600888	0.82092	0.641544	1.30719	3.12388	3.2287	2.13949	0.640086	0.595879	0.844813	4.04947	4.38815	4.29619
gene6046	rna12388	Gene	protein_coding	3772264	His2B:CG33874	FBgn0053874	NP_001027370.1	histone H2B	3.79855	1.58435	4.70401	0.015666	1	0.708964	0.891188	2.81664	0.355036	0.613661	0.911436	0.526461	1.23567	3.10656	3.23162	2.11173	0.715658	0.488656	0.785469	3.98033	4.39246	4.20702
gene6052	rna12394	Gene	protein_coding	3771809	His2B:CG33872	FBgn0053872	NP_001027375.1	histone H2B	3.82182	1.61773	4.95748	0.0134421	1	0.675794	0.917648	2.85191	0.338682	0.584801	0.89736	0.589566	1.26602	3.15158	3.22614	2.17801	0.702347	0.542448	0.805808	4.15349	4.38168	4.44195
gene6004	rna12346	Gene	protein_coding	3772104	His2B:CG33888	FBgn0053888	NP_001027335.1	histone H2B	3.83506	1.55766	4.68364	0.0164294	1	0.717152	0.865172	2.80442	0.352207	0.624706	0.815185	0.540629	1.2397	3.10582	3.22128	2.08616	0.63064	0.501578	0.789526	3.97916	4.36423	4.12957
gene5946	rna12290	Gene	protein_coding	3772099	His2B:CG33908	FBgn0053908	NP_001027287.1	histone H2B	3.86017	1.62417	4.89329	0.0157121	1	0.689759	0.919669	2.86833	0.324184	0.608828	0.848323	0.6371	1.27358	3.20183	3.23755	2.16562	0.666064	0.592074	0.813409	4.3419	4.40265	4.39922
gene6034	rna12376	Gene	protein_coding	3771891	His2B:CG33878	FBgn0053878	NP_001027360.1	histone H2B	3.86546	1.57608	4.93104	0.0167031	1	0.685171	0.878129	2.82877	0.306926	0.612582	0.906809	0.55787	1.16971	3.13175	3.23082	2.12374	0.712545	0.512854	0.732626	4.0872	4.39152	4.25314
gene5968	rna12310	Gene	protein_coding	3772094	His2B:CG33900	FBgn0053900	NP_001027305.1	histone H2B	3.89528	1.57415	4.8011	0.0174976	1	0.707714	0.873868	2.83559	0.321965	0.630236	0.817881	0.583567	1.22015	3.13816	3.25749	2.11113	0.634773	0.537888	0.774272	4.11816	4.48611	4.20676
gene6028	rna12370	Gene	protein_coding	3772496	His2B:CG33880	FBgn0053880	NP_001027355.1	histone H2B	3.9291	1.53301	4.92732	0.015075	1	0.69397	0.836214	2.81041	0.33022	0.610367	0.768884	0.544847	1.19491	3.11329	3.21011	2.10784	0.58695	0.504961	0.760251	4.0058	4.32762	4.19863
gene6016	rna12358	Gene	protein_coding	3772575	His2B:CG33884	FBgn0053884	NP_001027345.1	histone H2B	3.96134	1.525	4.9991	0.013763	1	0.688091	0.826806	2.81279	0.336392	0.600257	0.842215	0.482973	1.15523	3.12328	3.19422	2.12089	0.662522	0.448626	0.721268	4.04582	4.27607	4.24532
gene6040	rna12382	Gene	protein_coding	3772083	His2B:CG33876	FBgn0053876	NP_001027365.1	histone H2B	3.97821	1.54861	4.89644	0.0138835	1	0.704685	0.845228	2.83735	0.353833	0.609413	0.806632	0.512275	1.21678	3.12824	3.2468	2.137	0.620013	0.475608	0.769914	4.06957	4.4263	4.2846
gene6010	rna12352	Gene	protein_coding	3772271	His2B:CG33886	FBgn0053886	NP_001027340.1	histone H2B	3.99275	1.51715	4.88187	0.0147191	1	0.708657	0.817657	2.81504	0.346545	0.618143	0.785572	0.488271	1.17913	3.08932	3.24858	2.10722	0.598758	0.451526	0.746185	3.91589	4.43676	4.19802
gene6022	rna12364	Gene	protein_coding	3772276	His2B:CG33882	FBgn0053882	NP_001027350.1	histone H2B	3.99688	1.49504	5.1997	0.012925	1	0.665837	0.798903	2.79778	0.317266	0.58539	0.799519	0.48133	1.11586	3.07962	3.18893	2.12478	0.614967	0.445243	0.694714	3.89762	4.26399	4.25548
gene6058	rna12400	Gene	protein_coding	3772081	His2B:CG33870	FBgn0053870	NP_001027380.1	histone H2B	4.06447	1.59658	5.22341	0.0148835	1	0.670836	0.878513	2.90158	0.293545	0.603202	0.953952	0.55461	1.12698	3.18052	3.31482	2.20939	0.747969	0.510794	0.703548	4.24663	4.7278	4.57372
gene5962	rna12304	Gene	protein_coding	3772058	His2B:CG33902	FBgn0053902	NP_001027300.1	histone H2B	4.123	1.47183	5.51487	0.0135087	1	0.641862	0.769924	2.81362	0.273064	0.580881	0.733237	0.517058	1.05948	3.09935	3.19629	2.14521	0.564424	0.480783	0.647456	3.9534	4.28688	4.31972
gene7769	rna15876,rna15877	Gene	protein_coding	36637	AttB	FBgn0041581	NP_001163152.1,NP_523746.1	Attacin-B	4.20396	4.13799	6.39524	0.00377457	1	0.561101	3.2298	5.30155	0.343261	0.443854	3.52424	2.85278	3.31238	4.83845	5.34293	5.72326	7.54574	6.43606	5.738	19.3574	30.4714	57.0858
gene5935	rna12280	Gene	protein_coding	3772299	His2B:CG33910	FBgn0053910	NP_001027283.1	histone H2B	4.23368	1.50924	5.42567	0.0123139	1	0.664613	0.792453	2.87436	0.305151	0.590418	0.663049	0.573326	1.14098	3.15535	3.27181	2.19593	0.503022	0.528165	0.711657	4.16621	4.57283	4.52599
gene14579	rna28787	Gene	protein_coding	48582	Hsp70Bb	FBgn0013278	NP_524927.2	Heat-shock-protein-70Bb	4.35211	4.31358	14.764	0.00102401	1	0.248911	3.38126	5.50297	0.2272	0.101669	3.19764	3.63534	3.31078	5.40306	5.49955	5.60631	5.67851	11.7166	5.73353	31.0921	35.0684	52.0718
gene5957	rna12300	Gene	protein_coding	3772203	His2B:CG33904	FBgn0053904	NP_001027296.1	histone H2B	4.63383	1.59231	5.66558	0.0104665	1	0.676303	0.832687	3.04489	0.317106	0.597352	0.82757	0.51817	1.15232	3.4153	3.3636	2.35577	0.650124	0.480898	0.717661	5.25171	4.98687	5.17643
gene5986	rna12328	Gene	protein_coding	3772502	His2B:CG33894	FBgn0053894	NP_001027320.1	histone H2B	4.65582	1.53243	5.62744	0.00962862	1	0.68299	0.782406	3.00144	0.336298	0.594456	0.751675	0.462529	1.13302	3.33899	3.35028	2.31505	0.575734	0.426451	0.706523	4.89418	4.91024	5.00715
gene5980	rna12322	Gene	protein_coding	3771957	His2B:CG33896	FBgn0053896	NP_001027315.1	histone H2B	4.71618	1.51772	5.79546	0.0105521	1	0.668743	0.766715	3.00433	0.302556	0.596386	0.705692	0.499321	1.09513	3.33845	3.35876	2.31579	0.540471	0.461245	0.67236	4.89268	4.96128	5.00749
gene5998	rna12340	Gene	protein_coding	3772336	His2B:CG33890	FBgn0053890	NP_001027330.1	histone H2B	4.74256	1.48705	5.96906	0.0108436	1	0.651628	0.740521	2.98619	0.278595	0.58907	0.657758	0.512684	1.05112	3.30053	3.35141	2.30662	0.499143	0.475663	0.643547	4.75532	4.91718	4.97134
gene5992	rna12334	Gene	protein_coding	3772166	His2B:CG33892	FBgn0053892	NP_001027325.1	histone H2B	4.80493	1.49596	5.94626	0.0110763	1	0.659617	0.743885	3.0084	0.280317	0.59709	0.694223	0.491719	1.04571	3.36645	3.33964	2.31911	0.531024	0.453528	0.639489	5.0265	4.86964	5.01902
gene5974	rna12316	Gene	protein_coding	3772248	His2B:CG33898	FBgn0053898	NP_001027310.1	histone H2B	4.94725	1.47806	6.37034	0.0118333	1	0.627156	0.721461	3.02809	0.229405	0.583693	0.682557	0.513995	0.967831	3.36719	3.36297	2.3541	0.522759	0.477645	0.583763	5.03006	4.98683	5.17018
gene6186	rna12653,rna12652	Gene	protein_coding	3355066	CG17684	FBgn0263780	NP_001015352.3,NP_001263157.1	CG17684	5.22111	2.23062	4.89954	0.0169168	1	0.842901	1.33704	3.7214	0.378617	0.753081	1.57833	0.900667	1.53212	3.95149	4.33259	2.88011	1.43967	0.922346	1.0678	8.70189	12.3674	7.68409
gene7768	rna15875	Gene	protein_coding	36636	AttA	FBgn0012042	NP_523745.1	Attacin-A	5.37332	3.48818	8.21387	0.00315886	1	0.511529	2.48014	4.90595	0.446064	0.250378	2.98938	2.1586	2.29243	4.64338	5.14203	4.93244	4.77558	3.68062	2.21674	16.3626	25.8444	33.161
gene354	rna873	Gene	protein_coding	31271	w	FBgn0003996	NP_476787.1	white	5.40947	4.25038	17.777	0.000714251	1	0.237295	3.20364	5.63913	0.0926183	0.218473	3.27285	3.09843	3.23965	5.44916	5.59036	5.87787	6.1038	7.75653	5.32805	32.4651	37.9994	63.1879
gene6064	rna12406	Gene	protein_coding	3772265	His2B:CG33868	FBgn0053868	NP_001027385.1	histone H2B	12.7747	2.06789	9.82016	0.00120576	1	0.648224	0.928794	4.60401	0.356155	0.541616	0.558876	0.958136	1.26937	4.88732	4.94521	3.9795	0.412192	1.01811	0.810732	20.1035	21.3969	17.2399
gene4716	rna10014	Gene	snoRNA	12798169	snoRNA:CG43051-a	FBgn0263458		snoRNA:CG43051-a	24.4533	0.268015	5.8479	0.0280054	1	1.36598	0.015523	4.62748	0.0136672	1.36592	0.0208106	1.87e-06	0.0257564	3.09308	5.7108	5.07856	0.000626107	9.2874e-06	0.000163088	3.93291	41.7509	36.9567

## Sheet: KEGG_stat
MapID	MapName	Number_of_SigGenes	Genes	Sig.NotIn.KEGG	Genome.In.KEGG	Genome.NotIn.KEGG	PValue	Bonferroni	FDR
04213	Longevity regulating pathway - multiple species	2	Dmel_CG31359, Dmel_CG31449	2	56	17058	0.00995742	0.0796593	0.0466068
04144	Endocytosis	2	Dmel_CG31359, Dmel_CG31449	2	124	16990	0.0217497	0.173998	0.0466068
03040	Spliceosome	2	Dmel_CG31359, Dmel_CG31449	2	128	16986	0.0224404	0.179524	0.0466068
04141	Protein processing in endoplasmic reticulum	2	Dmel_CG31359, Dmel_CG31449	2	133	16981	0.0233034	0.186427	0.0466068
01100	Metabolic pathways	1	Dmel_CG11765	3	998	16116	1	1	1
00980	Metabolism of xenobiotics by cytochrome P450	1	Dmel_CG17533	3	69	17045	1	1	1
00982	Drug metabolism - cytochrome P450	1	Dmel_CG17533	3	68	17046	1	1	1
00480	Glutathione metabolism	1	Dmel_CG17533	3	77	17037	1	1	1

## Sheet: KEGG_genes
InID	MapID	MapName	PValue	Bonferroni	FDR	Feature_ID	Transcript_ID	Gbkey	Type	Gene_ID	Gene_Symbol	FlyBase_Gene_ID	Protein_ID	Description	P37H-wnt-IR/P37H-dtcer2.fc	P37H-wnt-IR/P37H-dtcer2.volume	P37H-wnt-IR/P37H-dtcer2.stat_results	P37H-wnt-IR/P37H-dtcer2.raw.pval	P37H-wnt-IR/P37H-dtcer2.bh.pval	P37H-wnt-IR/P37H-dtcer2.fc.sd	P37H-dtcer2.mean	P37H-wnt-IR.mean	P37H-dtcer2.sd	P37H-wnt-IR.sd	N_1-P37H-dtcer2	N_2-P37H-dtcer2	N_3-P37H-dtcer2	N_1-P37H-wnt-IR	N_2-P37H-wnt-IR	N_3-P37H-wnt-IR	1-P37H-dtcer2_FPKM	2-P37H-dtcer2_FPKM	3-P37H-dtcer2_FPKM	1-P37H-wnt-IR_FPKM	2-P37H-wnt-IR_FPKM	3-P37H-wnt-IR_FPKM
Dmel_CG17533	00480	Glutathione metabolism	1	1	1	gene8438	rna17142,rna17141	Gene	protein_coding	37113	GstE8	FBgn0063492	NP_001286571.1,NP_611330.2	Glutathione S transferase E8	-2.79347	4.41764	-3.99562	0.0412692	1	0.642452	5.22038	3.73833	0.200118	0.61049	5.31168	4.9909	5.35858	3.99915	4.17508	3.04075	32.5223	30.6119	33.6192	9.1018	10.7541	8.63337
Dmel_CG17533	00980	Metabolism of xenobiotics by cytochrome P450	1	1	1	gene8438	rna17142,rna17141	Gene	protein_coding	37113	GstE8	FBgn0063492	NP_001286571.1,NP_611330.2	Glutathione S transferase E8	-2.79347	4.41764	-3.99562	0.0412692	1	0.642452	5.22038	3.73833	0.200118	0.61049	5.31168	4.9909	5.35858	3.99915	4.17508	3.04075	32.5223	30.6119	33.6192	9.1018	10.7541	8.63337
Dmel_CG17533	00982	Drug metabolism - cytochrome P450	1	1	1	gene8438	rna17142,rna17141	Gene	protein_coding	37113	GstE8	FBgn0063492	NP_001286571.1,NP_611330.2	Glutathione S transferase E8	-2.79347	4.41764	-3.99562	0.0412692	1	0.642452	5.22038	3.73833	0.200118	0.61049	5.31168	4.9909	5.35858	3.99915	4.17508	3.04075	32.5223	30.6119	33.6192	9.1018	10.7541	8.63337
Dmel_CG31359	03040	Spliceosome	0.0224404	0.179524	0.0466068	gene14579	rna28787	Gene	protein_coding	48582	Hsp70Bb	FBgn0013278	NP_524927.2	Heat-shock-protein-70Bb	4.35211	4.31358	14.764	0.00102401	1	0.248911	3.38126	5.50297	0.2272	0.101669	3.19764	3.63534	3.31078	5.40306	5.49955	5.60631	5.67851	11.7166	5.73353	31.0921	35.0684	52.0718
Dmel_CG31359	04141	Protein processing in endoplasmic reticulum	0.0233034	0.186427	0.0466068	gene14579	rna28787	Gene	protein_coding	48582	Hsp70Bb	FBgn0013278	NP_524927.2	Heat-shock-protein-70Bb	4.35211	4.31358	14.764	0.00102401	1	0.248911	3.38126	5.50297	0.2272	0.101669	3.19764	3.63534	3.31078	5.40306	5.49955	5.60631	5.67851	11.7166	5.73353	31.0921	35.0684	52.0718
Dmel_CG31359	04144	Endocytosis	0.0217497	0.173998	0.0466068	gene14579	rna28787	Gene	protein_coding	48582	Hsp70Bb	FBgn0013278	NP_524927.2	Heat-shock-protein-70Bb	4.35211	4.31358	14.764	0.00102401	1	0.248911	3.38126	5.50297	0.2272	0.101669	3.19764	3.63534	3.31078	5.40306	5.49955	5.60631	5.67851	11.7166	5.73353	31.0921	35.0684	52.0718
Dmel_CG31359	04213	Longevity regulating pathway - multiple species	0.00995742	0.0796593	0.0466068	gene14579	rna28787	Gene	protein_coding	48582	Hsp70Bb	FBgn0013278	NP_524927.2	Heat-shock-protein-70Bb	4.35211	4.31358	14.764	0.00102401	1	0.248911	3.38126	5.50297	0.2272	0.101669	3.19764	3.63534	3.31078	5.40306	5.49955	5.60631	5.67851	11.7166	5.73353	31.0921	35.0684	52.0718
Dmel_CG31449	03040	Spliceosome	0.0224404	0.179524	0.0466068	gene14575	rna28784	Gene	protein_coding	44921	Hsp70Ba	FBgn0013277	NP_731716.1	Heat-shock-protein-70Ba	2.87517	2.91243	7.07136	0.00299606	1	0.373201	2.24859	3.77224	0.302735	0.218245	1.90057	2.39413	2.45107	3.84627	3.94384	3.52661	1.91168	4.4775	2.56511	7.9607	8.69329	12.4238
Dmel_CG31449	04141	Protein processing in endoplasmic reticulum	0.0233034	0.186427	0.0466068	gene14575	rna28784	Gene	protein_coding	44921	Hsp70Ba	FBgn0013277	NP_731716.1	Heat-shock-protein-70Ba	2.87517	2.91243	7.07136	0.00299606	1	0.373201	2.24859	3.77224	0.302735	0.218245	1.90057	2.39413	2.45107	3.84627	3.94384	3.52661	1.91168	4.4775	2.56511	7.9607	8.69329	12.4238
Dmel_CG31449	04144	Endocytosis	0.0217497	0.173998	0.0466068	gene14575	rna28784	Gene	protein_coding	44921	Hsp70Ba	FBgn0013277	NP_731716.1	Heat-shock-protein-70Ba	2.87517	2.91243	7.07136	0.00299606	1	0.373201	2.24859	3.77224	0.302735	0.218245	1.90057	2.39413	2.45107	3.84627	3.94384	3.52661	1.91168	4.4775	2.56511	7.9607	8.69329	12.4238
Dmel_CG31449	04213	Longevity regulating pathway - multiple species	0.00995742	0.0796593	0.0466068	gene14575	rna28784	Gene	protein_coding	44921	Hsp70Ba	FBgn0013277	NP_731716.1	Heat-shock-protein-70Ba	2.87517	2.91243	7.07136	0.00299606	1	0.373201	2.24859	3.77224	0.302735	0.218245	1.90057	2.39413	2.45107	3.84627	3.94384	3.52661	1.91168	4.4775	2.56511	7.9607	8.69329	12.4238
Dmel_CG11765	01100	Metabolic pathways	1	1	1	gene7043	rna14473	Gene	protein_coding	36098	Prx2540-2	FBgn0033518	NP_523683.1	Peroxiredoxin 2540-2	-2.21111	0.788075	-7.72796	0.0127931	1	0.256575	1.54639	0.40162	0.052665	0.251112	1.60327	1.5366	1.49931	0.62937	0.443163	0.132327	1.48021	2.06027	1.02821	0.267537	0.185904	0.13223

## Sheet: DAVID_Chart
Category	Term	Count	%	PValue	Genes	List Total	Pop Hits	Pop Total	Fold Enrichment	Bonferroni	Benjamini	FDR
INTERPRO	IPR000558:Histone H2B	23	41.0714	3.79076e-56	FBGN0061209, FBGN0053890, FBGN0053908, FBGN0053880, FBGN0053882, FBGN0053904, FBGN0053894, FBGN0053876, FBGN0053884, FBGN0053906, FBGN0053874, FBGN0053892, FBGN0053886, FBGN0053900, FBGN0053898, FBGN0053872, FBGN0053888, FBGN0053902, FBGN0053870, FBGN0053896, FBGN0053910, FBGN0053868, FBGN0053878	41	23	10984	267.902	1.70584e-54	1.70584e-54	3.56496e-53
SMART	SM00427:H2B	23	41.0714	6.62162e-56	FBGN0061209, FBGN0053890, FBGN0053908, FBGN0053880, FBGN0053882, FBGN0053904, FBGN0053894, FBGN0053876, FBGN0053884, FBGN0053906, FBGN0053874, FBGN0053892, FBGN0053886, FBGN0053900, FBGN0053898, FBGN0053872, FBGN0053888, FBGN0053902, FBGN0053870, FBGN0053896, FBGN0053910, FBGN0053868, FBGN0053878	27	23	5218	193.259	3.31081e-55	3.31081e-55	2.87978e-53
UP_SEQ_FEATURE	chain:Histone H2B	23	41.0714	7.90826e-48	FBGN0061209, FBGN0053890, FBGN0053908, FBGN0053880, FBGN0053882, FBGN0053904, FBGN0053894, FBGN0053876, FBGN0053884, FBGN0053906, FBGN0053874, FBGN0053892, FBGN0053886, FBGN0053900, FBGN0053898, FBGN0053872, FBGN0053888, FBGN0053902, FBGN0053870, FBGN0053896, FBGN0053910, FBGN0053868, FBGN0053878	32	23	3113	97.2812	1.50257e-46	1.50257e-46	5.92679e-45
UP_KEYWORDS	Isopeptide bond	23	41.0714	5.2657e-44	FBGN0061209, FBGN0053890, FBGN0053908, FBGN0053880, FBGN0053882, FBGN0053904, FBGN0053894, FBGN0053876, FBGN0053884, FBGN0053906, FBGN0053874, FBGN0053892, FBGN0053886, FBGN0053900, FBGN0053898, FBGN0053872, FBGN0053888, FBGN0053902, FBGN0053870, FBGN0053896, FBGN0053910, FBGN0053868, FBGN0053878	47	50	13921	136.248	2.31691e-42	2.31691e-42	4.92645e-41
GOTERM_BP_DIRECT	GO:0006333~chromatin assembly or disassembly	23	41.0714	4.15026e-43	FBGN0061209, FBGN0053890, FBGN0053908, FBGN0053880, FBGN0053882, FBGN0053904, FBGN0053894, FBGN0053876, FBGN0053884, FBGN0053906, FBGN0053874, FBGN0053892, FBGN0053886, FBGN0053900, FBGN0053898, FBGN0053872, FBGN0053888, FBGN0053902, FBGN0053870, FBGN0053896, FBGN0053910, FBGN0053868, FBGN0053878	41	52	10996	118.625	2.15813e-41	2.15813e-41	4.03224e-40
UP_KEYWORDS	Ubl conjugation	23	41.0714	7.02132e-41	FBGN0061209, FBGN0053890, FBGN0053908, FBGN0053880, FBGN0053882, FBGN0053904, FBGN0053894, FBGN0053876, FBGN0053884, FBGN0053906, FBGN0053874, FBGN0053892, FBGN0053886, FBGN0053900, FBGN0053898, FBGN0053872, FBGN0053888, FBGN0053902, FBGN0053870, FBGN0053896, FBGN0053910, FBGN0053868, FBGN0053878	47	65	13921	104.806	3.08938e-39	1.54469e-39	6.56897e-38
GOTERM_CC_DIRECT	GO:0000788~nuclear nucleosome	23	41.0714	1.39245e-39	FBGN0061209, FBGN0053890, FBGN0053908, FBGN0053880, FBGN0053882, FBGN0053904, FBGN0053894, FBGN0053876, FBGN0053884, FBGN0053906, FBGN0053874, FBGN0053892, FBGN0053886, FBGN0053900, FBGN0053898, FBGN0053872, FBGN0053888, FBGN0053902, FBGN0053870, FBGN0053896, FBGN0053910, FBGN0053868, FBGN0053878	40	67	10026	86.044	2.08867e-38	2.08867e-38	9.68113e-37
INTERPRO	IPR007125:Histone core	23	41.0714	1.89433e-39	FBGN0061209, FBGN0053890, FBGN0053908, FBGN0053880, FBGN0053882, FBGN0053904, FBGN0053894, FBGN0053876, FBGN0053884, FBGN0053906, FBGN0053874, FBGN0053892, FBGN0053886, FBGN0053900, FBGN0053898, FBGN0053872, FBGN0053888, FBGN0053902, FBGN0053870, FBGN0053896, FBGN0053910, FBGN0053868, FBGN0053878	41	71	10984	86.7853	8.52447e-38	4.26224e-38	1.78149e-36
UP_KEYWORDS	Nucleosome core	23	41.0714	6.66374e-37	FBGN0061209, FBGN0053890, FBGN0053908, FBGN0053880, FBGN0053882, FBGN0053904, FBGN0053894, FBGN0053876, FBGN0053884, FBGN0053906, FBGN0053874, FBGN0053892, FBGN0053886, FBGN0053900, FBGN0053898, FBGN0053872, FBGN0053888, FBGN0053902, FBGN0053870, FBGN0053896, FBGN0053910, FBGN0053868, FBGN0053878	47	93	13921	73.2517	2.93205e-35	9.77348e-36	6.23443e-34
UP_KEYWORDS	Methylation	23	41.0714	8.68478e-37	FBGN0061209, FBGN0053890, FBGN0053908, FBGN0053880, FBGN0053882, FBGN0053904, FBGN0053894, FBGN0053876, FBGN0053884, FBGN0053906, FBGN0053874, FBGN0053892, FBGN0053886, FBGN0053900, FBGN0053898, FBGN0053872, FBGN0053888, FBGN0053902, FBGN0053870, FBGN0053896, FBGN0053910, FBGN0053868, FBGN0053878	47	94	13921	72.4724	3.8213e-35	9.55326e-36	8.12526e-34
INTERPRO	IPR009072:Histone-fold	23	41.0714	1.68256e-34	FBGN0061209, FBGN0053890, FBGN0053908, FBGN0053880, FBGN0053882, FBGN0053904, FBGN0053894, FBGN0053876, FBGN0053884, FBGN0053906, FBGN0053874, FBGN0053892, FBGN0053886, FBGN0053900, FBGN0053898, FBGN0053872, FBGN0053888, FBGN0053902, FBGN0053870, FBGN0053896, FBGN0053910, FBGN0053868, FBGN0053878	41	112	10984	55.0157	7.57154e-33	2.52385e-33	1.58234e-31
GOTERM_CC_DIRECT	GO:0000786~nucleosome	23	41.0714	1.61115e-33	FBGN0061209, FBGN0053890, FBGN0053908, FBGN0053880, FBGN0053882, FBGN0053904, FBGN0053894, FBGN0053876, FBGN0053884, FBGN0053906, FBGN0053874, FBGN0053892, FBGN0053886, FBGN0053900, FBGN0053898, FBGN0053872, FBGN0053888, FBGN0053902, FBGN0053870, FBGN0053896, FBGN0053910, FBGN0053868, FBGN0053878	40	117	10026	49.2731	2.41672e-32	1.20836e-32	1.12017e-30
GOTERM_BP_DIRECT	GO:0006334~nucleosome assembly	23	41.0714	4.04983e-33	FBGN0061209, FBGN0053890, FBGN0053908, FBGN0053880, FBGN0053882, FBGN0053904, FBGN0053894, FBGN0053876, FBGN0053884, FBGN0053906, FBGN0053874, FBGN0053892, FBGN0053886, FBGN0053900, FBGN0053898, FBGN0053872, FBGN0053888, FBGN0053902, FBGN0053870, FBGN0053896, FBGN0053910, FBGN0053868, FBGN0053878	41	128	10996	48.1913	2.10591e-31	1.05296e-31	3.93467e-30
UP_SEQ_FEATURE	cross-link:Glycyl lysine isopeptide (Lys-Gly) (interchain with G-Cter in ubiquitin)	23	41.0714	8.19583e-32	FBGN0061209, FBGN0053890, FBGN0053908, FBGN0053880, FBGN0053882, FBGN0053904, FBGN0053894, FBGN0053876, FBGN0053884, FBGN0053906, FBGN0053874, FBGN0053892, FBGN0053886, FBGN0053900, FBGN0053898, FBGN0053872, FBGN0053888, FBGN0053902, FBGN0053870, FBGN0053896, FBGN0053910, FBGN0053868, FBGN0053878	32	67	3113	33.3951	1.55721e-30	7.78604e-31	6.14231e-29
GOTERM_MF_DIRECT	GO:0046982~protein heterodimerization activity	24	42.8571	4.78169e-29	FBGN0061209, FBGN0053890, FBGN0063368, FBGN0053908, FBGN0053880, FBGN0053882, FBGN0053904, FBGN0053894, FBGN0053876, FBGN0053884, FBGN0053906, FBGN0053874, FBGN0053892, FBGN0053886, FBGN0053900, FBGN0053898, FBGN0053872, FBGN0053888, FBGN0053902, FBGN0053896, FBGN0053870, FBGN0053910, FBGN0053868, FBGN0053878	37	227	9284	26.5289	1.1476e-27	1.1476e-27	3.8358e-26
UP_KEYWORDS	Chromosome	23	41.0714	1.01095e-28	FBGN0061209, FBGN0053890, FBGN0053908, FBGN0053880, FBGN0053882, FBGN0053904, FBGN0053894, FBGN0053876, FBGN0053884, FBGN0053906, FBGN0053874, FBGN0053892, FBGN0053886, FBGN0053900, FBGN0053898, FBGN0053872, FBGN0053888, FBGN0053902, FBGN0053870, FBGN0053896, FBGN0053910, FBGN0053868, FBGN0053878	47	206	13921	33.0699	4.44818e-27	8.89636e-28	9.45819e-26
GOTERM_CC_DIRECT	GO:0005811~lipid particle	24	42.8571	1.41844e-26	FBGN0061209, FBGN0053890, FBGN0053908, FBGN0053880, FBGN0053882, FBGN0053904, FBGN0053894, FBGN0053876, FBGN0053884, FBGN0053906, FBGN0053874, FBGN0053892, FBGN0053886, FBGN0053900, FBGN0053898, FBGN0053872, FBGN0053888, FBGN0053902, FBGN0002565, FBGN0053870, FBGN0053896, FBGN0053910, FBGN0053868, FBGN0053878	40	277	10026	21.717	2.12767e-25	7.09222e-26	9.86187e-24
UP_KEYWORDS	Glycoprotein	25	44.6429	5.22111e-23	FBGN0053908, FBGN0053880, FBGN0053882, FBGN0053884, FBGN0053886, FBGN0053888, FBGN0053910, FBGN0053868, FBGN0061209, FBGN0028396, FBGN0053890, FBGN0053904, FBGN0053894, FBGN0053876, FBGN0053906, FBGN0053892, FBGN0053874, FBGN0053900, FBGN0053898, FBGN0053872, FBGN0053902, FBGN0053870, FBGN0053896, FBGN0002565, FBGN0053878	47	503	13921	14.7212	2.29729e-21	3.82882e-22	4.88474e-20
UP_KEYWORDS	DNA-binding	23	41.0714	1.53089e-19	FBGN0061209, FBGN0053890, FBGN0053908, FBGN0053880, FBGN0053882, FBGN0053904, FBGN0053894, FBGN0053876, FBGN0053884, FBGN0053906, FBGN0053874, FBGN0053892, FBGN0053886, FBGN0053900, FBGN0053898, FBGN0053872, FBGN0053888, FBGN0053902, FBGN0053870, FBGN0053896, FBGN0053910, FBGN0053868, FBGN0053878	47	535	13921	12.7335	6.73591e-18	9.62272e-19	1.43226e-16
GOTERM_MF_DIRECT	GO:0003677~DNA binding	23	41.0714	1.35108e-18	FBGN0061209, FBGN0053890, FBGN0053908, FBGN0053880, FBGN0053882, FBGN0053904, FBGN0053894, FBGN0053876, FBGN0053884, FBGN0053906, FBGN0053874, FBGN0053892, FBGN0053886, FBGN0053900, FBGN0053898, FBGN0053872, FBGN0053888, FBGN0053902, FBGN0053870, FBGN0053896, FBGN0053910, FBGN0053868, FBGN0053878	37	555	9284	10.3984	3.2426e-17	1.6213e-17	1.08382e-15
UP_KEYWORDS	Nucleus	23	41.0714	1.06455e-12	FBGN0061209, FBGN0053890, FBGN0053908, FBGN0053880, FBGN0053882, FBGN0053904, FBGN0053894, FBGN0053876, FBGN0053884, FBGN0053906, FBGN0053874, FBGN0053892, FBGN0053886, FBGN0053900, FBGN0053898, FBGN0053872, FBGN0053888, FBGN0053902, FBGN0053870, FBGN0053896, FBGN0053910, FBGN0053868, FBGN0053878	47	1134	13921	6.00741	4.68421e-11	5.85532e-12	9.96003e-10
UP_KEYWORDS	Antibiotic	3	5.35714	0.000947808	FBGN0012042, FBGN0041581, FBGN0028396	47	14	13921	63.4696	0.0408649	0.0046252	0.883242
UP_KEYWORDS	Antimicrobial	3	5.35714	0.00281487	FBGN0012042, FBGN0041581, FBGN0028396	47	24	13921	37.0239	0.116646	0.0123263	2.60276
GOTERM_CC_DIRECT	GO:0005615~extracellular space	8	14.2857	0.00679474	FBGN0012042, FBGN0032122, FBGN0041581, FBGN0039299, FBGN0054034, FBGN0028396, FBGN0063368, FBGN0002533	40	587	10026	3.41601	0.0972132	0.0252431	4.62963
INTERPRO	IPR005520:Attacin, N-terminal	2	3.57143	0.0144892	FBGN0012042, FBGN0041581	41	4	10984	133.951	0.481484	0.151425	12.8255
INTERPRO	IPR005521:Attacin, C-terminal	2	3.57143	0.0180794	FBGN0012042, FBGN0041581	41	5	10984	107.161	0.560017	0.151431	15.7668
UP_KEYWORDS	Innate immunity	3	5.35714	0.0194709	FBGN0012042, FBGN0041581, FBGN0028396	47	65	13921	13.6704	0.57902	0.0756382	16.8032
UP_KEYWORDS	Immunity	3	5.35714	0.0223729	FBGN0012042, FBGN0041581, FBGN0028396	47	70	13921	12.6939	0.630494	0.0796172	19.0786
GOTERM_BP_DIRECT	GO:0042742~defense response to bacterium	3	5.35714	0.0245827	FBGN0012042, FBGN0041581, FBGN0028396	41	67	10996	12.0087	0.725904	0.350417	21.4804
GOTERM_BP_DIRECT	GO:0035080~heat shock-mediated polytene chromosome puffing	2	3.57143	0.0251944	FBGN0013277, FBGN0013278	41	7	10996	76.6272	0.7347	0.282314	21.9575
GOTERM_BP_DIRECT	GO:0009408~response to heat	3	5.35714	0.0252702	FBGN0028396, FBGN0013277, FBGN0013278	41	68	10996	11.8321	0.73577	0.233704	22.0164
UP_SEQ_FEATURE	chain:Major heat shock 70 kDa protein Ba	2	3.57143	0.0295876	FBGN0013277, FBGN0013278	32	3	3113	64.8542	0.434842	0.17322	20.1555
UP_SEQ_FEATURE	chain:Major heat shock 70 kDa protein Bc	2	3.57143	0.0295876	FBGN0013277, FBGN0013278	32	3	3113	64.8542	0.434842	0.17322	20.1555
UP_SEQ_FEATURE	chain:Major heat shock 70 kDa protein Bb	2	3.57143	0.0295876	FBGN0013277, FBGN0013278	32	3	3113	64.8542	0.434842	0.17322	20.1555
GOTERM_BP_DIRECT	GO:0006986~response to unfolded protein	2	3.57143	0.0322784	FBGN0013277, FBGN0013278	41	9	10996	59.5989	0.818439	0.247505	27.2963
INTERPRO	IPR018181:Heat shock protein 70, conserved site	2	3.57143	0.0498226	FBGN0013277, FBGN0013278	41	14	10984	38.2718	0.899721	0.318391	38.1603
INTERPRO	IPR013126:Heat shock protein 70 family	2	3.57143	0.0532873	FBGN0013277, FBGN0013278	41	15	10984	35.7203	0.914922	0.296738	40.2486
GOTERM_BP_DIRECT	GO:0045087~innate immune response	3	5.35714	0.054767	FBGN0012042, FBGN0041581, FBGN0028396	41	104	10996	7.7364	0.946541	0.341905	42.1445
UP_KEYWORDS	Polymorphism	3	5.35714	0.0596511	FBGN0041581, FBGN0013277, FBGN0013278	47	120	13921	7.40479	0.933209	0.18793	43.7531
UP_KEYWORDS	Secreted	4	7.14286	0.0688221	FBGN0012042, FBGN0041581, FBGN0002565, FBGN0028396	47	287	13921	4.1281	0.956605	0.200766	48.6811
GOTERM_BP_DIRECT	GO:0019731~antibacterial humoral response	2	3.57143	0.08048	FBGN0012042, FBGN0041581	41	23	10996	23.3213	0.98726	0.420374	55.7439
GOTERM_BP_DIRECT	GO:0006959~humoral immune response	2	3.57143	0.0838319	FBGN0012042, FBGN0041581	41	24	10996	22.3496	0.989463	0.397023	57.2866
